# Supplementary material for: Priming of Arabidopsis resistance to herbivory by insect egg deposition depends on the plant’s developmental stage
Source: J Exp Bot. 2022 May 6;73(14):4996–5015. doi: 10.1093/jxb/erac199 (PMC9366327; doi:10.1093/jxb/erac199)
Supplement: erac199_suppl_supplementary_dataset_S1 [file erac199_suppl_supplementary_dataset_s1.xlsx]

## Sheet: E vs C vegetative
	Gene	baseMean	log2FoldChange	lfcSE	stat	pvalue	padj	Genename	GeneModelDescription
1	AT2G44240	82.6738	9.62061	1.22955	7.82449	5.09727e-15	2.85773e-12		NEP-interacting protein (DUF239)
2	AT1G26390	159.327	8.96687	1.08654	8.25268	1.54878e-16	1.42086e-13	FOX2	FAD-binding Berberine family protein
3	AT2G45220	241.329	8.68828	1.03854	8.36587	5.96715e-17	7.24007e-14	PME17	Plant invertase/pectin methylesterase inhibitor superfamily
4	AT4G11650	48.1483	7.03946	1.15611	6.08893	1.1367e-09	1.74329e-07	OSM34	osmotin-like protein
5	AT4G12490	29.8044	6.86235	1.09251	6.28125	3.35859e-10	6.21893e-08		Encodes a member of the AZI family of lipid transfer proteins. Contains a PRR domain that appears to be required for localization to the chloroplast.
6	AT4G21840	30.7023	6.71297	1.08237	6.20208	5.5721e-10	9.37181e-08	MSRB8	methionine sulfoxide reductase B8
7	AT4G37990	726.529	6.48944	1.07775	6.02126	1.73061e-09	2.53108e-07	CAD8	Encodes an aromatic alcohol:NADP+ oxidoreductase whose mRNA levels are increased in response to treatment with a variety of phytopathogenic bacteria. Though similar to mannitol dehydrogenases, this enzyme does not have mannitol dehydrogenase activity.
8	AT1G71390	9.39102	6.28623	1.09798	5.72529	1.03255e-08	1.1977e-06	AtRLP11	receptor like protein 11
9	AT3G44560	9.1175	6.25941	1.04063	6.01504	1.79838e-09	2.61128e-07	FAR8	fatty acid reductase 8
10	AT2G40370	79.1947	6.21458	0.971336	6.39797	1.57455e-10	3.27621e-08	LAC5	putative laccase, a member of laccase family of genes (17 members in Arabidopsis).
11	AT2G25440	33.2923	6.16276	1.0083	6.11205	9.83614e-10	1.53894e-07	AtRLP20	receptor like protein 20
12	AT4G14630	21.4833	6.15751	1.27651	4.8237	1.40917e-06	8.01288e-05	GLP9	germin-like protein with N-terminal signal sequence that may target it to the vacuole, plasma membrane and/or outside the cell. The mRNA is cell-to-cell mobile.
13	AT1G60470	12.5278	6.13115	1.11775	5.48527	4.12844e-08	3.68723e-06	GOLS4	Predicted to encode a galactinol synthase.
14	AT5G66690	7.30367	6.02384	1.00532	5.99198	2.07307e-09	2.96743e-07	UGT72E2	UGT72E2 is an UDPG:coniferyl alcohol glucosyltransferase which glucosylates sinapyl- and coniferyl aldehydes as well as sinapyl- and coniferyl alcohol. The enzyme is thought to be involved in lignin metabolism. A knockdown mutant line (72E2KD) was obtained using RNAi silencing. A twofold reduction in coniferyl alcohol 4-<i>O</i>-glucoside and sinapyl alcohol 4-<i>O</i>-glucoside was detected in t…
15	AT4G16260	41.9937	6.02323	1.03742	5.80598	6.39914e-09	8.07211e-07		Encodes a putative beta-1,3-endoglucanase that interacts with the 30C02 cyst nematode effector. May play a role in host defense.
16	AT5G19880	6.31277	5.97361	1.13478	5.26411	1.40869e-07	1.09353e-05	PER58	Peroxidase superfamily protein
17	AT4G19970	10.8014	5.92227	1.05921	5.59123	2.25468e-08	2.24169e-06		nucleotide-diphospho-sugar transferase family protein
18	AT1G30700	59.9294	5.79825	1.09954	5.27336	1.3395e-07	1.05195e-05		FAD-binding Berberine family protein
19	AT5G58860	6.2008	5.79257	1.03399	5.60214	2.11718e-08	2.16909e-06	CYP86A1	Encodes a member of the CYP86A subfamily of cytochrome p450 genes. Expressed significantly only in root tissue.
20	AT4G25810	33.2208	5.71456	1.02432	5.57888	2.42069e-08	2.34837e-06	XTH23	xyloglucan endotransglycosylase-related protein (XTR6)
21	AT3G58550	9.50379	5.71188	1.00161	5.70272	1.17913e-08	1.32214e-06		Bifunctional inhibitor/lipid-transfer protein/seed storage 2S albumin superfamily protein
22	AT3G50400	47.5954	5.71182	0.985586	5.79535	6.81794e-09	8.54699e-07		GDSL-motif esterase/acyltransferase/lipase. Enzyme group with broad substrate specificity that may catalyze acyltransfer or hydrolase reactions with lipid and non-lipid substrates.
23	AT3G09940	1077.32	5.70313	0.99713	5.71955	1.06807e-08	1.23182e-06	MDAR3	Encodes a member of the monodehydroascorbate reductase gene family. Critical for a mutualistic symbiosis between the host Arabidopsis and the root colonizing fungus Piriformospora indica.
24	AT5G05340	239.505	5.66991	0.856687	6.61842	3.63056e-11	8.32678e-09	PER52	Encodes a protein with sequence similarity to peroxidases that is involved in lignin biosynthesis. Loss of function mutations show abnormal development of xylem fibers and reduced levels of lignin biosynthetic enxymes.
25	AT3G44540	12.8108	5.66852	0.992982	5.70859	1.13918e-08	1.29899e-06	FAR4	Encodes a member of the eight-member gene family encoding alcohol-forming fatty acyl-CoA reductases (FARs) identified in Arabidopsis thaliana. Three of the FARs, FAR1 (At5g22500), FAR4 (At3g44540) and FAR5 (At3g44550), are shown to generate the fatty alcohols found in root, seed coat, and wound-induced leaf tissue. The mRNA is cell-to-cell mobile.
26	AT4G12480	24.9415	5.6549	0.917778	6.16151	7.20561e-10	1.14513e-07	EARLI1	Encodes a putative lipid transfer protein, vernalization-responsive and cold-induced. It is involved in priming the SAR and ISR responses, specifically in propagating the cell-to-cell mobile signal.
27	AT3G44550	67.0643	5.61571	0.720862	7.79026	6.68719e-15	3.64777e-12	FAR5	Encodes a member of the eight-member gene family encoding alcohol-forming fatty acyl-CoA reductases (FARs) identified in Arabidopsis thaliana. Three of the FARs, FAR1 (At5g22500), FAR4 (At3g44540) and FAR5 (At3g44550), are shown to generate the fatty alcohols found in root, seed coat, and wound-induced leaf tissue. The mRNA is cell-to-cell mobile.
28	AT1G33030	18.3144	5.59331	0.998342	5.6026	2.1116e-08	2.16909e-06		O-methyltransferase family protein
29	AT2G38380	20.5526	5.5839	1.01565	5.49784	3.84463e-08	3.4705e-06	PER22	Peroxidase superfamily protein
30	AT3G44300	324.434	5.57465	0.835335	6.67356	2.49679e-11	5.85962e-09	NIT2	Encodes an enzyme that catalyzes the hydrolysis of indole-3-acetonitrile (IAN) to indole-3-acetic acid (IAA) (nitrile aminohydrolase, EC 3.5.5.1) and IAN to indole-3-acetamide (IAM) at lower levels. Mutants have reduced sensitivity to IAN and are sensitive to IAA. This enzyme likely participates in other non-auxin-related metabolic pathways. The mRNA is cell-to-cell mobile.
31	AT3G13950	33.1128	5.56368	0.950492	5.85347	4.81432e-09	6.11116e-07		ankyrin
32	AT1G68850	17.0887	5.55233	1.0051	5.52417	3.31049e-08	3.07169e-06	PER11	Peroxidase superfamily protein
33	AT4G10500	579.697	5.53036	0.813951	6.79446	1.08719e-11	2.96524e-09	DLO1	2-oxoglutarate (2OG) and Fe(II)-dependent oxygenase superfamily protein
34	AT1G51860	65.8412	5.52009	0.693103	7.96431	1.66154e-15	1.19767e-12		Leucine-rich repeat protein kinase family protein
35	AT3G22620	135.172	5.49018	0.923647	5.94403	2.78106e-09	3.81838e-07		Bifunctional inhibitor/lipid-transfer protein/seed storage 2S albumin superfamily protein
36	AT3G55970	893.823	5.46993	0.812487	6.73233	1.66964e-11	4.10955e-09	JRG21	One of 4 paralogs encoding a 2-oxoglutarate/Fe(II)-dependent oxygenases that hydroxylates JA to 12-OH-JA.
37	AT2G18370	4.98437	5.41276	1.07101	5.05389	4.32894e-07	2.96173e-05	LTP8	Predicted to encode a PR (pathogenesis-related) protein. Belongs to the lipid transfer protein (PR-14) family with the following members: At2g38540/LTP1, At2g38530/LTP2, At5g59320/LTP3, At5g59310/LTP4, At3g51600/LTP5, At3g08770/LTP6, At2g15050/LTP7, At2g18370/LTP8, At2g15325/LTP9, At5g01870/LTP10, At4g33355/LTP11, At3g51590/LTP12, At5g44265/LTP13, At5g62065/LTP14, At4g08530/LTP15.
38	AT1G19610	8.25064	5.34221	1.02732	5.20016	1.9912e-07	1.50518e-05	PDF1.4	Predicted to encode a PR (pathogenesis-related) protein. Belongs to the plant defensin (PDF) family with the following members: At1g75830/PDF1.1, At5g44420/PDF1.2a, At2g26020/PDF1.2b, At5g44430/PDF1.2c, At2g26010/PDF1.3, At1g19610/PDF1.4, At1g55010/PDF1.5, At2g02120/PDF2.1, At2g02100/PDF2.2, At2g02130/PDF2.3, At1g61070/PDF2.4, At5g63660/PDF2.5, At2g02140/PDF2.6, At5g38330/PDF3.1 and At4g30070/PDF…
39	AT3G47790	5.9801	5.33285	1.01663	5.24563	1.55745e-07	1.19521e-05	ABCA8	ABC2 homolog 7
40	AT1G65483	4.01349	5.33081	1.22508	4.3514	1.35268e-05	0.000538485		hypothetical protein
41	AT5G18350	7.55371	5.30637	1.10354	4.80852	1.52054e-06	8.54851e-05		Disease resistance protein (TIR-NBS-LRR class) family
42	AT4G36430	20.1992	5.29066	0.921797	5.73951	9.49537e-09	1.11421e-06	PER49	Peroxidase superfamily protein
43	AT2G23540	6.79237	5.2713	1.02468	5.14432	2.68488e-07	1.96337e-05		GDSL-motif esterase/acyltransferase/lipase. Enzyme group with broad substrate specificity that may catalyze acyltransfer or hydrolase reactions with lipid and non-lipid substrates.
44	AT1G47890	33.9163	5.269	0.889761	5.92181	3.1841e-09	4.27228e-07	AtRLP7	receptor like protein 7
45	AT1G54020	403.893	5.22915	1.03489	5.05287	4.35217e-07	2.96756e-05		GDSL-motif esterase/acyltransferase/lipase. Enzyme group with broad substrate specificity that may catalyze acyltransfer or hydrolase reactions with lipid and non-lipid substrates.
46	AT1G62770	6.63692	5.14139	1.07075	4.80168	1.5734e-06	8.82108e-05	PMEI9	PMEI9 pectin methyleseterase inhibitor. Expressed in many plant tissues.
47	AT3G53150	7.21548	5.14079	1.12154	4.58369	4.56836e-06	0.000208497	UGT73D1	UDP-glucosyl transferase 73D1
48	AT5G44380	11.8524	5.11967	1.03487	4.94718	7.52968e-07	4.71208e-05		FAD-binding Berberine family protein
49	AT5G11210	19.6958	5.11026	1.0953	4.66565	3.07647e-06	0.000148903	GLR2.5	member of Putative ligand-gated ion channel subunit family
50	AT2G29350	413.684	5.10592	0.557913	9.15182	5.59834e-20	1.61416e-16	SAG13	senescence-associated gene SAG13 encoding a short-chain alcohol dehydrogenase
51	AT2G14610	753.33	5.08192	1.29314	3.9299	8.49822e-05	0.0024433	PR1	PR1 gene expression is induced in response to a variety of pathogens. It is a useful molecular marker for the SAR response. Though the Genbank record for the cDNA associated to this gene is called 'PR-1-like', the sequence actually corresponds to PR1. Expression of this gene is salicylic-acid responsive.
52	AT2G30770	42.4081	5.04003	1.03074	4.88974	1.00968e-06	6.11961e-05	CYP71A13	putative cytochrome P450
53	AT3G62730	4.88344	5.02139	1.08261	4.63824	3.51385e-06	0.000166871		desiccation-like protein
54	AT1G19250	30.4783	5.0046	1.23661	4.04703	5.18712e-05	0.00161986	FMO1	FMO1 is required for full expression of TIR-NB-LRR conditioned resistance to avirulent pathogens and for basal resistance to invasive virulent pathogens. Functions in an EDS1-regulated but SA-independent mechanism that promotes resistance and cell death at pathogen infection sites. FMO1 functions as a pipecolate N-hydroxylase and catalyzes the biochemical conversion of pipecolic acid to N-hydroxy…
55	AT3G02885	10.5968	4.9949	1.03248	4.83777	1.31307e-06	7.57192e-05	GASA5	GASA5, is involved in the regulation of seedling thermotolerance.
56	AT1G61480	3.66027	4.9814	1.09145	4.56403	5.01816e-06	0.000226581		S-locus lectin protein kinase family protein
57	AT2G41800	79.0769	4.97841	0.548906	9.06969	1.19352e-19	2.67653e-16		Encodes a DUF642 cell wall protein that is highly induced during the M/G1 phases of the cell cycle and is involved in hypocotyl cell elongation.
58	AT1G22990	6.63025	4.97155	1.08231	4.59347	4.35938e-06	0.000200422	HIPP22	Heavy metal transport/detoxification superfamily protein
59	AT3G51860	316.786	4.96887	0.680348	7.30343	2.80514e-13	1.04845e-10	CAX3	cation exchanger 3
60	AT4G13890	14.6777	4.9234	0.972952	5.06028	4.18649e-07	2.88382e-05	SHM5	Pyridoxal phosphate (PLP)-dependent transferases superfamily protein
61	AT2G43570	413.579	4.91205	0.597984	8.21436	2.133e-16	1.87175e-13	CHI	chitinase
62	AT4G25070	51.4194	4.91102	0.877925	5.59389	2.22038e-08	2.22954e-06		caldesmon-like protein
63	AT3G01420	55.9881	4.89585	1.41963	3.44868	0.000563326	0.0104886	DOX1	Encodes an alpha-dioxygenase involved in protection against oxidative stress and cell death. Induced in response to Salicylic acid and oxidative stress. Independent of NPR1 in induction by salicylic acid. The mRNA is cell-to-cell mobile.
64	AT1G29860	4.28214	4.89493	1.04337	4.69148	2.71232e-06	0.000134174	WRKY71	member of WRKY Transcription Factor
65	AT3G49340	74.1936	4.87052	0.80851	6.02408	1.70079e-09	2.50562e-07		Cysteine proteinases superfamily protein
66	AT1G33840	3.41572	4.86206	1.35068	3.59971	0.000318567	0.00689135		LURP-one-like protein (DUF567)
67	AT5G09520	24.9961	4.85931	1.02211	4.75419	1.99244e-06	0.000104723	PELPK2	hydroxyproline-rich glycoprotein family protein
68	AT2G13810	27.3278	4.83531	1.25047	3.8668	0.000110271	0.00301572	ALD1	ALD1 is a L-lysine alpha-aminotransferase. It is part of the pipecolic acid biosynthetic pathway, where it catalyzes the biochemical conversion of lysine to epsilon-amino-alpha-ketocaproic acid (KAC) which is subject to subsequent transamination, cyclization and isomerization to form 2,3-dehydropipecolic acid.
69	AT5G44480	15.8898	4.81971	1.00777	4.78256	1.7308e-06	9.54448e-05	DUR	mutant has Altered lateral root
70	AT2G41810	6.02872	4.80429	1.02816	4.67269	2.97279e-06	0.000145278		imidazolonepropionase (Protein of unknown function, DUF642)
71	AT1G61120	2622.28	4.80237	0.628888	7.63629	2.23573e-14	1.12809e-11	GES	Encodes a geranyllinalool synthase that produces a precursor to TMTT, a volatile plant defense C16-homoterpene. GES transcript levels rise in response to alamethicin, a fungal peptide mixture that damages membranes. This transcriptional response is blocked in JA biosynthetic and JA signaling mutants, but GES transcript levels still rise in response to alamethicin in mutants with salicylic acid an…
72	AT1G32350	47.6419	4.7996	1.05461	4.55106	5.33754e-06	0.000238864	AOX3	alternative oxidase 1D
73	AT3G23250	105.295	4.79347	0.989948	4.84214	1.28449e-06	7.4283e-05	MYB15	Member of the R2R3 factor gene family.
74	AT5G38900	55.2057	4.7853	0.588348	8.13345	4.17251e-16	3.36855e-13		Thioredoxin superfamily protein
75	AT3G11430	31.7733	4.77318	0.997481	4.78523	1.70793e-06	9.44413e-05	GPAT5	sn-glycerol-3-phosphate 2-O-acyltransferas, involved in the biosynthesis of suberin polyester.
76	AT1G73260	208.017	4.75701	1.25373	3.79428	0.000148072	0.00380706	KTI1	Encodes a trypsin inhibitor involved in modulating programmed cell death in plant-pathogen interactions.
77	AT5G59310	115.78	4.75515	1.23499	3.85034	0.000117954	0.00319552	LTP4	Encodes a member of the lipid transfer protein family. Proteins of this family are generally small (~9 kD), basic, expressed abundantly and contain eight Cys residues. The proteins can bind fatty acids and acylCoA esters and can transfer several different phospholipids. They are localized to the cell wall. The mRNA is present in flowers and siliques, and is strongly up-regulated by abscisic acid.…
78	AT3G46700	77.4974	4.74701	1.0898	4.35585	1.32551e-05	0.000531863	UGT76E3	UDP-Glycosyltransferase superfamily protein
79	AT5G52390	82.3031	4.73319	0.658459	7.18829	6.56088e-13	2.32313e-10		PAR1 protein
80	AT3G45130	355.581	4.70799	0.991224	4.74967	2.03749e-06	0.000106536	LAS1	lanosterol synthase 1
81	AT1G54540	21.6817	4.68971	1.00031	4.68824	2.75561e-06	0.000135982		Late embryogenesis abundant (LEA) hydroxyproline-rich glycoprotein family
82	AT2G33080	8.54774	4.67976	1.04722	4.46875	7.86763e-06	0.000335005	AtRLP28	receptor like protein 28
83	AT5G51465	8.55671	4.65764	1.08701	4.28481	1.82893e-05	0.000692556		hypothetical protein
84	AT4G12500	6.55853	4.64927	1.23119	3.77622	0.000159225	0.00401202		Bifunctional inhibitor/lipid-transfer protein/seed storage 2S albumin superfamily protein
85	AT2G44400	7.33987	4.6271	1.08506	4.26437	2.00469e-05	0.000743763		Cysteine/Histidine-rich C1 domain family protein
86	AT1G61440	6.42838	4.60788	1.05408	4.37148	1.23405e-05	0.000501142		S-locus lectin protein kinase family protein
87	AT3G45330	5.36718	4.60498	1.09073	4.22191	2.42236e-05	0.000860749	LECRK11	Concanavalin A-like lectin protein kinase family protein
88	AT1G26410	5.16584	4.60461	1.11249	4.13903	3.48784e-05	0.00117184	FOX4	FAD-binding Berberine family protein
89	AT4G04510	24.824	4.60443	0.777532	5.92186	3.18322e-09	4.27228e-07	CRK38	Encodes a cysteine-rich receptor-like protein kinase.
90	AT4G36610	28.5097	4.60122	0.993536	4.63115	3.63634e-06	0.000171077		alpha/beta-Hydrolases superfamily protein
91	AT2G44450	7.49659	4.5868	1.06776	4.29571	1.74133e-05	0.000669435	BGLU15	beta glucosidase 15
92	AT3G29250	18.2453	4.57884	1.35915	3.36891	0.000754666	0.0133609	SDR4	NAD(P)-binding Rossmann-fold superfamily protein
93	AT2G30750	53.0936	4.54387	0.577872	7.86311	3.74699e-15	2.29168e-12	CYP71A12	putative cytochrome P450
94	AT2G29100	4.41378	4.51139	1.29818	3.47516	0.000510553	0.00982543	ATGLR2.9	member of Putative ligand-gated ion channel subunit family
95	AT5G38020	2.73204	4.50629	1.13447	3.97216	7.12236e-05	0.00208033		encodes a protein whose sequence is similar to SAM:salicylic acid carboxyl methyltransferase (SAMT) (GI:6002712)(Clarkia breweri) and to SAM:benzoic acid carboxyl methyltransferase (BAMT)(GI:9789277)(Antirrhinum majus). SABATH family methyltransferase.
96	AT1G21310	56.7058	4.50201	0.667277	6.74684	1.51104e-11	3.81216e-09	EXT3	Encodes extensin 3.
97	AT1G65610	36.674	4.49258	1.06176	4.23124	2.32405e-05	0.000834632	KOR2	Six-hairpin glycosidases superfamily protein
98	AT1G44130	7.51518	4.48913	1.06584	4.2118	2.53338e-05	0.00088999		Eukaryotic aspartyl protease family protein
99	AT1G14080	4.24696	4.48905	1.04532	4.29444	1.75131e-05	0.000670715	FUT6	Encodes an alpha-(1,2)-fucosyltransferase.
100	AT2G19190	56.5284	4.48535	0.671812	6.67651	2.44704e-11	5.81042e-09	SIRK	Encodes a receptor-like protein kinase that is involved in early defense signaling. Expression of this gene is strongly induced during leaf senescence. It is a target of the transcription factor AtWRKY6.
101	AT1G15210	4.1735	4.48081	1.07061	4.1853	2.84792e-05	0.000987623	ABCG35	pleiotropic drug resistance 7
102	AT3G57260	6099.33	4.47639	0.352563	12.6967	6.1676e-37	1.24481e-32	BGL2	beta 1,3-glucanase
103	AT5G41040	233.027	4.47518	0.507267	8.82214	1.12297e-18	1.88874e-15	HHT1	Encodes a feruloyl-CoA transferase required for suberin synthesis. Has feruloyl-CoA-dependent feruloyl transferase activity towards substrates with a primary alcohol.
104	AT4G37070	3.27247	4.46167	1.10266	4.04628	5.2037e-05	0.00161986	PLP1	Patatin-related phospholipase A. Expressed strongly and exclusively in roots. AtplaIVA-null mutants have reduced lateral root development. Phosphorylation by calcium-dependent protein kinases in vitro enhances its activity.
105	AT4G23700	23.2357	4.45351	1.05516	4.2207	2.43543e-05	0.000863871	CHX17	member of Putative Na+/H+ antiporter family
106	AT1G51890	107.909	4.44457	0.541568	8.20684	2.27081e-16	1.90965e-13		Leucine-rich repeat protein kinase family protein
107	AT2G35980	14.9417	4.42961	1.11452	3.97446	7.05392e-05	0.00206632	NHL10	Encodes a protein whose sequence is similar to tobacco hairpin-induced gene (HIN1) and Arabidopsis non-race specific disease resistance gene (NDR1). Expression of this gene is induced by cucumber mosaic virus, spermine and during senescence. The gene product is localized to the chloroplast. The mRNA is cell-to-cell mobile.
108	AT5G59530	6.48265	4.42045	0.964319	4.58402	4.56123e-06	0.000208497		2-oxoglutarate (2OG) and Fe(II)-dependent oxygenase superfamily protein
109	AT5G54230	6.80629	4.41356	1.04695	4.21563	2.49083e-05	0.000878888	MYB49	MYB49 transcription factor. Binds to and promotes expression of genes involved in cadmium accumulation. Interacts with ABI5 which acts as a repressor preventing MYB49 induced expression of target genes.
110	AT3G49740	3.63969	4.39227	1.3474	3.2598	0.0011149	0.0177042	PCMP-E84	Tetratricopeptide repeat (TPR)-like superfamily protein
111	AT5G13900	7.68747	4.38921	1.01027	4.34457	1.39549e-05	0.000553343	VAS	Bifunctional inhibitor/lipid-transfer protein/seed storage 2S albumin superfamily protein
112	AT5G09480	3.99537	4.38594	1.10337	3.97506	7.03624e-05	0.00206414		hydroxyproline-rich glycoprotein family protein
113	AT5G06720	15.2016	4.37996	0.755969	5.79384	6.87946e-09	8.57088e-07	PER53	Encodes a peroxidase with diverse roles in the wound response, flower development, and syncytium formation.
114	AT2G40740	3.20354	4.34874	1.16786	3.72369	0.000196328	0.00473416	WRKY55	member of WRKY Transcription Factor
115	AT1G55775	3.45752	4.33992	1.37099	3.16555	0.00154789	0.0224662		heavy metal-associated domain protein
116	AT5G09530	422.694	4.3254	0.417349	10.364	3.61585e-25	2.43263e-21	PELPK1	The gene encodes a unique protein which contains 36 repeats of a unique pentapeptide (Pro-Glu-Leu|Ile|Val-Pro-Lys). It has been shown tobe involved in growth and development.
117	AT1G70170	15.2258	4.32493	1.11307	3.88559	0.00010208	0.00284964	2MMP	mutant has Late flowering
118	AT2G33020	11.677	4.31954	0.864716	4.99532	5.87372e-07	3.81188e-05	AtRLP24	receptor like protein 24
119	AT1G33730	3.90366	4.31215	1.0781	3.99977	6.3404e-05	0.00190429	CYP76C5	cytochrome P450, family 76, subfamily C, polypeptide 5
120	AT3G60970	8.57216	4.30383	1.05997	4.06035	4.89982e-05	0.00153561	ABCC15	member of MRP subfamily
121	AT5G24540	7.95192	4.30201	1.33755	3.21633	0.00129841	0.0199146	BGLU31	beta glucosidase 31
122	AT5G63560	4.58826	4.28084	1.05849	4.04427	5.24864e-05	0.00162785	FACT	HXXXD-type acyl-transferase family protein
123	AT2G30210	1.7246	4.241	1.28315	3.30514	0.000949284	0.0157044	LAC3	putative laccase, a member of laccase family of genes (17 members in Arabidopsis).
124	AT2G39030	3482.97	4.23626	0.674788	6.27791	3.43155e-10	6.29627e-08	NATA1	Encodes a protein that acts as an ornithine N-delta-acetyltransferase, leading to the formation of N-delta-actetylornithine. This compound is likely used in plant defense and levels of it are increased in Arabidopsis plants in response to MeJA and ABA. The mRNA is cell-to-cell mobile.
125	AT1G76930	51.7625	4.22141	0.485426	8.69629	3.42913e-18	5.32386e-15	ATEXT4	Encodes an Arabidopsis extensin gene that belongs to cell-wall hydroxyproline-rich glycoproteins. The cross-link of extensins enforces cell wall strength. Transgenic plants overexpressing this gene show an increase in stem thickness.
126	AT1G75040	1187.11	4.21952	0.47474	8.88806	6.21837e-19	1.14096e-15	PR5	Thaumatin-like protein involved in response to pathogens. mRNA level of the PR-5 gene (At1g75040)is significantly changed after cutting the inflorescence stem indicating the existence of a network of signal transducing pathways as other stress-regulated genes (At5g01410, At3g17800, At1g29930)do not response to the treatment. The mRNA is cell-to-cell mobile.
127	AT5G39720	3.7731	4.2135	1.10445	3.81502	0.000136173	0.00357862	AIG2LA	avirulence induced protein 2 like protein
128	AT1G66960	56.704	4.20841	0.574421	7.32635	2.36508e-13	9.00651e-11		Terpenoid cyclases family protein
129	AT5G06730	5.5395	4.20187	1.31434	3.19696	0.00138886	0.0208567	PER54	Peroxidase superfamily protein
130	AT1G66700	29.3101	4.17023	0.659131	6.32685	2.50216e-10	4.80964e-08	PXMT1	A member of the Arabidopsis SABATH methyltransferase gene family. Encodes PXMT1, a methyltransferase that methylates 1,7-paraxanthine.
131	AT1G24430	2.4291	4.1691	1.25648	3.31807	0.000906407	0.0151944		HXXXD-type acyl-transferase family protein
132	AT5G26260	33.1158	4.16416	1.07403	3.87713	0.000105694	0.00293025		TRAF-like family protein
133	AT5G22550	3.22859	4.162	1.11557	3.73082	0.000190854	0.00462982		transmembrane protein, putative (DUF247)
134	AT4G10860	5.27707	4.15857	1.09615	3.79378	0.000148372	0.0038099		hypothetical protein
135	AT1G12940	13.6236	4.13544	0.904832	4.57039	4.86806e-06	0.000220296	NRT2.5	member of High affinity nitrate transporter family
136	AT2G48130	8.4763	4.11629	1.02046	4.03377	5.4888e-05	0.00168873		Encodes a plasma membrane-localized glycosylphosphatidylinositol-anchored lipid transfer protein expressed in root endodermis and seed coats that is involved in very long chain fatty acid (and their derivatives) transport.
137	AT1G65484	6.20803	4.11619	0.909232	4.5271	5.97973e-06	0.000261231		Secreted peptide which functions in plant growth and pathogen defense.
138	AT1G02580	3.6241	4.1124	1.08276	3.79806	0.000145833	0.00375426	MEA	Encodes the imprinted gene MEA that belongs to Polycomb Repressive Complex 2 (PRC2) and has a SET domain for methyltransferase activity and is involved in the stable transcriptional silencing of target genes. It negatively regulates seed development in the absence of fertilization. Mutations in this locus result in embryo lethality. MEA is imprinted in the endosperm. The maternal allele is expres…
139	AT5G37690	1.46372	4.09923	1.19886	3.41926	0.000627908	0.0114688		SGNH hydrolase-type esterase superfamily protein
140	AT1G13520	8.64352	4.09395	1.11425	3.67417	0.00023862	0.00551038		hypothetical protein (DUF1262)
141	AT4G35180	97.7181	4.08297	1.00025	4.08197	4.46561e-05	0.0014329	LHT7	LYS/HIS transporter 7
142	AT2G17740	8.28857	4.06484	0.947461	4.29024	1.7848e-05	0.000679673		VACUOLELESS GAMETOPHYTES (VLG) as a DC1 domain containing protein that is found in the endomembrane system. It is essential for both female and male gametophyte development.
143	AT4G30290	55.7436	4.05439	0.720573	5.62662	1.83778e-08	1.92187e-06	XTH19	Encodes a xyloglucan endotransglucosylase/hydrolase with only only the endotransglucosylase (XET
144	AT5G23190	12.8701	4.03914	1.0604	3.80908	0.000139484	0.00364664	CYP86B1	cytochrome P450 CYP86B1, nuclear gene for chloroplast product. CYP86B1 is a very long chain fatty acid hydroxylase specifically involved in polyester monomer biosynthesis during the course of plant development.
145	AT4G37160	2.21733	4.01939	1.16533	3.44913	0.000562399	0.010481	sks15	SKU5 similar 15
146	AT4G23150	185.568	4.01249	0.404397	9.92216	3.33451e-23	1.34601e-19	CRK7	Encodes a cysteine-rich receptor-like protein kinase.
147	AT3G28510	32.8575	4.00985	1.12662	3.5592	0.000371992	0.00773214		P-loop containing nucleoside triphosphate hydrolases superfamily protein
148	AT5G44460	2.65832	4.0077	1.24741	3.21282	0.0013144	0.0200364	CML43	calmodulin like 43
149	AT5G13580	43.0816	4.00396	0.794352	5.04053	4.64236e-07	3.13367e-05	ABCG6	Belongs to a clade of five Arabidopsis thaliana ABCG half-transporters that are required for synthesis of an effective suberin barrier in roots and seed coats (ABCG2, ABCG6, and ABCG20) and for synthesis of an intact pollen wall (ABCG1 and ABCG16).
150	AT5G20230	684.938	4.00091	0.410358	9.74981	1.84812e-22	6.21677e-19	BCB	Encodes a Al-stress-induced gene. Along with TCF, it promotes lignin biosynthesis in response to cold stress. The mRNA is cell-to-cell mobile.
151	AT3G25180	135.607	4.00035	0.493768	8.10169	5.42008e-16	4.20744e-13	CYP82G1	Encodes a cytochrome P450 monooxygenase (CYP82G1) that catalyzes the production of two volatile homoterpenes, TMTT and DMNT, although it is only likely to produce TMTT in planta. TMTT can be involved in attracting predatory insects to protect Arabidopsis plants from herbivorous pests. Homoterpene synthesis is also stimulated by fungal elicitors which increase the transcript levels of CYP82G1.
152	AT1G07900	16.9806	3.9895	0.638267	6.25052	4.09095e-10	7.1179e-08	LBD1	LOB domain-containing protein 1
153	AT5G48290	2.59087	3.96254	1.17551	3.37092	0.000749174	0.013287		Heavy metal transport/detoxification superfamily protein
154	AT3G09960	11.1697	3.94488	1.02304	3.85605	0.000115233	0.00313022		Calcineurin-like metallo-phosphoesterase superfamily protein
155	AT5G44990	5.80365	3.93084	1.15463	3.40442	0.000663037	0.0119431		Glutathione S-transferase family protein
156	AT4G21120	56.9968	3.9282	0.725868	5.41173	6.24199e-08	5.36094e-06	CAT1	Encodes a member of the cationic amino acid transporter (CAT) subfamily of amino acid polyamine choline transporters. Mediates efficient uptake of Lys, Arg and Glu in a yeast system. The mRNA is cell-to-cell mobile.
157	AT4G22070	9.85743	3.92519	1.03269	3.80092	0.000144158	0.00372426	WRKY31	member of WRKY Transcription Factor
158	AT2G38390	2.72078	3.8855	1.23998	3.13352	0.00172724	0.0245326	PER23	Peroxidase superfamily protein
159	AT1G05000	16.3054	3.884	0.903923	4.29683	1.73257e-05	0.000668882		Encodes an atypical dual-speci&#64257
160	AT1G79680	72.2785	3.87692	0.75745	5.11839	3.08155e-07	2.1977e-05	WAKL10	Encodes a twin-domain, kinase-GC signaling molecule that may function in biotic stress responses that is critically dependent on the second messenger cGMP.
161	AT3G07970	3.36731	3.87556	1.20711	3.21061	0.00132452	0.0201301	QRT2	Required for pollen separation during normal development. In qrt mutants, the outer walls of the four meiotic products of the pollen mother cell are fused, and pollen grains are released in tetrads.May be required for cell type-specific pectin degradation.
162	AT1G72060	5.87495	3.87252	1.11957	3.45893	0.000542334	0.0102108		serine-type endopeptidase inhibitor
163	AT5G13080	14.9707	3.86801	1.11116	3.48106	0.000499431	0.00965519	WRKY75	WRKY75 is one of several transcription factors induced during Pi deprivation. It is nuclear localized and regulated differentially during Pi starvation. RNAi mediated suppression of WRKY75 made the plants more susceptible to Pi stress as indicated by the higher accumulation of anthocyanin during Pi starvation.
164	AT3G46690	10.3811	3.85509	1.00579	3.83289	0.000126646	0.00339456	UGT76E4	UDP-Glycosyltransferase superfamily protein
165	AT2G24850	4281.1	3.85011	0.521986	7.37588	1.63258e-13	6.6269e-11	TAT3	Encodes a tyrosine aminotransferase that is responsive to treatment with jasmonic acid.
166	AT5G11920	43.6445	3.84741	0.490225	7.84827	4.21822e-15	2.50401e-12	CWINV6	Encodes a protein with fructan exohydrolase (FEH) activity acting on both inulin and levan-type fructans (1- and 6-FEH). The enzyme does not have invertase activity.
167	AT4G17480	6.24845	3.84637	1.10308	3.48694	0.000488586	0.00948186		alpha/beta-Hydrolases superfamily protein
168	AT3G22600	262.896	3.84177	0.46471	8.26702	1.37348e-16	1.32004e-13		Bifunctional inhibitor/lipid-transfer protein/seed storage 2S albumin superfamily protein
169	AT3G10320	26.0479	3.84047	1.04929	3.66006	0.000252154	0.00575704		MUCI21 is a GT61 protein required for the production of highly branched xylan in seed coat mucilage. MUCI21 likely decorates xylan with xylose side chains that seem to be necessary for pectin attachment to the seed surface.
170	AT3G47050	5.14374	3.83148	1.22218	3.13496	0.00171879	0.024447		Glycosyl hydrolase family protein
171	AT3G14060	35.9201	3.82729	0.951403	4.02278	5.75145e-05	0.00175615		hypothetical protein
172	AT1G72140	4.44781	3.82385	1.11667	3.42434	0.000616296	0.0112771	NPF5.12	Tonoplast localized pH dependent, low affinity nitrogen transporter.In shoots, expressed in leaf veins and mesophyll. In roots, GUS activity was detected in root vascular stele. More highly expressed in roots.
173	AT4G23310	47.3209	3.82286	0.481984	7.93149	2.1653e-15	1.45674e-12	CRK23	Encodes a cysteine-rich receptor-like protein kinase.
174	AT1G09500	44.7096	3.81023	1.34013	2.84319	0.00446644	0.0481293		similar to Eucalyptus gunnii alcohol dehydrogenase of unknown physiological function (GI:1143445), Vigna unguiculata (gi:1854445), NOT a cinnamyl-alcohol dehydrogenase
175	AT3G51440	70.8108	3.81023	0.615931	6.18613	6.16594e-10	1.02006e-07	SSL6	Calcium-dependent phosphotriesterase superfamily protein
176	AT5G67080	74.0823	3.80416	1.01103	3.76266	0.000168116	0.00418384	MAPKKK19	member of MEKK subfamily
177	AT5G07475	6.8163	3.80042	1.03529	3.67087	0.000241727	0.00556938		Cupredoxin superfamily protein
178	AT1G33950	5.49595	3.79428	1.18778	3.19442	0.00140113	0.020994	IAN7	Avirulence induced gene (AIG1) family protein
179	AT3G28890	113.693	3.77466	0.442659	8.52725	1.49867e-17	2.16054e-14	AtRLP43	receptor like protein 43
180	AT4G25845	2.20423	3.77416	1.24802	3.02413	0.00249352	0.0318875		oxysterol-binding 4B-like protein
181	AT5G23000	4.13802	3.77383	1.29948	2.90411	0.00368305	0.0418317	RAX1	Putative homolog of the Blind gene in tomato. Together with RAX2 and RAX3 belong to the class R2R3 MYB genes
182	AT1G65500	25.5586	3.76816	0.526217	7.16084	8.01845e-13	2.69727e-10		Secreted peptide which functions in plant growth and pathogen defense.
183	AT2G34500	20.0371	3.7632	1.18529	3.17493	0.00149875	0.0219389	CYP710A1	Encodes a protein with C22-sterol desaturase activity. The enzyme was shown to catalyze in the presence of NADPH the conversion of &beta
184	AT5G38820	1.34334	3.76136	1.2802	2.93811	0.00330218	0.0386105		Encodes a putative amino acid transporter.
185	AT5G64810	21.4503	3.75501	0.752249	4.99171	5.98455e-07	3.85899e-05	WRKY51	member of WRKY Transcription Factor
186	AT2G34600	56.7368	3.74944	1.02201	3.66868	0.000243809	0.00559457	TIFY	jasmonate-zim-domain protein 7
187	AT4G28110	17.8732	3.74909	1.04955	3.5721	0.000354132	0.00742978	AtMYB41	Member of the R2R3 factor gene family. Expression is induced in response to desiccation, ABA and salt treatment. Overexpression of Myb41 results in abnormal cuticle development and decreased cell expansion.
188	AT4G03540	15.3766	3.73607	0.988612	3.77911	0.000157393	0.0039864		Uncharacterized protein family (UPF0497)
189	AT5G22560	3.28648	3.73544	1.12566	3.31846	0.000905166	0.0151862		transmembrane protein, putative (DUF247)
190	AT5G08240	35.6732	3.73301	0.61966	6.02428	1.69861e-09	2.50562e-07		transmembrane protein
191	AT4G13410	891.524	3.72589	0.788868	4.72308	2.32295e-06	0.000118694	CSLA15	encodes a gene similar to cellulose synthase
192	AT2G47550	8.07716	3.7246	1.10959	3.35675	0.000788656	0.0137575	PME20	Plant invertase/pectin methylesterase inhibitor superfamily
193	AT4G00700	267.973	3.72406	0.47552	7.83154	4.81922e-15	2.77904e-12		C2 calcium/lipid-binding plant phosphoribosyltransferase family protein
194	AT1G74010	55.0615	3.71929	0.803037	4.63153	3.62979e-06	0.000171077		Calcium-dependent phosphotriesterase superfamily protein
195	AT1G65730	19.9076	3.69914	1.03806	3.5635	0.000365945	0.00762216	YSL7	Arabidopsis thaliana metal-nicotianamine transporter YSL4
196	AT5G02780	5.13347	3.69051	1.08237	3.40964	0.000650494	0.0117643	GSTL1	Encodes a member of the lambda family of glutathione transferases. It has thiol transferase activity and self S-glutathionylation activity in vitro.
197	AT1G73325	191.155	3.68718	1.00964	3.65199	0.000260216	0.00590845		Kunitz family trypsin and protease inhibitor protein
198	AT1G21240	191.531	3.68577	0.403761	9.1286	6.939e-20	1.75062e-16	WAK3	encodes a wall-associated kinase The mRNA is cell-to-cell mobile.
199	AT2G37770	315.334	3.66612	0.656901	5.58094	2.39223e-08	2.34837e-06	AKR4C9	Encodes an NADPH-dependent aldo-keto reductase that can act on a wide variety of substrates in vitro including saturated and unsaturated aldehydes, steroids, and sugars. GFP-tagged AKR4C9 localizes to the chloroplast where it may play a role in detoxifying reactive carbonyl compounds that threaten to impair the photosynthetic process. Transcript levels for this gene are up-regulated in response t…
200	AT1G51800	60.2303	3.66528	0.555063	6.60336	4.01944e-11	9.1151e-09	IOS1	The gene encodes a putative member of the LRR-RLK protein family. Expressin and mutant analysis revealed that it contributes to the interaction between Arabidopsis and Hyaloperonospora arabidopsidis. and The mRNA is cell-to-cell mobile.
201	AT2G25470	9.87488	3.6512	0.695839	5.2472	1.54432e-07	1.18966e-05	AtRLP21	receptor like protein 21
202	AT1G68620	109.929	3.6387	0.540723	6.72932	1.70458e-11	4.14501e-09	CXE6	alpha/beta-Hydrolases superfamily protein
203	AT5G20860	2.21882	3.61669	1.11476	3.24438	0.00117707	0.018531		Plant invertase/pectin methylesterase inhibitor superfamily
204	AT5G63225	2.20216	3.60474	1.23327	2.92291	0.00346778	0.0400419		glycosyl hydrolase family protein 17
205	AT2G37440	1.93735	3.59876	1.11533	3.22664	0.00125252	0.0194159	IP5P8	DNAse I-like superfamily protein
206	AT4G21850	241.197	3.59037	0.69491	5.16666	2.38311e-07	1.75542e-05	MSRB9	methionine sulfoxide reductase B9
207	AT4G37010	29.6441	3.57846	0.996964	3.58935	0.0003315	0.00709509	CEN2	Encodes a member of the Centrin family. Mutants are hypersensitive to UV and prone to UV induced DNA damage. Based on sequence similarity and mutant phenotype CEN2 is thought to be involved in nucelotide excision repair/DNA repair.
208	AT1G65970	5.4029	3.56036	1.1494	3.09759	0.00195102	0.026736	PRXIIC	thioredoxin-dependent peroxidase 2
209	AT5G38344	2.44018	3.557	1.20671	2.94768	0.00320169	0.0378779		Toll-Interleukin-Resistance (TIR) domain family protein
210	AT2G19920	1.54738	3.53833	1.19458	2.962	0.00305651	0.0366981		RNA-dependent RNA polymerase family protein
211	AT4G19810	19.5986	3.53799	0.765215	4.62352	3.77281e-06	0.000176265	ChiC	ChiC encodes a Class V chitinase that is a part of glycoside hydrolase family 18 based on CAZy groupings. It appears to primarily act as an exochitinase in vitro where it predominantly cleaves a chitobiose (GlcNAc)2 residue from the non-reducing end of a chitin oligosaccharide. However, it shows some minor endochitinase activity in vitro, as well. A putative 24 amino-acid signal peptide may direc…
212	AT3G48520	474.722	3.53792	1.00969	3.50396	0.000458391	0.00897353	CYP94B3	CYP94B3 is a jasmonoyl-isoleucine-12-hydroxylase that catalyzes the formation of 12-OH-JA-Ile from JA-Ile. By reducing the levels of this the biologically active phytohormone, CYP94B3 attenuates the jasmonic acid signaling cascade. CYP94B3 transcript levels rise in response to wounding.
213	AT5G50360	4.0748	3.53095	1.21906	2.89644	0.00377418	0.0424843		ABA&#8208
214	AT5G45630	6.53664	3.53075	1.15292	3.06243	0.00219547	0.0291138		senescence regulator (Protein of unknown function, DUF584)
215	AT3G61390	2.60601	3.52733	1.17179	3.0102	0.00261079	0.0328718	PUB36	RING/U-box superfamily protein
216	AT3G16390	1.40504	3.52287	1.20058	2.93431	0.00334293	0.0389327	NSP3	Encodes a nitrile-specifier protein NSP3. NSP3 is one out of five (At3g16400/NSP1, At2g33070/NSP2, At3g16390/NSP3, At3g16410/NSP4 and At5g48180/NSP5) A. thaliana epithiospecifier protein (ESP) homologues that promote simple nitrile, but not epithionitrile or thiocyanate formation. The mRNA is cell-to-cell mobile.
217	AT5G53110	36.5071	3.51481	0.552469	6.36199	1.99152e-10	4.10151e-08		RING/U-box superfamily protein
218	AT1G74080	3.13786	3.50997	1.20246	2.91899	0.00351164	0.0403618	MYB122	Encodes a putative transcription factor, member of the R2R3 factor gene family (MYB122).
219	AT1G32960	73.5681	3.50747	0.735616	4.76808	1.85993e-06	9.94365e-05	SBT3.3	Subtilase family protein
220	AT5G07390	1.46463	3.50699	1.15605	3.0336	0.00241657	0.0312452	RBOHA	respiratory burst oxidase homolog A
221	AT1G14880	1109.13	3.49761	0.79596	4.3942	1.11182e-05	0.000457022	PCR1	PLANT CADMIUM RESISTANCE 1
222	AT2G48140	4.02274	3.48164	1.1837	2.94132	0.00326817	0.0383497	EDA4	Bifunctional inhibitor/lipid-transfer protein/seed storage 2S albumin superfamily protein
223	AT3G26830	93.2431	3.47456	0.753378	4.61197	3.98876e-06	0.000184645	CYP71B15	Mutations in pad3 are defective in biosynthesis of the indole derived phytoalexin camalexin. Encodes a cytochrome P450 enzyme that catalyzes the conversion of dihydrocamalexic acid to camalexin. The mRNA is cell-to-cell mobile.
224	AT1G23120	8.12915	3.47424	1.03499	3.3568	0.0007885	0.0137575		Polyketide cyclase/dehydrase and lipid transport superfamily protein
225	AT5G38250	22.7065	3.46777	0.602204	5.75846	8.4883e-09	1.01976e-06	LRK10L-2.3	Protein kinase family protein
226	AT4G23140	543.839	3.46385	0.346874	9.98591	1.75689e-23	8.86484e-20	CRK6	Arabidopsis thaliana receptor-like protein kinase. Naming convention from Chen et al 2003 (PMID 14756307)
227	AT5G24530	1081.15	3.46196	0.439551	7.87613	3.37689e-15	2.12987e-12	DMR6	Encodes a putative 2OG-Fe(II) oxygenase that is defense-associated but required for susceptibility to downy mildew. The mRNA is cell-to-cell mobile.
228	AT3G18250	19.8619	3.46195	0.728164	4.75436	1.99075e-06	0.000104723		Putative membrane lipoprotein
229	AT5G01550	32.2946	3.45078	0.543621	6.34778	2.1845e-10	4.36533e-08	LECRKA4.2	Encodes LecRKA4.2, a member of the lectin receptor kinase subfamily A4 (LecRKA4.1 At5g01540
230	AT4G18550	1.32048	3.44966	1.19523	2.8862	0.0038993	0.0434661		DSEL is cytosolic acylhydrolase that shows prefential lipase activity against the sn-1 position of several classes of lipids, including 1,3-diacylglycerols and 1-monoacylglycerols. Overexpression of DSEL leads to increased peroxisome and oil body levels in cotyledons and reduced beta-oxidation activity in seedlings.
231	AT5G10760	2286.46	3.43643	0.316534	10.8564	1.85882e-27	1.87583e-23	AED1	Eukaryotic aspartyl protease family protein
232	AT4G16730	362.169	3.43316	1.04204	3.29465	0.000985445	0.0161261	TPS02	In the Col ecotype, no functional protein is encoded at this locus due to the presence of a two-base (AT) insertion 184 nucleotides downstream of the start codon leading to a frame shift and premature translational termination. However, in the Ws ecotype, a functional terpene synthase that localizes to the chloroplast is encoded at this locus. It can catalyze the synthesis of (E)-beta-ocimene and…
233	AT4G16590	1568.88	3.42359	0.716682	4.77701	1.77925e-06	9.74814e-05	ATCSLA01	encodes a gene similar to cellulose synthase
234	AT4G25000	88.1049	3.42144	0.480359	7.12267	1.05853e-12	3.39118e-10	AMY1	Predicted to be secreted protein based on signalP prediction. Involved in starch mobilization. Mutants are defective in alpha-amylase activity. (Note: AMY1 has been found in the literature to be referred to as AMY3, which is not to be confused with AMY3/At1g69830).
235	AT3G50280	173.88	3.41871	0.505843	6.75845	1.39474e-11	3.65586e-09		HXXXD-type acyl-transferase family protein
236	AT2G18660	48.6	3.4162	0.604614	5.65022	1.60243e-08	1.71121e-06	EGC2	Encodes PNP-A (Plant Natriuretic Peptide A). PNPs are a class of systemically mobile molecules distantly related to expansins
237	AT1G36622	15.8075	3.41393	0.956314	3.56989	0.000357134	0.00746174		transmembrane protein
238	AT5G57010	8.33271	3.40127	1.03447	3.28794	0.00100924	0.016361	IQM5	calmodulin-binding family protein
239	AT3G03530	10.7216	3.39535	0.853221	3.97945	6.90756e-05	0.00203742	NPC4	PHOSPHOESTERASE FAMILY PROTEIN, NPC4 is significantly induced upon phosphate starvation and plays an important role in the supply of inorganic phosphate and diacylglycerol from membrane-phospholipids during phosphate deprivation.
240	AT2G44840	67.8455	3.39074	1.05929	3.20095	0.00136977	0.0206006	ERF13	encodes a member of the ERF (ethylene response factor) subfamily B-3 of ERF/AP2 transcription factor family. The protein contains one AP2 domain. There are 18 members in this subfamily including ATERF-1, ATERF-2, AND ATERF-5. The mRNA is cell-to-cell mobile.
241	AT4G14390	51.3133	3.38958	0.709714	4.77598	1.78836e-06	9.74814e-05		Ankyrin repeat family protein
242	AT1G03850	15.7057	3.38728	0.824539	4.10809	3.98939e-05	0.00130711		Encodes glutaredoxin ATGRXS13, required to facilitate Botrytis cinerea infection of Arabidopsis thaliana plants. Sylvain La Camera et al (2011, PMID:21756272) reported a third splice variant in addition to the two annotated in TAIR10. It is a member of the CC-type glutaredoxin (ROXY) family that has been shown to interact with the transcription factor TGA2 and suppress ORA59 promoter activity.
243	AT3G46080	7.34726	3.3734	1.15086	2.93118	0.00337674	0.0392811	ZAT8	C2H2-type zinc finger family protein
244	AT2G24210	313.103	3.366	1.17995	2.85267	0.00433532	0.0471951	TPS10	terpene synthase 10
245	AT3G21520	5.70495	3.36539	1.14248	2.94569	0.0032224	0.0379851	DMP1	Encodes a protein is directly or indirectly involved in membrane fission during breakdown of the ER and the tonoplast during leaf senescence and in membrane fusion during vacuole biogenesis in roots. The mRNA is cell-to-cell mobile.
246	AT5G40350	8.80691	3.36379	1.16239	2.89387	0.00380529	0.0427391	MYB24	Myb24 transcription factor. Member of the R2R3 factor gene family. Induced by jasmonate. Involved in jasmonate response during stamen development. MYB24 interacts with JAZ proteins, and functions redundantly with MYB21 and MYB57 to regulate stamen development. Possible positive regulator of CKL2 and 7 expression under high temperature.
247	AT3G57240	53.5593	3.3562	0.97276	3.45018	0.000560206	0.0104691	BG3	encodes a member of glycosyl hydrolase family 17
248	AT4G22680	3.19977	3.34155	1.0374	3.22109	0.00127706	0.0197357	MYB85	Encodes a putative transcription factor (MYB85).
249	AT1G13830	18.818	3.33932	0.803661	4.15513	3.25096e-05	0.00109723		Carbohydrate-binding X8 domain superfamily protein
250	AT5G28237	283.575	3.31749	1.0028	3.30823	0.000938864	0.0155703		Pyridoxal-5-phosphate-dependent enzyme family protein
251	AT5G22380	15.6333	3.30593	0.833098	3.96824	7.24044e-05	0.00210568	NAC090	NAC domain containing protein 90
252	AT5G05390	25.2963	3.30386	0.696478	4.74367	2.09883e-06	0.000108617	LAC12	putative laccase, a member of laccase family of genes (17 members in Arabidopsis).
253	AT5G62480	7.65821	3.30346	0.895852	3.68751	0.000226458	0.00529005	GSTU9	Encodes glutathione transferase belonging to the tau class of GSTs. Naming convention according to Wagner et al. (2002).
254	AT2G41505	4.1248	3.29696	0.983772	3.35134	0.000804215	0.0139334		hypothetical protein
255	AT1G26380	27.9626	3.29449	0.551825	5.97018	2.36999e-09	3.36856e-07	FOX1	Functions in the biosynthesis of 4-hydroxy indole-3-carbonyl nitrile (4-OH-ICN), a cyanogenic phytoalexin in Arabidopsis. FOX1 acts as a dehydrogenase on indole cyanohydrin to form indole carbonyl nitrile.
256	AT5G19410	8.30677	3.27661	1.03107	3.17787	0.00148359	0.0217611		ABC-2 type transporter family protein
257	AT1G65510	4.40606	3.26459	1.14779	2.84423	0.00445186	0.0480234		Secreted peptide which functions in plant growth and pathogen defense.
258	AT1G57630	37.8254	3.26264	0.723526	4.50936	6.50227e-06	0.000281621		Toll-Interleukin-Resistance (TIR) domain family protein
259	AT3G11480	1356.46	3.26174	1.04196	3.1304	0.00174569	0.0247504	BSMT1	The gene encodes a SABATH methyltransferase that methylates both salicylic acid and benzoic acid. It is highly expressed in flowers, induced by biotic and abiotic stress and thought to be involved in direct defense mechanism.
260	AT5G06090	27.184	3.25894	1.04306	3.1244	0.00178169	0.0250417	GPAT7	putative sn-glycerol-3-phosphate 2-O-acyltransferase
261	AT4G34380	3.01232	3.24991	1.11007	2.92766	0.00341528	0.0396381		Transducin/WD40 repeat-like superfamily protein
262	AT5G24240	4.78244	3.24825	1.07663	3.01704	0.00255254	0.0323259	PI4KG3	Encodes PI4Kc3, localizes to the nucleus and has autophosphorylation activity, but no lipid kinase activity. Overexpression mutants display late-flowering phenotype.
263	AT4G02330	89.0183	3.24785	0.478165	6.79232	1.10347e-11	2.96952e-09	PME41	Encodes a pectin methylesterase that is sensitive to chilling stress and brassinosteroid regulation.
264	AT5G50260	4.04311	3.2439	1.1357	2.8563	0.00428604	0.0468102	CEP1	Encodes a papain-like cysteine protease involved in tapetal programmed cell death and pollen development.CEP1 is expressed specifically in the tapetum from stages 5 to 11 of anther development. The CEP1 protein first appears as a proenzyme in precursor protease vesicles, and is then transported to the vacuole and transformed into the mature enzyme before rupture of the vacuole. CEP1 was also rele…
265	AT5G41730	12.3353	3.24282	1.0216	3.17426	0.00150222	0.0219705		Protein kinase family protein
266	AT4G21490	4.46656	3.22533	0.937308	3.44106	0.000579447	0.010721	NDB3	NAD(P)H dehydrogenase B3
267	AT2G44380	14.1323	3.22111	0.718579	4.4826	7.37374e-06	0.000316647		Cysteine/Histidine-rich C1 domain family protein
268	AT2G32190	34.0388	3.21414	1.00492	3.1984	0.00138193	0.0207681		cysteine-rich/transmembrane domain A-like protein
269	AT5G25910	23.1696	3.21401	0.594661	5.40477	6.48915e-08	5.50297e-06	AtRLP52	putative disease resistance protein induced by chitin oligomers.
270	AT3G09270	31.4241	3.2118	0.661317	4.85667	1.19375e-06	7.00391e-05	GSTU8	Encodes glutathione transferase belonging to the tau class of GSTs. Naming convention according to Wagner et al. (2002).
271	AT4G17470	647.533	3.20729	0.587685	5.45749	4.82916e-08	4.29369e-06		alpha/beta-Hydrolases superfamily protein
272	AT1G51850	18.2914	3.18566	0.670073	4.75419	1.99239e-06	0.000104723		Leucine-rich repeat protein kinase family protein
273	AT4G18170	62.4116	3.17042	0.498859	6.35534	2.0796e-10	4.19726e-08	WRKY28	Member of WRKY Transcription Factor
274	AT2G04100	48.9759	3.15036	0.377733	8.34017	7.41828e-17	7.88016e-14	DTX6	MATE efflux family protein
275	AT3G60961	4.84638	3.13415	1.07263	2.92192	0.00347878	0.0401213		P-loop containing nucleoside triphosphate hydrolases superfamily protein
276	AT1G74000	18.4311	3.13368	1.0298	3.04299	0.00234237	0.0305796	SSL11	encodes a protein similar to strictosidine synthase, which is involved in the production of monoterpene indole alkaloids. This gene belongs to a family of 13 members in Arabidopsis.
277	AT1G20310	8.94462	3.1319	1.09054	2.87187	0.0040805	0.0449546		syringolide-induced protein
278	AT5G42830	48.3002	3.12553	0.554308	5.63862	1.71422e-08	1.81526e-06		HXXXD-type acyl-transferase family protein
279	AT2G39200	48.9785	3.12264	0.491091	6.35858	2.03631e-10	4.15139e-08	MLO12	A member of a large family of seven-transmembrane domain proteins specific to plants, homologs of the barley mildew resistance locus o (MLO) protein. The Arabidopsis genome contains 15 genes encoding MLO proteins, with localization in plasma membrane. Phylogenetic analysis revealed four clades of closely-related AtMLO genes. ATMLO6 belongs to the clade IV, with AtMLO2, AtMLO3 and AtMLO12. The gen…
280	AT2G29110	47.5636	3.11232	0.392274	7.93406	2.12102e-15	1.45674e-12	ATGLR2.8	member of Putative ligand-gated ion channel subunit family
281	AT1G65690	131.114	3.09297	0.407913	7.58244	3.39125e-14	1.62966e-11	NHL6	Encodes NHL6 (NDR1/HIN1-like 6). Plays an important role in the abiotic stresses-induced ABA signaling and biosynthesis, particularly during seed germination and early seedling development.
282	AT5G41315	9.46369	3.06301	1.01168	3.02766	0.00246453	0.031639	GL3	Encodes a basic helix loop helix domain protein that interacts with GL1 in trichome development.GL3 interacts with JAZ and DELLA proteins to regulate trichome initiation.
283	AT2G24195	4.75836	3.06268	1.07766	2.84197	0.00448353	0.048262		transmembrane protein
284	AT1G62320	7.65271	3.05099	1.0513	2.90213	0.0037064	0.0419789		ERD (early-responsive to dehydration stress) family protein
285	AT1G78410	10.5312	3.04438	0.857834	3.54892	0.000386816	0.00793406	VQ10	VQ motif-containing protein
286	AT3G57950	4.65567	3.04423	1.00502	3.02902	0.00245351	0.031561		cotton fiber protein
287	AT1G58420	14.0258	3.03548	0.663897	4.57221	4.82611e-06	0.000218889		Uncharacterized conserved protein UCP031279
288	AT5G07310	16.5624	3.03439	1.02598	2.95756	0.00310084	0.0370759	ERF115	encodes a member of the ERF (ethylene response factor) subfamily B-4 of ERF/AP2 transcription factor family. The protein contains one AP2 domain. There are 7 members in this subfamily.
289	AT1G53830	35.4936	3.03341	0.585158	5.18393	2.17263e-07	1.63012e-05	PME2	encodes a pectin methylesterase
290	AT1G35230	16.8667	3.02696	0.851251	3.5559	0.000376694	0.00780576	AGP5	Encodes arabinogalactan-protein (AGP5). The mRNA is cell-to-cell mobile.
291	AT1G14870	18.3304	3.00285	0.776085	3.86922	0.000109182	0.00299583	PCR2	PCR2 encodes a membrane protein involved in zinc transport and detoxification.
292	AT2G02990	100.296	2.98381	0.684369	4.35994	1.30097e-05	0.000523058	RNS1	Encodes a member of the ribonuclease T2 family that responds to inorganic phosphate starvation, and inhibits production of anthocyanin. Also involved in wound-induced signaling independent of jasmonic acid. Its expression is responsive to both phosphate (Pi) and phosphite (Phi) in roots.
293	AT4G17215	8.50396	2.98282	0.826099	3.61073	0.000305334	0.00667054		Pollen Ole e 1 allergen and extensin family protein
294	AT1G26420	23.7961	2.97522	0.664226	4.47923	7.49111e-06	0.000321004	FOX5	FAD-binding Berberine family protein
295	AT5G39520	60.465	2.9681	0.724571	4.09635	4.19716e-05	0.00136411		hypothetical protein (DUF1997)
296	AT4G05540	6.85605	2.96053	0.880291	3.36313	0.000770634	0.0135722		P-loop containing nucleoside triphosphate hydrolases superfamily protein
297	AT4G15610	43.0217	2.94379	0.616537	4.77471	1.79965e-06	9.76407e-05		Uncharacterized protein family (UPF0497)
298	AT1G71015	7.19137	2.94165	0.780261	3.77008	0.000163196	0.00410697		plastid movement impaired protein
299	AT2G32680	485.071	2.94066	0.482991	6.08844	1.14014e-09	1.74329e-07	AtRLP23	receptor like protein 23
300	AT1G67980	11.8693	2.93267	1.02929	2.84923	0.00438253	0.0475296	CCOAMT	Encodes S-adenosyl-L-methionine: transcaffeoyl Coenzyme A 3-O-methyltransferase. Methyltransferase in the lignin biosynthetic pathway.
301	AT1G04600	70.4611	2.92756	0.390739	7.49237	6.76385e-14	3.03366e-11	XI-A	member of Myosin-like proteins
302	AT3G27400	168.919	2.92687	0.405126	7.22461	5.02555e-13	1.81126e-10		Encodes a pectate lyase involved in response to nematodes.
303	AT5G46350	95.0083	2.91638	0.369226	7.89862	2.82e-15	1.836e-12	WRKY8	member of WRKY Transcription Factor
304	AT4G04500	74.8613	2.91577	0.506673	5.75474	8.67731e-09	1.0363e-06	CRK37	Encodes a cysteine-rich receptor-like protein kinase.
305	AT5G27060	215.345	2.90631	0.567383	5.12231	3.01815e-07	2.16011e-05	AtRLP53	receptor like protein 53
306	AT4G16600	14.214	2.89727	0.842127	3.44042	0.000580819	0.0107252	PGSIP7	Nucleotide-diphospho-sugar transferases superfamily protein
307	AT4G35160	470.66	2.89326	0.995265	2.90702	0.00364887	0.0414705	ASMT	Encodes a cytosolic N-acetylserotonin O-methyltransferase that can convert N-acetylserotonin to melatonin and serotonin to 5-methoxytryptamine in the process of melatonin synthesis. It does not have caffeic acid O- methyltransferase activity.
308	AT5G09290	22.1567	2.8855	0.500013	5.77086	7.88677e-09	9.70601e-07	SAL4	Inositol monophosphatase family protein
309	AT4G04490	188.666	2.88083	0.323548	8.90387	5.39333e-19	1.08854e-15	CRK36	Encodes a cysteine-rich receptor-like protein kinase.
310	AT5G61890	95.6849	2.86912	0.60138	4.77089	1.83412e-06	9.8704e-05	ERF114	encodes a member of the ERF (ethylene response factor) subfamily B-4 of ERF/AP2 transcription factor family. The protein contains one AP2 domain. There are 7 members in this subfamily.
311	AT1G74460	5.74343	2.8501	0.871958	3.26863	0.00108071	0.0172837		GDSL-motif esterase/acyltransferase/lipase. Enzyme group with broad substrate specificity that may catalyze acyltransfer or hydrolase reactions with lipid and non-lipid substrates.
312	AT1G58225	71.325	2.84659	0.377829	7.53407	4.91825e-14	2.25602e-11		hypothetical protein
313	AT1G15520	302.775	2.82079	0.519429	5.43056	5.61768e-08	4.88714e-06	ABCG40	ABC transporter family involved in ABA transport and resistance to lead. Localizes to plasma membrane. Upregulated by lead. Expressed in leaves, flowers, stomata and roots.
314	AT1G54575	141.073	2.81707	0.593614	4.74563	2.07857e-06	0.000108123		hypothetical protein
315	AT5G44567	5.59706	2.80914	0.821994	3.41747	0.000632056	0.0115134		hypothetical protein
316	AT5G57480	14.5603	2.79101	0.595529	4.6866	2.77775e-06	0.00013674		P-loop containing nucleoside triphosphate hydrolases superfamily protein
317	AT1G54010	565.029	2.7877	0.496975	5.60933	2.03108e-08	2.10222e-06	GLL23	GDSL-motif esterase/acyltransferase/lipase. Enzyme group with broad substrate specificity that may catalyze acyltransfer or hydrolase reactions with lipid and non-lipid substrates.
318	AT5G44575	13.952	2.77828	0.67933	4.08974	4.31859e-05	0.00139683		hypothetical protein
319	AT5G64120	159.431	2.77362	0.376277	7.37123	1.69061e-13	6.6905e-11	PER71	Encodes a cell wall bound peroxidase that is induced by hypo-osmolarity and is involved in the lignification of cell walls.
320	AT2G26290	14.7034	2.77019	0.822928	3.36626	0.000761946	0.0134544	PBL12	root-specific kinase 1
321	AT2G02930	2.81598	2.76914	0.929223	2.98006	0.00288189	0.035241	GSTF3	Encodes glutathione transferase belonging to the phi class of GSTs. Naming convention according to Wagner et al. (2002).
322	AT4G18250	44.3869	2.76494	0.423895	6.5227	6.90516e-11	1.54852e-08		receptor Serine/Threonine kinase-like protein
323	AT5G24110	10.1025	2.74535	0.651851	4.21161	2.53552e-05	0.00088999	WRKY30	member of WRKY Transcription Factor
324	AT2G27660	31.8755	2.74379	0.520755	5.26888	1.37258e-07	1.0696e-05		Cysteine/Histidine-rich C1 domain family protein
325	AT5G22570	198.043	2.70807	0.728034	3.71971	0.000199453	0.00479804	WRKY38	member of WRKY Transcription Factor
326	AT1G03820	103.768	2.70063	0.373044	7.23945	4.50502e-13	1.65318e-10		E6-like protein
327	AT5G53320	10.3085	2.68667	0.561999	4.78056	1.74812e-06	9.61368e-05		Leucine-rich repeat protein kinase family protein
328	AT2G04495	27.3029	2.6846	0.5252	5.11157	3.19492e-07	2.27053e-05		transmembrane protein
329	AT1G13470	249.162	2.66549	0.378702	7.0385	1.94315e-12	5.94221e-10		hypothetical protein (DUF1262)
330	AT5G52740	22.6438	2.64638	0.621727	4.2565	2.07655e-05	0.000762018	HIPP12	Copper transport protein family
331	AT2G43510	237.672	2.64601	0.316718	8.35449	6.57145e-17	7.36842e-14	ATTI1	Member of the defensin-like (DEFL) family. Encodes putative trypsin inhibitor protein which may function in defense against herbivory.
332	AT1G13340	164.448	2.63668	0.359129	7.34186	2.10639e-13	8.17564e-11		Regulator of Vps4 activity in the MVB pathway protein
333	AT4G38560	38.5223	2.62358	0.37687	6.9615	3.36663e-12	9.84765e-10		phospholipase-like protein (PEARLI 4) family protein
334	AT3G12830	37.0393	2.61933	0.487178	5.37653	7.59357e-08	6.35938e-06	SAUR72	SAUR-like auxin-responsive protein family
335	AT5G55460	58.7323	2.61522	0.424189	6.16523	7.03823e-10	1.13642e-07		Bifunctional inhibitor/lipid-transfer protein/seed storage 2S albumin superfamily protein
336	AT5G26690	32.9231	2.61228	0.599886	4.35463	1.33295e-05	0.000533788	HIPP02	Heavy metal transport/detoxification superfamily protein
337	AT3G50770	57.3086	2.60582	0.611	4.26484	2.00046e-05	0.00074356	CML41	calmodulin-like 41
338	AT5G62150	13.5573	2.59241	0.712118	3.64042	0.000272193	0.00608381		peptidoglycan-binding LysM domain-containing protein
339	AT5G48400	27.0339	2.59097	0.691424	3.74729	0.000178753	0.00439437	GLR1.2	member of Putative ligand-gated ion channel subunit family
340	AT2G18690	174.217	2.59097	0.51293	5.05131	4.38801e-07	2.97784e-05		transmembrane protein
341	AT1G02930	630.007	2.58663	0.50372	5.13506	2.82049e-07	2.04036e-05	GSTF6	Encodes glutathione transferase belonging to the phi class of GSTs. Naming convention according to Wagner et al. (2002).
342	AT2G02010	83.2851	2.58078	0.543616	4.74743	2.0602e-06	0.000107444	GAD4	glutamate decarboxylase 4
343	AT3G11000	28.401	2.57971	0.559926	4.60723	4.08069e-06	0.000188468		DCD (Development and Cell Death) domain protein
344	AT1G70690	55.3968	2.56967	0.500358	5.13566	2.81163e-07	2.04036e-05	CRRSP2	Encodes a plasmodesmal protein that may be involved in the intercellular movement of molecules through the plasmodesmata. The protein has two DUF26 domains and a single transmembrane domain.
345	AT3G13790	175.869	2.56369	0.380533	6.7371	1.61578e-11	4.0261e-09	CWINV1	Encodes a protein with invertase activity.
346	AT5G24200	60.5124	2.55532	0.433909	5.88906	3.884e-09	5.05747e-07		alpha/beta-Hydrolases superfamily protein
347	AT5G44572	14.836	2.54423	0.544469	4.67286	2.9704e-06	0.000145278		transmembrane protein
348	AT5G45000	28.6236	2.52853	0.542245	4.66308	3.11518e-06	0.000150057		Disease resistance protein (TIR-NBS-LRR class) family
349	AT5G59320	599.44	2.52832	0.528097	4.78761	1.6878e-06	9.3585e-05	LTP3	Predicted to encode a PR (pathogenesis-related) protein. Belongs to the lipid transfer protein (PR-14) family with the following members: At2g38540/LTP1, At2g38530/LTP2, At5g59320/LTP3, At5g59310/LTP4, At3g51600/LTP5, At3g08770/LTP6, At2g15050/LTP7, At2g18370/LTP8, At2g15325/LTP9, At5g01870/LTP10, At4g33355/LTP11, At3g51590/LTP12, At5g44265/LTP13, At5g62065/LTP14, At4g08530/LTP15. The mRNA is cel…
350	AT3G26210	269.724	2.51941	0.354818	7.10058	1.24235e-12	3.91787e-10	CYP71B23	putative cytochrome P450 The mRNA is cell-to-cell mobile.
351	AT1G51790	81.3596	2.51157	0.599614	4.18864	2.80632e-05	0.000976551		Leucine-rich repeat protein kinase family protein
352	AT3G04220	25.5921	2.51066	0.666101	3.76919	0.000163779	0.00410843		Target of miR825/825. Mutants have decreased resistance to fungal pathogens.
353	AT5G44568	104.906	2.4965	0.706204	3.53509	0.000407631	0.00825197		Secreted peptide which functions in plant growth and pathogen defense.
354	AT3G49120	3037.02	2.48126	0.333506	7.43993	1.00738e-13	4.42e-11	PER34	Class III peroxidase Perx34. Expressed in roots, leaves and stems. Located in the cell wall. Involved in cell elongation. Expression activated by light. May play a role in generating H2O2 during defense response. The mRNA is cell-to-cell mobile.
355	AT3G11010	967.4	2.47423	0.362264	6.82989	8.49769e-12	2.34944e-09	AtRLP34	receptor like protein 34
356	AT4G10270	4.73766	2.46286	0.826855	2.97859	0.00289577	0.0353144		Member of the wound-induced polypeptide (WIP) family.
357	AT2G01610	33.5495	2.46041	0.390077	6.30749	2.83594e-10	5.2998e-08		Plant invertase/pectin methylesterase inhibitor superfamily protein
358	AT2G43620	21.9053	2.45175	0.575444	4.26062	2.0386e-05	0.000753574		Chitinase family protein
359	AT3G28580	7.75277	2.43786	0.737773	3.30434	0.000951988	0.0157363		P-loop containing nucleoside triphosphate hydrolases superfamily protein
360	AT1G21550	33.6248	2.43226	0.582785	4.17351	2.99947e-05	0.00102956	CML44	Calcium-binding EF-hand family protein
361	AT4G39670	64.641	2.43136	0.589995	4.12098	3.77266e-05	0.00124826		Glycolipid transfer protein (GLTP) family protein
362	AT3G24900	40.5971	2.4268	0.473755	5.12248	3.01542e-07	2.16011e-05	AtRLP39	receptor like protein 39
363	AT5G47850	14.0274	2.42666	0.618968	3.9205	8.83654e-05	0.00253335	CCR4	CRINKLY4 related 4
364	AT1G76790	1343.25	2.42617	0.372326	6.51625	7.20858e-11	1.58142e-08	IGMT5	Encodes a protein with similarity to N-acetylserotonin O-methyltransferase (ASMT) but it does not have ASMT activity in vitro.
365	AT1G09932	110.736	2.41978	0.299487	8.07975	6.48998e-16	4.85138e-13		Phosphoglycerate mutase family protein
366	AT2G26440	229.894	2.41866	0.478855	5.05092	4.39676e-07	2.97784e-05	PME12	Plant invertase/pectin methylesterase inhibitor superfamily
367	AT1G56120	352.78	2.41503	0.4811	5.0198	5.17252e-07	3.45178e-05		Leucine-rich repeat transmembrane protein kinase
368	AT1G61255	8.92212	2.41472	0.720528	3.35132	0.000804261	0.0139334		hypothetical protein
369	AT1G76960	1032.95	2.41395	0.324939	7.42893	1.09478e-13	4.70125e-11		Unknown protein, contains WRKY40 binding motifs.
370	AT1G30900	310.565	2.40987	0.356375	6.76218	1.35929e-11	3.6098e-09	VSR6	VACUOLAR SORTING RECEPTOR 6
371	AT2G42350	11.8428	2.40688	0.679135	3.54403	0.000394056	0.00805799	ATL40	RING/U-box superfamily protein
372	AT3G26470	7.89564	2.39194	0.65867	3.63147	0.000281808	0.00625025		Powdery mildew resistance protein, RPW8 domain-containing protein
373	AT1G80840	151.112	2.38948	0.551267	4.33451	1.46082e-05	0.000575856	WRKY40	Pathogen-induced transcription factor. Binds W-box sequences in vitro. Forms protein complexes with itself and with WRKY40 and WRKY60. Coexpression with WRKY18 or WRKY60 made plants more susceptible to both P. syringae and B. cinerea. WRKY18, WRKY40, and WRKY60 have partially redundant roles in response to the hemibiotrophic bacterial pathogen Pseudomonas syringae and the necrotrophic fungal path…
374	AT3G23120	325.767	2.38547	0.387152	6.16158	7.2022e-10	1.14513e-07	AtRLP38	receptor like protein 38
375	AT2G32210	19.1432	2.37491	0.813146	2.92064	0.00349316	0.0401952		cysteine-rich/transmembrane domain A-like protein
376	AT1G61800	157.599	2.37382	0.762431	3.11349	0.0018489	0.0257	GPT2	glucose6-Phosphate/phosphate transporter 2. Expression is upregulated in the shoot of cax1/cax3 mutant. The mRNA is cell-to-cell mobile.
377	AT2G40095	26.3053	2.37111	0.417183	5.68362	1.3187e-08	1.46238e-06		Alpha/beta hydrolase related protein
378	AT3G10815	12.6157	2.35984	0.733653	3.21656	0.00129737	0.0199146		RING/U-box superfamily protein
379	AT5G18270	17.8864	2.35804	0.586942	4.01751	5.88173e-05	0.00178782	ANAC087	NAC domain containing protein 87
380	AT1G10340	102.438	2.34647	0.329341	7.12476	1.04266e-12	3.39118e-10		Ankyrin repeat family protein
381	AT4G14640	6.05815	2.34478	0.756123	3.10105	0.00192834	0.0265482	CML8	encodes a divergent member of calmodulin, which is an EF-hand family of Ca2+-binding proteins. This gene is expressed in leaves, flowers and siliques. The gene functionally complements yeast calmodulin 1 (CAM1). Also the protein does not form formed a complex with a basic amphiphilic helical peptide in the presence of Ca2+ in vitro. Authors suggest that this gene may represent a Ca2+-binding sens…
382	AT3G60540	18.8368	2.34055	0.480312	4.87298	1.09928e-06	6.57548e-05		Preprotein translocase Sec, Sec61-beta subunit protein
383	AT5G55450	109.24	2.33968	0.569166	4.11071	3.94439e-05	0.00129657		Bifunctional inhibitor/lipid-transfer protein/seed storage 2S albumin superfamily protein
384	AT3G19550	39.0588	2.33148	0.500235	4.66077	3.15025e-06	0.000151384		glutamate racemase
385	AT4G35380	24.4603	2.32668	0.49692	4.6822	2.83807e-06	0.000139369	BIG4	Encodes one of the functionally redundant ARF guanine-nucleotide exchange factors (ARF-GEFs). Functions as regulators of post-Golgi trafficking.
386	AT1G35710	2480.07	2.32456	0.305423	7.61094	2.72111e-14	1.33952e-11		kinase family with leucine-rich repeat domain-containing protein
387	AT3G14280	154.056	2.32317	0.361536	6.42585	1.31138e-10	2.81571e-08		LL-diaminopimelate aminotransferase
388	AT4G25110	41.011	2.31789	0.543779	4.26256	2.02101e-05	0.000748442	AMC2	Encodes a type I metacaspase. Two Arabidopsis metacaspases, AT1G02170 (MC1) and AT4G25110 (MC2) antagonistically control programmed cell death in Arabidopsis. MC1 is a positive regulator of cell death and requires conserved caspase-like putative catalytic residues for its function. MC2 negatively regulates cell death. This function is independent of the putative catalytic residues. A third type I…
389	AT5G24770	5944.09	2.30065	0.718475	3.20212	0.00136418	0.0205626	VSP2	Has acid phosphatase activity dependent on the presence of divalent cations (Mg2+, Co2+, Zn2+, Mn2+) and anti-insect activity. Insects fed with the protein show a retarded development. Induced in response to abscisic acid, jasmonic acid, salt, water deficiency and wounding.
390	AT2G25000	280.946	2.29985	0.343576	6.69385	2.17369e-11	5.22282e-09	WRKY60	Pathogen-induced transcription factor. Forms protein complexes with itself and with WRKY40. Coexpression with WRKY18 or WRKY40 made plants more susceptible to both P. syringae and B. cinerea. WRKY18, WRKY40, and WRKY60 have partially redundant roles in response to the hemibiotrophic bacterial pathogen Pseudomonas syringae and the necrotrophic fungal pathogen Botrytis cinerea, with WRKY18 playing …
391	AT3G25010	364.907	2.29256	0.371523	6.1707	6.79875e-10	1.10661e-07	AtRLP41	receptor like protein 41
392	AT3G50260	32.4646	2.28131	0.585147	3.89869	9.67135e-05	0.00273925	ERF011	Encodes a member of the DREB subfamily A-5 of ERF/AP2 transcription factor family. The protein contains one AP2 domain. Involved in defense and freezing stress responses. There are 16 members in this subfamily including RAP2.1, RAP2.9 and RAP2.10. The mRNA is cell-to-cell mobile.
393	AT3G47480	130.357	2.28124	0.366591	6.22285	4.88205e-10	8.31617e-08	CML47	Calcium-binding EF-hand family protein
394	AT5G52750	139.671	2.27656	0.323955	7.02739	2.10426e-12	6.33885e-10	HIPP13	Heavy metal transport/detoxification superfamily protein
395	AT3G25510	95.1927	2.26527	0.270858	8.36331	6.09826e-17	7.24007e-14		disease resistance protein (TIR-NBS-LRR class) family protein
396	AT1G15670	92.1598	2.26448	0.455622	4.97008	6.69254e-07	4.27454e-05		Encodes a member of a family of F-box proteins, called the KISS ME DEADLY (KMD) family, that targets type-B ARR proteins for degradation and is involved in the negative regulation of the cytokinin response. Also named as KFB1, a member of a group of Kelch repeat F-box proteins that negatively regulate phenylpropanoid biosynthesis by targeting the phenypropanoid biosynthesis enzyme phenylalanine a…
397	AT3G48080	134.743	2.26355	0.393949	5.74579	9.14925e-09	1.07988e-06	EDS1B	alpha/beta-Hydrolases superfamily protein
398	AT4G11890	179.783	2.26349	0.528687	4.28135	1.85765e-05	0.000699495		Encodes a receptor-like cytosolic kinase ARCK1. Negatively controls abscisic acid and osmotic stress signal transduction.
399	AT4G01720	57.5507	2.24491	0.304389	7.37514	1.6417e-13	6.6269e-11	WRKY47	member of WRKY Transcription Factor
400	AT2G04070	14.772	2.24054	0.618981	3.61972	0.000294926	0.00647464	DTX4	Expression in rosette leaves is activated by high concentration of boron.
401	AT3G26500	34.9276	2.24031	0.348732	6.42415	1.32612e-10	2.81738e-08	PIRL2	Encodes PIRL2, a member of the Plant Intracellular Ras-group-related LRRs (Leucine rich repeat proteins). PIRLs are a distinct, plant-specific class of intracellular LRRs that likely mediate protein interactions, possibly in the context of signal transduction.
402	AT1G21520	40.4998	2.22207	0.432613	5.13638	2.80078e-07	2.04036e-05		hypothetical protein
403	AT2G47130	83.9103	2.21908	0.445261	4.98378	6.23534e-07	3.99517e-05	SDR3A	Encodes a short-chain dehydrogenase/reductase that is not involved in ABA biosynthesis but plays an important role in plant defense response to bacteria.
404	AT3G28340	39.4658	2.21126	0.593289	3.72713	0.000193673	0.00467573	GATL10	Encodes a protein with putative galacturonosyltransferase activity.
405	AT4G31800	620.224	2.20257	0.459491	4.7935	1.63901e-06	9.11296e-05	WRKY18	Pathogen-induced transcription factor. Binds W-box sequences in vitro. Forms protein complexes with itself and with WRKY40 and WRKY60. Constitutive expression of WRKY18 enhanced resistance to P. syringae, but its coexpression with WRKY40 or WRKY60 made plants more susceptible to both P. syringae and B. cinerea. WRKY18, WRKY40, and WRKY60 have partially redundant roles in response to the hemibiotr…
406	AT3G11402	25.2215	2.19776	0.658964	3.33518	0.000852442	0.014559		Cysteine/Histidine-rich C1 domain family protein
407	AT3G25640	25.7641	2.19609	0.568459	3.86322	0.0001119	0.00305613		MIZU-KUSSEI-like protein (Protein of unknown function, DUF617)
408	AT4G23610	26.6459	2.1933	0.483937	4.5322	5.83729e-06	0.000256676		Late embryogenesis abundant (LEA) hydroxyproline-rich glycoprotein family
409	AT2G30840	15.0891	2.18218	0.610245	3.57591	0.000349006	0.00735382		encodes a protein whose sequence is similar to 2-oxoglutarate-dependent dioxygenase
410	AT5G64000	94.9527	2.17714	0.396023	5.49752	3.85172e-08	3.4705e-06	SAL2	3'(2'),5'-bisphosphate nucleotidase
411	AT5G40780	280.624	2.17484	0.381114	5.70653	1.15302e-08	1.30008e-06	LHT1	Encodes LHT1 (lysine histidine transporter), a high-affinity transporter for cellular amino acid uptake in both root epidermis and leaf mesophyll.
412	AT5G42530	2392.87	2.16208	0.443698	4.87286	1.09995e-06	6.57548e-05		hypothetical protein
413	AT1G79450	34.2203	2.15554	0.446868	4.82367	1.40939e-06	8.01288e-05	ALIS5	ALA-interacting subunit 5
414	AT5G24080	143.549	2.15509	0.42952	5.01744	5.23651e-07	3.4766e-05		Protein kinase superfamily protein
415	AT4G21903	33.414	2.1528	0.423956	5.07789	3.81645e-07	2.63792e-05		MATE efflux family protein
416	AT3G22231	1261.1	2.14879	0.693592	3.09805	0.00194797	0.026736	PCC1	Encodes a member of a novel 6 member Arabidopsis gene family. Expression of PCC1 is regulated by the circadian clock and is upregulated in response to both virulent and avirulent strains of Pseudomonas syringae pv. tomato.
417	AT3G29034	20.4501	2.14676	0.522971	4.10493	4.04443e-05	0.00132299		transmembrane protein
418	AT5G48657	69.0519	2.14572	0.334757	6.40978	1.45731e-10	3.06383e-08		defense protein-like protein
419	AT4G23690	16.0955	2.1339	0.519361	4.1087	3.97901e-05	0.00130583	DIR6	Encodes a homodimeric all-beta dirigent protein in the superfamily of calycins. Dirigent proteins impart stereoselectivity on the phenoxy radical coupling reaction yielding optically active lignans from two molecules of coniferyl alcohol.
420	AT2G36080	33.9782	2.13209	0.585258	3.64299	0.000269492	0.0060368	ARF31	Encodes a plant-specific B3 DNA-binding domain transcription factor. Has transcription repressor activity.
421	AT3G22160	91.2258	2.12553	0.514024	4.13508	3.54838e-05	0.00118965	VQ22	JAV1 is a repressor of jasmonate-mediated defense responses.
422	AT2G39350	122.055	2.12466	0.38734	5.48525	4.1288e-08	3.68723e-06	ABCG1	Belongs to a clade of five Arabidopsis thaliana ABCG half-transporters that are required for synthesis of an effective suberin barrier in roots and seed coats (ABCG2, ABCG6, and ABCG20) and for synthesis of an intact pollen wall (ABCG1 and ABCG16).
423	AT5G22500	98.7446	2.10112	0.435228	4.82764	1.38163e-06	7.89956e-05	FAR1	Encodes a member of the eight-member gene family encoding alcohol-forming fatty acyl-CoA reductases (FARs) identified in Arabidopsis thaliana. Three of the FARs, FAR1 (At5g22500), FAR4 (At3g44540) and FAR5 (At3g44550), are shown to generate the fatty alcohols found in root, seed coat, and wound-induced leaf tissue.
424	AT2G46150	21.9442	2.09949	0.427539	4.91064	9.07787e-07	5.56895e-05		Late embryogenesis abundant (LEA) hydroxyproline-rich glycoprotein family
425	AT1G56550	15.8257	2.08861	0.492194	4.24347	2.20088e-05	0.000803262	RGXT3	Encodes a rhamnogalacturonan II specific xylosyltransferase.
426	AT1G33960	140.092	2.08435	0.436863	4.77118	1.83151e-06	9.8704e-05	AIG1	Identified as a gene that is induced by avirulence gene avrRpt2 and RPS2 after infection with Pseudomonas syringae pv maculicola strain ES4326 carrying avrRpt2
427	AT3G51330	84.8113	2.07539	0.435338	4.76732	1.86693e-06	9.94365e-05		Eukaryotic aspartyl protease family protein
428	AT3G21080	15.1834	2.07225	0.541213	3.82889	0.000128722	0.00343196		ABC transporter-like protein
429	AT2G34940	45.0418	2.06435	0.447266	4.61548	3.92188e-06	0.000182386	VSR5	VACUOLAR SORTING RECEPTOR 5
430	AT2G42360	42.986	2.06061	0.394636	5.22154	1.77441e-07	1.35143e-05	ATL41	RING/U-box superfamily protein
431	AT4G01750	24.7824	2.05628	0.494033	4.16223	3.1516e-05	0.00107086	RGXT2	Encodes a protein with UDP-xylose-dependent xylosyltransferase activity, which transfers Xyl onto L-fucose and (albeit less efficiently) L-arabinose. The linkage to L-fucose was shown to be preferentially to the <i>O</i>-4 position. Analysis of mutant containing T-DNA insertion in this gene indicate that the RGXT2 protein might be involved in the synthesis of the &alpha
432	AT2G14560	1124.98	2.04949	0.548416	3.7371	0.000186155	0.00454723	LURP1	Encodes LURP1, a member of the LURP cluster (late upregulated in response to Hyaloperonospora parasitica) which exhibits a pronounced upregulation after recognition of the pathogenic oomycte H. parasitica. LURP1 is required for full basal defense to H. parasitica and resistance to this pathogen mediated by the R-proteins RPP4 and RPP5. The mRNA is cell-to-cell mobile.
433	AT5G25820	53.0433	2.0365	0.483409	4.21279	2.52234e-05	0.000888453		Exostosin family protein
434	AT5G40230	12.9041	2.03612	0.526409	3.86794	0.000109761	0.00300584		nodulin MtN21-like transporter family protein
435	AT5G54610	708.579	2.03495	0.463412	4.39123	1.12709e-05	0.00046142	BAD1	Induced in response to Salicylic acid. Belongs to the ankyrin repeat protein family.
436	AT1G06620	261.93	2.03232	0.375821	5.40768	6.38467e-08	5.43721e-06		encodes a protein whose sequence is similar to a 2-oxoglutarate-dependent dioxygenase The mRNA is cell-to-cell mobile.
437	AT4G23210	78.6637	2.028	0.376336	5.3888	7.09304e-08	5.98991e-06	CRK13	Encodes a Cysteine-rich receptor-like kinase (CRK13). Overexpression of CRK13 leads to hypersensitive response cell death, and induces defense against pathogens by causing increased accumulation of salicylic acid.
438	AT1G34180	24.981	2.02067	0.349836	5.77604	7.64776e-09	9.46962e-07	anac016	NAC domain containing protein 16
439	AT4G23160	33.5152	2.01549	0.420162	4.79695	1.611e-06	9.00688e-05	CRK8	Encodes a cysteine-rich receptor-like protein kinase.
440	AT4G39320	14.5198	2.01444	0.497806	4.04662	5.19614e-05	0.00161986		microtubule-associated protein-like protein
441	AT5G53710	11.3697	2.0135	0.497875	4.04418	5.25061e-05	0.00162785		hypothetical protein
442	AT4G20320	144.499	2.01195	0.575229	3.49766	0.000469362	0.00915279		Cytidine triphosphate synthase.
443	AT4G13820	22.1803	2.00947	0.452519	4.44064	8.96921e-06	0.000375572		Leucine-rich repeat (LRR) family protein
444	AT4G11320	601.774	1.98797	0.676561	2.93834	0.00329976	0.0386105	RDL5	Papain family cysteine protease
445	AT1G56150	38.5795	1.98639	0.348381	5.70176	1.18578e-08	1.32225e-06	SAUR71	SAUR-like auxin-responsive protein family
446	AT1G10070	71.4363	1.98567	0.469698	4.22754	2.36265e-05	0.000845484	BCAT2	Encodes a chloroplast branched-chain amino acid aminotransferase. Complements the yeast leu/iso-leu/val auxotrophy mutant. Involved in cell wall development.
447	AT2G39210	279.275	1.98173	0.293415	6.75402	1.43801e-11	3.67383e-09		Major facilitator superfamily protein
448	AT3G29000	13.8858	1.97845	0.683846	2.89311	0.00381444	0.0427942	CML45	Calcium-binding EF-hand family protein
449	AT1G66465	14.0511	1.97338	0.593991	3.32224	0.00089297	0.0150315		transmembrane protein
450	AT3G57460	59.706	1.9679	0.491707	4.00218	6.2762e-05	0.00189063		catalytic/ metal ion binding / metalloendopeptidase/ zinc ion binding protein
451	AT5G49520	53.4452	1.96212	0.449422	4.36586	1.26621e-05	0.000512143	WRKY48	Encodes WRKY48, a member of the WRKY Transcription Factor. WRKY48 is a stress- and pathogen-induced transcriptional activator that represses plant basal defense. The mRNA is cell-to-cell mobile.
452	AT4G23810	94.3107	1.96146	0.351795	5.57558	2.46706e-08	2.37108e-06	WRKY53	member of WRKY Transcription Factor
453	AT1G77380	24.4039	1.95941	0.43144	4.54156	5.58406e-06	0.000247699	AAP3	Amino acid permease which transports basic amino acids.
454	AT3G21710	7.27643	1.95551	0.604012	3.23754	0.00120566	0.0188635	VUP1	transmembrane protein
455	AT2G29460	189.07	1.95547	0.46354	4.21856	2.45868e-05	0.000869064	GSTU4	Encodes glutathione transferase belonging to the tau class of GSTs. Naming convention according to Wagner et al. (2002). Role in the degradation of H2O2 to water using glutathione as electron donor
456	AT5G05320	16.222	1.95461	0.484924	4.03075	5.55982e-05	0.00170279	MO3	FAD/NAD(P)-binding oxidoreductase family protein
457	AT3G12500	15.9436	1.95312	0.665265	2.93585	0.0033263	0.0388062	CHI-B	encodes a basic chitinase involved in ethylene/jasmonic acid mediated signalling pathway during systemic acquired resistance based on expression analyses.
458	AT2G28500	28.4347	1.95214	0.349966	5.57809	2.43179e-08	2.34837e-06	LBD11	LOB domain-containing protein 11
459	AT1G65790	415.721	1.94862	0.281203	6.92957	4.22122e-12	1.19996e-09	SD17	An alternatively spliced gene that encodes a functional transmembrane receptor serine/threonine kinase, alternate form may not have transmembrane domain.
460	AT1G02920	343.513	1.94059	0.538612	3.60295	0.000314624	0.00682068	GSTF7	Encodes glutathione transferase belonging to the phi class of GSTs. Naming convention according to Wagner et al. (2002).
461	AT5G05600	2243.85	1.93212	0.252477	7.65268	1.96831e-14	1.01863e-11		Encodes a protein with similarity to flavonol synthases that is involved in the detoxifcation polycyclic aromatic hydrocarbons.One of 4 paralogs encoding a 2-oxoglutarate/Fe(II)-dependent oxygenases that hydroxylates JA to 12-OH-JA.
462	AT3G22235	2340.16	1.93199	0.645149	2.99463	0.00274775	0.0340351		cysteine-rich TM module stress tolerance protein
463	AT1G21250	2760.73	1.93156	0.26893	7.1824	6.85001e-13	2.37007e-10	WAK1	Encodes a cell wall-associated kinase that interacts with AtGRP3 and may function as a signaling receptor of extracellular matrix component such as oligogalacturonides. The mRNA is cell-to-cell mobile.
464	AT2G35930	44.4047	1.9299	0.345142	5.59162	2.24962e-08	2.24169e-06	PUB23	Encodes a cytoplasmically localized U-box domain containing E3 ubiquitin ligase that is involved in the response to water stress and acts as a negative regulator of PAMP-triggered immunity.
465	AT4G04540	9.69631	1.92262	0.64729	2.97027	0.0029754	0.0359812	CRK39	Encodes a cysteine-rich receptor-like protein kinase.
466	AT3G01290	174.566	1.91824	0.388213	4.9412	7.76432e-07	4.80697e-05	HIR3	SPFH/Band 7/PHB domain-containing membrane-associated protein family
467	AT4G20110	267.474	1.90887	0.246878	7.73203	1.05846e-14	5.6218e-12	VSR7	VACUOLAR SORTING RECEPTOR 7
468	AT4G23230	98.9478	1.90827	0.337191	5.65932	1.51976e-08	1.6491e-06	CRK15	Encodes a cysteine-rich receptor-like protein kinase.
469	AT3G07195	39.8836	1.90704	0.432032	4.41412	1.0142e-05	0.000421186		RPM1-interacting protein 4 (RIN4) family protein
470	AT3G49780	50.6115	1.90492	0.357874	5.32289	1.0213e-07	8.27826e-06	PSK3	Phytosulfokine 3 precursor, coding for a unique plant peptide growth factor. Plants overexpressing this gene (under a 35S promoter), develop normal cotyledons and hypocotyls but their growth, in particular that of their roots, was faster than that of wildtype.
471	AT2G21100	13.168	1.90114	0.630411	3.01571	0.00256381	0.032422	DIR23	Disease resistance-responsive (dirigent-like protein) family protein
472	AT1G73810	26.662	1.90036	0.431553	4.40354	1.06498e-05	0.000439559		Core-2/I-branching beta-1,6-N-acetylglucosaminyltransferase family protein
473	AT2G43000	26.6966	1.89847	0.455836	4.1648	3.1163e-05	0.00106306	JUB1	Encodes a NAC transcription factor induced by hydrogen peroxide (H2O2). Involved in senescence. Over expression of the gene strongly delays senescence and enhances tolerance to various abiotic stresses.
474	AT5G39670	82.2777	1.8855	0.345915	5.45076	5.01562e-08	4.42053e-06	CML46	Calmodulin like protein involved in negative regulation of pattern triggered immunity.
475	AT5G10380	667.857	1.88391	0.22679	8.30685	9.82728e-17	9.9172e-14	ATL55	Encodes a RING finger domain protein with E3 ligase activity that is localized to the lipid rafts of the plasma membrane. Expression is increased in response to fungal pathogen. May be involved in regulation of programmed cell death by facilitating degredation of regulation of PDC activators. The mRNA is cell-to-cell mobile.
476	AT3G54420	44.9378	1.8798	0.363086	5.17728	2.25138e-07	1.68295e-05	EP3	encodes an EP3 chitinase that is expressed during somatic embryogenesis in 'nursing' cells surrounding the embryos but not in embryos themselves. The gene is also expressed in mature pollen and growing pollen tubes until they enter the receptive synergid, but not in endosperm and integuments as in carrot. Post-embryonically, expression is found in hydathodes, stipules, root epidermis and emerging…
477	AT1G14780	26.2041	1.87928	0.304285	6.17604	6.57273e-10	1.07852e-07		MAC/Perforin domain-containing protein
478	AT1G74440	68.6292	1.86825	0.300256	6.22217	4.90326e-10	8.31617e-08		ER membrane protein, putative (DUF962)
479	AT2G31865	118.055	1.8622	0.279134	6.67136	2.53442e-11	5.87956e-09	PARG2	poly(ADP-ribose) glycohydrolase 2
480	AT5G50200	156.806	1.86218	0.360091	5.17141	2.3233e-07	1.71762e-05	NRT3.1	Wound-responsive gene 3 (WR3). Encodes a high-affinity nitrate transporter. Up-regulated by nitrate. Involved in jasmonic acid-independent wound signal transduction.
481	AT5G59680	54.2345	1.85856	0.424087	4.3825	1.17328e-05	0.000478983		Leucine-rich repeat protein kinase family protein
482	AT4G14370	68.8368	1.85807	0.446151	4.16466	3.11813e-05	0.00106306		Disease resistance protein (TIR-NBS-LRR class) family
483	AT4G01430	38.1055	1.85425	0.442764	4.18788	2.81568e-05	0.000978121		Encodes a plasma membrane-localized amino acid transporter likely involved in amino acid export in the developing seed.
484	AT4G37150	134.818	1.84146	0.325788	5.65233	1.58285e-08	1.69929e-06	MES9	Encodes a protein shown to have carboxylesterase activity, methyl salicylate esterase activity, methyl jasmonate esterase activity, and methyl IAA esterase activity in vitro. MES9 appears to be involved in MeSA hydrolysis in planta. Expression of MES9 can restore systemic acquired resistance in SAR-deficient tobacco plants. This protein does not act on MeGA4, or MEGA9 in vitro.
485	AT2G31880	2223.38	1.84058	0.216832	8.4885	2.09324e-17	2.81653e-14	SOBIR1	Encodes a putative leucine rich repeat transmembrane protein that is expressed in response to Pseudomonas syringae. Expression of SRRLK may be required for silencing via lsiRNAs. Regulates cell death and innate immunity.
486	AT4G23190	48.7642	1.84018	0.330338	5.57061	2.53852e-08	2.41828e-06	CRK11	Encodes putative receptor-like protein kinase that is induced by the soil-borne vascular bacteria, Ralstonia solanacearum. Naming convention from Chen et al 2003 (PMID 14756307)
487	AT3G25020	193.585	1.83681	0.293713	6.25375	4.00711e-10	7.09435e-08	AtRLP42	receptor like protein 42
488	AT1G16510	43.2913	1.83613	0.503831	3.64434	0.000268075	0.00601172	SAUR41	Encodes a clade III SAUR gene with a distinctive expression pattern in root meristems. It is normally expressed in the quiescent center and cortex/endodermis initials and upon auxin stimulation, the expression is found in the endodermal layer. Overexpression studies suggest roles in cell expansion and auxin transport.
489	AT1G52030	270.705	1.83183	0.518091	3.53573	0.000406648	0.00824034	F-ATMBP	Similar to myrosinase binding proteins which may be involved in metabolizing glucosinolates and forming defense compounds to protect against herbivory. Also similar to lectins and other agglutinating factors. Expressed only in flowers.
490	AT5G67410	6.11978	1.82808	0.643508	2.8408	0.0045	0.0483806		transcriptional regulator of RNA polII, SAGA, subunit
491	AT4G36110	82.5115	1.82524	0.602783	3.02803	0.00246156	0.0316242		SAUR-like auxin-responsive protein family
492	AT5G43420	36.3474	1.82024	0.407193	4.47022	7.81384e-06	0.000333418	ATL16	RING/U-box superfamily protein
493	AT3G51430	349.861	1.81628	0.261826	6.93697	4.0059e-12	1.15501e-09	SSL5	Although this enzyme is predicted to encode a strictosidine synthase (SS), it lacks a conserved catalytic glutamate residue found in active SS enzymes and it is not expected to have SS activity.
494	AT5G44063	6.83719	1.8156	0.569727	3.18679	0.00143859	0.0212867		hypothetical protein
495	AT5G18470	73.5946	1.8132	0.34504	5.25504	1.47996e-07	1.14444e-05		Curculin-like (mannose-binding) lectin family protein
496	AT1G64170	61.256	1.80395	0.300548	6.00221	1.9465e-09	2.80615e-07	CHX16	member of Putative Na+/H+ antiporter family
497	AT1G67000	105.403	1.79856	0.390893	4.60117	4.20124e-06	0.000193593	LRK10L-2.8	Protein kinase superfamily protein
498	AT1G20350	17.9403	1.79555	0.471578	3.80753	0.000140359	0.00366004	TIM17-1	mitochondrial inner membrane translocase
499	AT4G27860	780.177	1.79239	0.25311	7.08148	1.42622e-12	4.42851e-10		vacuolar iron transporter (VIT) family protein
500	AT4G11000	32.0664	1.77514	0.440159	4.03295	5.50822e-05	0.00168955		Ankyrin repeat family protein
501	AT4G02520	778.93	1.77401	0.51028	3.47654	0.00050793	0.00981009	GSTF2	Encodes glutathione transferase belonging to the phi class of GSTs. Naming convention according to Wagner et al. (2002). The expression of this gene is upregulated by herbicide safeners such as benoxacor and fenclorim.
502	AT5G45380	459.202	1.77012	0.238514	7.42144	1.15851e-13	4.8713e-11	DUR3	urea-proton symporter DEGRADATION OF UREA 3 (DUR3)
503	AT2G41190	438.299	1.76818	0.610434	2.89659	0.00377244	0.0424843	AVT1A	Transmembrane amino acid transporter family protein
504	AT1G63720	20.3229	1.74809	0.470431	3.71593	0.00020246	0.00485663		hydroxyproline-rich glycoprotein family protein
505	AT1G01560	67.6573	1.74472	0.362588	4.81184	1.49545e-06	8.45453e-05	MPK11	Member of MAP Kinase family. Flg22-induced activation is blocked by AvrRpt2.
506	AT1G72240	10.6525	1.74096	0.482208	3.61039	0.000305737	0.00667101		hypothetical protein
507	AT2G42570	22.9128	1.73698	0.311384	5.57826	2.4293e-08	2.34837e-06	TBL39	Encodes a member of the TBL (TRICHOME BIREFRINGENCE-LIKE) gene family containing a plant-specific DUF231 (domain of unknown function) domain. TBL gene family has 46 members, two of which (TBR/AT5G06700 and TBL3/AT5G01360) have been shown to be involved in the synthesis and deposition of secondary wall cellulose, presumably by influencing the esterification state of pectic polymers. A nomenclature…
508	AT3G11080	48.1041	1.73611	0.411099	4.22309	2.40973e-05	0.000859286	AtRLP35	receptor like protein 35
509	AT5G59820	69.773	1.73528	0.434809	3.9909	6.5823e-05	0.00196234	ZAT12	Encodes a zinc finger protein involved in high light and cold acclimation. Overexpression of this putative transcription factor increases the expression level of 9 cold-responsive genes and represses the expression level of 15 cold-responsive genes, including CBF genes. Also, lines overexpressing this gene exhibits a small but reproducible increase in freeze tolerance. Because of the repression o…
510	AT5G67450	10.6026	1.73507	0.583664	2.97272	0.00295173	0.0357591	AZF1	Encodes zinc-finger protein. mRNA levels are elevated in response to low temperature, cold temperatures and high salt. The protein is localized to the nucleus and acts as a transcriptional repressor.
511	AT4G21920	30.0454	1.73503	0.465296	3.72887	0.000192342	0.00465471		hypothetical protein
512	AT1G23840	41.2427	1.73462	0.391666	4.42882	9.4748e-06	0.000395921		transmembrane protein
513	AT2G32140	42.053	1.73454	0.51731	3.35301	0.000799387	0.0138728		transmembrane receptor
514	AT1G66920	156.54	1.73226	0.256445	6.75489	1.42945e-11	3.67383e-09	LRK10L-2.4	Protein kinase superfamily protein
515	AT1G24145	107.059	1.73105	0.320093	5.40796	6.37482e-08	5.43721e-06		transmembrane protein
516	AT4G18253	44.4596	1.73036	0.444567	3.89224	9.93232e-05	0.00279587		receptor Serine/Threonine kinase-like protein
517	AT2G31020	12.5556	1.7282	0.554212	3.1183	0.00181898	0.0254432	ORP1A	OSBP(oxysterol binding protein)-related protein 1A
518	AT3G50480	433.086	1.72254	0.355507	4.8453	1.26423e-06	7.35329e-05	HR4	Homolog of RPW8
519	AT4G15233	103.322	1.71704	0.353162	4.86191	1.16257e-06	6.84354e-05	ABCG42	ABC-2 and Plant PDR ABC-type transporter family protein
520	AT4G02360	263.274	1.70649	0.444315	3.84072	0.000122675	0.00329687		transmembrane protein, putative (Protein of unknown function, DUF538)
521	AT1G07620	193.466	1.7012	0.272105	6.252	4.05232e-10	7.112e-08	ATOBGM	GTP-binding protein Obg/CgtA
522	AT1G19020	41.0072	1.69395	0.472541	3.58477	0.00033737	0.00717984		CDP-diacylglycerol-glycerol-3-phosphate 3-phosphatidyltransferase
523	AT1G47480	13.3455	1.68582	0.446195	3.77821	0.000157958	0.00398963	CXE2	alpha/beta-Hydrolases superfamily protein
524	AT1G28370	65.8295	1.67752	0.47559	3.52724	0.000419916	0.0084079	ERF11	encodes a member of the ERF (ethylene response factor) subfamily B-1 of ERF/AP2 transcription factor family. The protein contains one AP2 domain. There are 15 members in this subfamily including ATERF-3, ATERF-4, ATERF-7, and leafy petiole.
525	AT2G46430	570.017	1.67565	0.245046	6.83808	8.02626e-12	2.24992e-09	CNGC3	Encodes a cyclic nucleotide gated channel, downstream component of the signaling pathways leading to hypersensitive response (HR) resistance.
526	AT3G62780	16.6265	1.66722	0.458928	3.63286	0.000280293	0.00622349		Calcium-dependent lipid-binding (CaLB domain) family protein
527	AT2G17040	140.063	1.66623	0.281843	5.91191	3.38172e-09	4.461e-07	anac036	Member of the NAC transcription factor family and more specifically, the ONAC022 subfamily. Involved in leaf and inflorescence stem morphogenesis. The mRNA is cell-to-cell mobile.
528	AT5G08760	217.507	1.66328	0.340644	4.88274	1.0462e-06	6.32196e-05		Secreted peptide which functions in plant growth and pathogen defense.
529	AT5G01100	100.902	1.66271	0.348548	4.77038	1.83881e-06	9.8704e-05	FRB1	O-fucosyltransferase family protein
530	AT5G64080	10.4519	1.65988	0.548267	3.0275	0.00246584	0.031639		Bifunctional inhibitor/lipid-transfer protein/seed storage 2S albumin superfamily protein
531	AT2G29440	92.3968	1.65479	0.503782	3.28474	0.00102076	0.0165212	GSTU6	Encodes glutathione transferase belonging to the tau class of GSTs. Naming convention according to Wagner et al. (2002).
532	AT5G19240	614.437	1.65145	0.330825	4.99191	5.97853e-07	3.85899e-05		Glycoprotein membrane precursor GPI-anchored
533	AT1G61420	70.4102	1.65065	0.402317	4.10285	4.08093e-05	0.00133277		S-locus lectin protein kinase family protein
534	AT5G46050	68.366	1.64994	0.333357	4.94948	7.44113e-07	4.67864e-05	NPF5.2	Encodes a di- and tri-peptide transporter involved in responses to wounding, virulent bacterial pathogens, and high NaCl concentrations. The protein is predicted to have 12 transmembrane helicies.
535	AT5G60900	622.753	1.6469	0.21837	7.54177	4.63635e-14	2.17617e-11	RLK1	Encodes a receptor-like protein kinase.
536	AT4G34860	53.2273	1.6402	0.348957	4.70029	2.59787e-06	0.000129464	INVB	Plant neutral invertase family protein
537	AT5G47130	9.07963	1.63648	0.435974	3.75363	0.000174295	0.00430049		Bax inhibitor-1 family protein
538	AT2G22770	75.1612	1.63621	0.539253	3.03422	0.00241161	0.0312209	NAI1	Regulates the development of ER bodies. also involves in response to the endophytic fungus Piriformospora indica.
539	AT5G44390	127.542	1.63491	0.233947	6.98839	2.78065e-12	8.25321e-10		FAD-binding Berberine family protein
540	AT5G55930	136.757	1.63278	0.30986	5.26941	1.36866e-07	1.0696e-05	OPT1	oligopeptide transporter
541	AT5G07100	68.7871	1.62512	0.482267	3.36975	0.000752366	0.0133319	WRKY26	Encodes WRKY DNA-binding protein 26 (WRKY26).
542	AT2G38940	30.4098	1.62156	0.457347	3.54559	0.000391733	0.00801861	PHT1-4	Encodes Pht1
543	AT4G28790	12.2297	1.61881	0.522131	3.1004	0.00193258	0.0265885	BHLH23	basic helix-loop-helix (bHLH) DNA-binding superfamily protein
544	AT1G48210	42.8367	1.61663	0.51529	3.13733	0.00170497	0.0242846		Protein kinase superfamily protein
545	AT5G20400	45.3927	1.60815	0.287439	5.59474	2.20947e-08	2.22954e-06		encodes a protein whose sequence is similar to flavanone 3 hydroxylase from Malus. The mRNA is cell-to-cell mobile.
546	AT1G01680	31.3104	1.60713	0.440466	3.6487	0.00026357	0.00595929	PUB54	plant U-box 54
547	AT5G10300	189.589	1.60638	0.259356	6.19372	5.87616e-10	9.80152e-08	HNL	Encodes a protein with R-selective hydroxynitrile lyase activity. It has similarity to the SABP2 methyl salicylate esterase from tobacco. This protein does not act on methyl IAA, methyl JA, MeSA, MeGA4, or MEGA9 in vitro.
548	AT3G23110	232.974	1.60321	0.252977	6.33738	2.33709e-10	4.62446e-08	AtRLP37	receptor like protein 37
549	AT2G24600	138.172	1.59596	0.254833	6.26277	3.78205e-10	6.75514e-08		Ankyrin repeat family protein
550	AT4G18630	55.6109	1.59316	0.325491	4.89465	9.84803e-07	5.98683e-05		hypothetical protein (DUF688)
551	AT5G12930	14.982	1.59228	0.495087	3.21616	0.00129919	0.0199146		inactive rhomboid protein
552	AT1G52200	50.7592	1.59165	0.409597	3.8859	0.000101953	0.00284964	PCR8	PLAC8 family protein
553	AT2G38530	74.5651	1.58835	0.326162	4.86981	1.11706e-06	6.64282e-05	LTP2	Involved in lipid transfer between membranes and plays a role in maintaining the integrity of the cuticle-cell wall interface. Belongs to a family of Lipid transfer proteins. Sequence similarity to other plant/Arabidopsis LPT genes but highest similarity to LPT1. Stress and pathogen-inducible motifs found in the upstream region. Expressed in flower, leaves and siliques but absent in roots. Predic…
554	AT3G51450	749.011	1.5883	0.253167	6.27372	3.52524e-10	6.35266e-08	SSL7	Calcium-dependent phosphotriesterase superfamily protein
555	AT2G26560	145.622	1.58527	0.538846	2.94198	0.00326123	0.0383351	PLP2	Encodes a lipid acyl hydrolase with wide substrate specificity that accumulates upon infection by fungal and bacterial pathogens. Protein is localized in the cytoplasm in healthy leaves, and in membranes in infected cells. Plays a role in cell death and differentially affects the accumulation of oxylipins. Contributes to resistance to virus.
556	AT4G23220	137.873	1.58454	0.311474	5.08722	3.63359e-07	2.52886e-05	CRK14	Encodes a cysteine-rich receptor-like protein kinase.
557	AT1G24150	120.022	1.58291	0.295608	5.35476	8.56686e-08	7.07885e-06	ATFH4	Encodes a group I formin. Localized to cell junctions. Polymerizes actin. Binds profilin. Member of family of cytoskeletal-interacting proteins which have the ability to stimulate actin nucleation and barbed-end capping through the combined activity of conserved formin-homology 1 (FH1) and formin-homology 2 (FH2) domains. FORMIN4 is a spatial feedback element in a multi-layered, temporally define…
558	AT1G28400	589.184	1.582	0.267456	5.915	3.31874e-09	4.40672e-07		GATA zinc finger protein
559	AT4G11910	76.1185	1.58082	0.372568	4.24304	2.20517e-05	0.000803374	SGR2	Acts antagonistically with SGR1 to balance chlorophyll catabolism in chloroplasts with the dismantling and remobilizing of other cellular components in senescing leaf cells.
560	AT3G27210	83.1033	1.58079	0.430305	3.67366	0.000239097	0.00551509	Y-2	hypothetical protein
561	AT4G17280	16.9604	1.57923	0.526013	3.00226	0.00267986	0.0334494		Auxin-responsive family protein
562	AT2G45510	122.468	1.56993	0.26339	5.96047	2.51514e-09	3.53197e-07	CYP704A2	member of CYP704A
563	AT2G38870	113.91	1.56914	0.344712	4.55203	5.31308e-06	0.000238298		Predicted to encode a PR (pathogenesis-related) peptide that belongs to the PR-6 proteinase inhibitor family. Six putative PR-6-type protein encoding genes are found in Arabidopsis: At2g38900, At2g38870, At5g43570, At5g43580, At3g50020 and At3g46860.
564	AT2G25510	5341.92	1.56783	0.325886	4.81099	1.50185e-06	8.46699e-05		transmembrane protein
565	AT1G09560	114.307	1.56574	0.369263	4.24017	2.23348e-05	0.000811686	GLP4	Encodes a plasodesmata-located protein involved in regulating primary root growth by controlling phloem-mediated allocation of resources between the primary and lateral root meristems. The mRNA is cell-to-cell mobile.
566	AT1G73805	169.954	1.56532	0.332196	4.71203	2.4526e-06	0.000122831	SARD1	Encodes SAR Deficient 1 (SARD1), a key regulator for ICS1 (Isochorismate Synthase 1) induction and salicylic acid (SA) synthesis.
567	AT3G13090	12.2019	1.56269	0.441191	3.54199	0.000397116	0.00809596	ABCC6	member of MRP subfamily
568	AT5G67340	172.102	1.56215	0.247191	6.3196	2.62233e-10	4.99306e-08	PUB2	ARM repeat superfamily protein
569	AT1G67920	35.9424	1.55778	0.367407	4.23992	2.23603e-05	0.000811686		hypothetical protein
570	AT2G15760	46.9715	1.55238	0.473144	3.281	0.00103439	0.0167059		calmodulin-binding protein (DUF1645)
571	AT5G52760	55.3117	1.55056	0.439024	3.53183	0.000412691	0.00831271	HIPP14	Copper transport protein family
572	AT4G14365	300.975	1.54362	0.297219	5.19356	2.06311e-07	1.55372e-05	XBAT34	hypothetical protein
573	AT3G61280	345.324	1.54229	0.280061	5.50699	3.65029e-08	3.33365e-06		O-glucosyltransferase rumi-like protein (DUF821)
574	AT4G23320	87.2853	1.54216	0.216168	7.13408	9.74369e-13	3.22388e-10	CRK24	Encodes a cysteine-rich receptor-like protein kinase.
575	AT1G49000	9.73481	1.52538	0.528839	2.88439	0.00392177	0.043631		transmembrane protein
576	AT2G16660	487.136	1.52148	0.530498	2.86803	0.00413037	0.0454296		Major facilitator superfamily protein
577	AT4G03450	153.402	1.51929	0.391998	3.87576	0.000106293	0.00293879		Ankyrin repeat family protein
578	AT4G26120	41.4562	1.51362	0.301272	5.02408	5.05844e-07	3.39184e-05		Ankyrin repeat family protein / BTB/POZ domain-containing protein
579	AT4G23170	346.565	1.51288	0.371866	4.06835	4.73474e-05	0.00149548	CRK9	Induced in response to Salicylic acid.Similar to receptor-like kinase 4 and 5. NPR1, a known positive regulator of the SA signaling pathway is responsible for the SA-dependent induction and constitutive repression of EP1 gene's basal expression. The mRNA is cell-to-cell mobile.
580	AT3G25780	318.291	1.51158	0.404532	3.73661	0.000186519	0.00454723	AOC3	Encodes allene oxide cyclase, one of the enzymes involved in jasmonic acid biosynthesis. One of four genes in Arabidopsis that encode this enzyme. mRNA expression is upregulated in senescing leaves. Note: Nomenclature for Arabidopsis allene oxide cyclase 3 (AOC3, AT3G25780) gene is based on Stenzel et al. 2003 Plant Molecular Biology 51:895-911. AOC3 (AT3G25780) is also referred to as AOC2 in He …
581	AT3G23010	91.1366	1.51007	0.317729	4.7527	2.00714e-06	0.000105221	AtRLP36	receptor like protein 36
582	AT1G67520	27.6786	1.50429	0.435791	3.45185	0.000556759	0.010424		lectin protein kinase family protein
583	AT5G12420	47.4465	1.50392	0.3093	4.86233	1.16013e-06	6.84354e-05		WSD7 can function in vitro as wax ester synthase but does not appear to be essential for cuticular wax biosynthesis.
584	AT1G65845	38.8486	1.50125	0.45027	3.3341	0.000855744	0.0145744		transmembrane protein
585	AT5G37600	1236.96	1.49934	0.32788	4.57284	4.81166e-06	0.000218725	GLN1-1	encodes a cytosolic glutamine synthetase, the enzyme has high affinity with substrate ammonium
586	AT2G35070	148.304	1.49926	0.399203	3.75564	0.000172902	0.00427554		transmembrane protein
587	AT3G13380	96.545	1.49418	0.312815	4.77655	1.78327e-06	9.74814e-05	BRL3	Similar to BRI, brassinosteroid receptor protein.
588	AT2G39980	45.2199	1.48788	0.388852	3.82633	0.000130066	0.00345865		HXXXD-type acyl-transferase family protein
589	AT5G26170	34.1445	1.48377	0.420635	3.52745	0.000419586	0.0084079	WRKY50	member of WRKY Transcription Factor
590	AT1G27980	132.102	1.48289	0.252146	5.88108	4.07607e-09	5.23996e-07	DPL1	dihydrosphingosine phosphate lyase
591	AT2G21850	30.2351	1.4826	0.411638	3.60171	0.000316126	0.00684589		Cysteine/Histidine-rich C1 domain family protein
592	AT3G45860	799.382	1.48198	0.262167	5.65279	1.57861e-08	1.69929e-06	CRK4	Encodes a cysteine-rich receptor-like protein kinase. Involved in programmed cell death and defense response to pathogen.
593	AT5G65090	26.1578	1.48123	0.286809	5.16453	2.41039e-07	1.76905e-05	IP5P5	Encodes a protein involved in root hair morphogenesis and tip growth. Required for restricting both the size of the root-hair initiation site and the width of the root hairs during the transition to tip growth, but, apparently, is not required for normal subsequent tip growth.
594	AT3G08860	277.442	1.47702	0.463399	3.18736	0.00143576	0.0212744	PYD4	Encodes a protein that is predicted to have beta-alanine aminotransferase activity.
595	AT5G25250	167.565	1.47489	0.314034	4.69658	2.6455e-06	0.000131513	FLOT1	Encodes a protein that is involved in a membrane microdomain-dependent, but clathrin-independent, endocytic pathway required for optimal seedling development. The mRNA is cell-to-cell mobile.
596	AT1G48000	24.3062	1.46687	0.420317	3.4899	0.000483195	0.00939555	MYB112	Encodes a putative transcription factor (MYB112).
597	AT2G25735	26.3755	1.4666	0.514221	2.85209	0.00434327	0.047235		hypothetical protein
598	AT4G26060	90.197	1.46335	0.245521	5.96016	2.51996e-09	3.53197e-07		Ribosomal protein L18ae family
599	AT3G28540	201.255	1.46241	0.28278	5.17153	2.32184e-07	1.71762e-05		P-loop containing nucleoside triphosphate hydrolases superfamily protein
600	AT3G12700	12.8861	1.46179	0.384108	3.80566	0.000141426	0.00367835	NANA	Encodes an aspartic protease has an important regulatory function in chloroplasts that not only influences photosynthetic carbon metabolism but also plastid and nuclear gene expression.
601	AT1G78190	21.6288	1.45975	0.404703	3.60696	0.0003098	0.00674429	TRM112B	Trm112p-like protein
602	AT5G27420	53.0935	1.45879	0.279575	5.21787	1.8099e-07	1.37328e-05	ATL31	Encodes CNI1 (Carbon/Nitrogen Insensitive1) (also named as ATL31), a RING type ubiquitin ligase that functions in the Carbon/Nitrogen response for growth phase transition in Arabidopsis seedlings. The mRNA is cell-to-cell mobile.
603	AT4G28390	111.196	1.4578	0.331435	4.39843	1.09036e-05	0.000449115	AAC3	Encodes a mitochondrial ADP/ATP carrier protein. Shown in heterologous systems to be located in the plasma membrane. Has comparable affinity for ADP and ATP (in E.coli).
604	AT1G08050	32.9587	1.45511	0.393776	3.69527	0.000219656	0.00517306		Zinc finger (C3HC4-type RING finger) family protein
605	AT1G23040	26.3399	1.45502	0.486728	2.98938	0.00279544	0.0344657		hydroxyproline-rich glycoprotein family protein
606	AT5G60950	37.0261	1.4514	0.449894	3.2261	0.00125487	0.0194375	COBL5	COBRA-like protein 5 precursor
607	AT2G22930	25.7274	1.4476	0.452233	3.20101	0.00136948	0.0206006	UGT79B8	UDP-Glycosyltransferase superfamily protein
608	AT1G17170	15.7523	1.44655	0.473712	3.05364	0.00226081	0.0298625	GSTU24	Encodes glutathione transferase belonging to the tau class of GSTs. Naming convention according to Wagner et al. (2002). It is involved in the detoxification of the environmental pollutant 2,4,6-trinitrotoluene. Arabidopsis plants over-expressing At1g17170 were more resistant to TNT, removed more TNT from sterile and soil-based media, and had reduced levels of glutathione when grown in the presen…
609	AT1G04980	55.7905	1.43998	0.319009	4.5139	6.36466e-06	0.000276253	PDIL2-2	Encodes a protein disulfide isomerase-like (PDIL) protein, a member of a multigene family within the thioredoxin (TRX) superfamily. Transcript levels for this gene are up-regulated in response to three different chemical inducers of ER stress (dithiothreitol, beta-mercaptoethanol, and tunicamycin). AtIRE1-2 does not appear to be required for this response, but the atbzip60 mutant has a diminished…
610	AT2G41410	507.847	1.43662	0.227679	6.30986	2.79294e-10	5.26821e-08	CML35	Calcium-binding EF-hand family protein
611	AT1G25400	36.2071	1.43587	0.451784	3.17822	0.00148181	0.0217508		transmembrane protein
612	AT1G52855	55.2347	1.43582	0.271191	5.29449	1.19349e-07	9.48352e-06		hypothetical protein
613	AT5G09440	415.577	1.43578	0.346897	4.13892	3.48945e-05	0.00117184	EXL4	EXORDIUM like 4
614	AT4G08850	1339.65	1.43332	0.226515	6.32773	2.488e-10	4.80964e-08	MIK2	MIK1 encodes a receptor kinase that forms a complex with MDIS1/MIK2 and binds LURE1, the female pollen guidance chemi-attractant. MIK1 phosphorylates MDIS1 and is autophosphorylated.
615	AT5G01540	155.989	1.43267	0.226303	6.33075	2.4397e-10	4.78062e-08	LECRK62	Encodes LecRKA4.1, a member of the lectin receptor kinase subfamily A4 (LecRKA4.1 At5g01540
616	AT1G34420	146.79	1.431	0.248348	5.76208	8.3086e-09	1.0102e-06		leucine-rich repeat transmembrane protein kinase family protein
617	AT1G76970	163.389	1.42615	0.240856	5.92118	3.19632e-09	4.27228e-07	TOL4	Target of Myb protein 1
618	AT4G14400	7296.83	1.42576	0.266524	5.34947	8.82109e-08	7.23724e-06	ACD6	encodes a novel protein with putative ankyrin and transmembrane regions. It is a member of one of the largest uncharacterized gene families in higher plants. The gene is involved in resistance to Pseudomonas syringae.
619	AT5G48380	424.717	1.42249	0.250629	5.67568	1.38142e-08	1.52356e-06	BIR1	Encodes a BAK1-interacting receptor-like kinase named BIR1. Negatively regulates multiple plant resistance signaling pathways, one of which is the SOBIR1(AT2G31880)-dependent pathway.
620	AT1G15790	90.4764	1.41857	0.31107	4.56029	5.10831e-06	0.000229623		mediator of RNA polymerase II transcription subunit 15a-like protein
621	AT1G72280	77.9555	1.41814	0.3266	4.34212	1.41112e-05	0.000557351	AERO1	Encodes an oxidoreductin required for oxidative protein folding in the ER and exists in two distinct oxidized isoforms (Ox1 and Ox2), which are determined by the formation or breakage of the putative regulatory disulfide. AtERO1 is mainly present in the Ox1 redox state.
622	AT3G52400	188.447	1.40449	0.285557	4.91842	8.72453e-07	5.36851e-05	SYP122	syntaxin protein, involved in the negative regulation of defense pathways such as programmed cell death, salicylic acid signalling pathway, jasmonic acid signalling pathway
623	AT1G08450	954.097	1.40264	0.243843	5.7522	8.80885e-09	1.04582e-06	CRT3	Encodes one of three Arabidopsis calreticulins. In CRT-deficient mouse fibroblasts, this protein restores ER Ca2+ levels. Non-receptor component required for EFR-mediated immunity. Mutants show de-repressed anthocyanin accumulation in the presence of elf18, and EFR accumulation and signalling.
624	AT5G38780	22.2965	1.39994	0.472709	2.96154	0.00306109	0.0367313		SABATH methyltransferase.
625	AT1G30220	22.4107	1.39875	0.393467	3.55494	0.000378062	0.00781807	INT2	Inositol transporter presenting conserved extracellular loop domains homologs of plexins/semaphorin/integrin (PSI) domains from animal type I receptors.
626	AT4G36670	192.74	1.39829	0.293101	4.77069	1.83594e-06	9.8704e-05	PLT6	Major facilitator superfamily protein
627	AT4G23130	246.858	1.39419	0.282022	4.94354	7.67158e-07	4.76417e-05	CRK5	Encodes a receptor-like protein kinase. Naming convention from Chen et al 2003 (PMID 14756307)
628	AT3G49210	103.787	1.38944	0.343991	4.03918	5.36385e-05	0.00166041		WSD6 can function in vitro as wax ester synthase but does not appear to be essential for cuticular wax biosynthesis.
629	AT3G07520	92.6978	1.38687	0.272863	5.08266	3.72179e-07	2.58134e-05	GLR1.4	member of Putative ligand-gated ion channel subunit family. Contains a functional cation - permeable pore domain. Involved in cellular cation homeostasis.
630	AT4G12290	901.888	1.37996	0.288961	4.77558	1.79188e-06	9.74814e-05		Copper amine oxidase. Induced by ABA and involved in stomatal closure.
631	AT5G61250	47.3357	1.37892	0.318541	4.32885	1.49889e-05	0.000587901	AtGUS1	Belongs to the plant glycoside hydrolase family 79. Encodes a protein with several posttranslational modification sites including O-&#946
632	AT3G11230	28.2042	1.37247	0.335858	4.08645	4.3803e-05	0.00141001		Yippee family putative zinc-binding protein
633	AT3G01080	40.7705	1.37079	0.414201	3.30947	0.000934713	0.0155676	WRKY58	member of WRKY Transcription Factor
634	AT2G33580	139.554	1.36733	0.282927	4.8328	1.34628e-06	7.71932e-05	LYK5	Encodes a putative LysM-containing receptor-like kinase. LYK5 is a major chitin receptor and forms a chitin-induced complex with related kinase CERK1. Based on protein sequence alignment analysis, it was determined as a pseudo kinase due to a lack of the ATP-binding P-loop in the kinase domain.
635	AT1G24140	61.0371	1.36279	0.288812	4.7186	2.37468e-06	0.000120121	3MMP	Matrixin family protein
636	AT1G44350	1158.62	1.36143	0.231309	5.88577	3.962e-09	5.12596e-07	ILL6	encodes a protein similar to IAA amino acid conjugate hydrolase.
637	AT3G12220	45.185	1.36102	0.404409	3.36545	0.000764193	0.0134823	SCPL16	serine carboxypeptidase-like 16
638	AT2G41090	4877.31	1.3561	0.18885	7.18084	6.92832e-13	2.37007e-10	CML10	Encodes a cytoplasmic, calcium binding calmodulin variant. CML10 interacts with phosphomannomutase (PMM)in vivo and increases its activity thereby affecting ascorbic acid biosynthesis. Its expression is induced by oxidative and other stress. The mRNA is cell-to-cell mobile.
639	AT2G17120	151.817	1.35256	0.315565	4.28614	1.81801e-05	0.000690524	LYM2	Induction of chitin-responsive genes by chitin treatment is not blocked in the mutant. It contains a C-terminal GPI anchor signal and is an ortholog of OsCEBiP.
640	AT5G22930	29.1766	1.35211	0.348899	3.87535	0.000106473	0.00293974		enabled-like protein (DUF1635)
641	AT3G03470	589.823	1.35199	0.278083	4.86184	1.16302e-06	6.84354e-05	CYP89A9	member of CYP89A
642	AT1G22500	100.498	1.35094	0.381545	3.54071	0.000399051	0.0081272	ATL15	Gene encodes a putative C3HC4-type RING zinc finger factor. it is induced in response to light and ascorbate stimulus.
643	AT1G05710	31.9248	1.35003	0.36838	3.66476	0.00024757	0.0056652		basic helix-loop-helix (bHLH) DNA-binding superfamily protein
644	AT2G30250	241.233	1.3491	0.241118	5.59517	2.20411e-08	2.22954e-06	WRKY25	member of WRKY Transcription Factor
645	AT1G52890	556.168	1.34132	0.331513	4.04606	5.2088e-05	0.00161986	NAC019	encodes a NAC transcription factor whose expression is induced by drought, high salt, and abscisic acid. This gene binds to ERD1 promoter in vitro.
646	AT3G21780	16.2329	1.33638	0.430399	3.10498	0.0019029	0.0262696	UGT71B6	Encodes a protein with UDP-glucosyl transferase activity that was shown to preferentially glucosylates abscisic acid (ABA), and not its catabolites. Moreover, UGT71B6 was shown to have a strict preference for the naturally-occurring ABA enantiomer, (+)-ABA, and not its 'unnatural' relative, (-)-ABA. This is in contrast to the other identified UGT genes catalyzing the glucosylation of ABA which we…
647	AT1G02850	203.348	1.32095	0.461856	2.86009	0.00423515	0.0463295	BGLU11	beta glucosidase 11
648	AT4G31230	12.1163	1.32045	0.440493	2.99765	0.00272067	0.033838		kinase with adenine nucleotide alpha hydrolases-like domain-containing protein
649	AT3G50930	327.354	1.31745	0.246059	5.35421	8.59296e-08	7.07885e-06	HSR4	Encodes a protein that is present in a homo-multimeric protein complex on the outer mitochondrial membrane and plays a role in cell death and amplifying salicylic acid signalling. The mRNA is cell-to-cell mobile.
650	AT2G04450	63.8595	1.31612	0.435643	3.02111	0.00251852	0.0320162	NUDT6	Encodes a protein with NADH pyrophosphatase activity. Although this protein was also shown to have ADP-ribose diphosphatase activity in vitro, mutant analyses suggest that NUDX6 is involved in NADH metabolism in vivo.
651	AT2G23680	57.0927	1.31601	0.351991	3.73875	0.000184938	0.00452985		Cold acclimation protein WCOR413 family
652	AT4G15440	659.101	1.31563	0.241282	5.45265	4.96244e-08	4.39285e-06	CYP74B2	Encodes a hydroperoxide lyase. Also a member of the CYP74B cytochrome p450 family. In the ecotype Columbia (Col) the gene contains a 10-nucleotide deletion in its first exon that causes it to code for a truncated protein that results in a non-functional hydroperoxide lyase.
653	AT4G23450	17.8132	1.31264	0.32952	3.9835	6.79068e-05	0.00200962	AIRP1	AtAIRP1 gene encodes a C3H2C3-type RING E3 Ub ligase. It has been shown to be a positive regulator in the Arabidopsis ABA-dependent drought response.
654	AT5G44820	124.928	1.3119	0.234759	5.58826	2.29358e-08	2.26918e-06		Nucleotide-diphospho-sugar transferase family protein
655	AT1G17744	62.2762	1.30727	0.442166	2.95652	0.00311133	0.0371354		hypothetical protein
656	AT1G45145	932.685	1.30187	0.199665	6.52028	7.01768e-11	1.55646e-08	TRX5	encodes a cytosolic thioredoxin that reduces disulfide bridges of target proteins by the reversible formation of a disulfide bridge between two neighboring Cys residues present in the active site. Thioredoxins have been found to regulate a variety of biological reactions in prokaryotic and eukaryotic cells.
657	AT5G41830	12.198	1.30014	0.426354	3.04943	0.00229275	0.0300817		RNI-like superfamily protein
658	AT5G05460	106.071	1.29622	0.238655	5.43136	5.59274e-08	4.8865e-06	ENGASE1	Encodes a cytosolic beta-endo-N-acetyglucosaminidase (ENGase). ENGases N-glycans cleave the O-glycosidic linkage between the two GlcNAc residues of the N-glycan core structure and thus generate a protein with a single GlcNAc attached to asparagine.
659	AT5G25930	152.178	1.29472	0.29096	4.44981	8.59446e-06	0.000362134		kinase family with leucine-rich repeat domain-containing protein
660	AT1G14370	211.886	1.29323	0.228148	5.66838	1.44152e-08	1.57266e-06	PBL2	Encodes protein kinase APK2a. Protein is N-myristoylated.
661	AT3G26220	182.23	1.29252	0.217576	5.94052	2.84126e-09	3.87467e-07	CYP71B3	cytochrome P450 monooxygenase
662	AT3G50470	47.1966	1.2923	0.342988	3.76778	0.000164706	0.00411928	HR3	Homolog of RPW8
663	AT3G08720	128.222	1.29213	0.252189	5.12365	2.99671e-07	2.16009e-05	ATPK2	Encodes a ribosomal-protein S6 kinase. Gene expression is induced by cold and salt (NaCl). Activation of AtS6k is regulated by 1-naphthylacetic acid and kinetin, at least in part, via a lipid kinase-dependent pathway. Phosphorylates specifically mammalian and plant S6 at 25 degrees C but not at 37 degrees C. Involved in translational up-regulation of ribosomal proteins.
664	AT1G24530	20.3338	1.28369	0.333306	3.85139	0.000117449	0.00318611		Transducin/WD40 repeat-like superfamily protein
665	AT1G66880	600.815	1.28169	0.236166	5.42709	5.72818e-08	4.96188e-06		Protein kinase superfamily protein
666	AT5G19875	28.9199	1.27773	0.363416	3.5159	0.000438269	0.00866364		transmembrane protein
667	AT3G43270	1530.98	1.27088	0.228972	5.55037	2.8507e-08	2.67608e-06	PME32	Plant invertase/pectin methylesterase inhibitor superfamily
668	AT3G16565	43.6869	1.2696	0.392114	3.23784	0.00120439	0.0188582		threonyl and alanyl tRNA synthetase second additional domain-containing protein
669	AT3G20960	41.6089	1.26204	0.272369	4.63355	3.59448e-06	0.0001699	CYP705A33	cytochrome P450, family 705, subfamily A, polypeptide 33
670	AT1G28390	14.4559	1.26059	0.389794	3.23398	0.00122078	0.0190557		Protein kinase superfamily protein
671	AT3G13900	20.2804	1.2559	0.37449	3.35363	0.000797591	0.0138535	ALA7	Encodes a member of the P4 subfamily of P-type ATPases expressed in the pollen plasma membrane. Double mutants with ALA6 display pollen and pollen tube defects.
672	AT1G61460	17.4127	1.25479	0.438052	2.86448	0.004177	0.0457679		G-type lectin S-receptor-like Serine/Threonine-kinase
673	AT5G47180	95.4069	1.25278	0.248645	5.03843	4.69371e-07	3.15777e-05	PVA21	Plant VAMP (vesicle-associated membrane protein) family protein
674	AT1G76980	79.0762	1.25127	0.267873	4.67114	2.99536e-06	0.000146027		patatin-like phospholipase domain protein
675	AT5G40240	206.274	1.25079	0.250141	5.00036	5.72224e-07	3.72555e-05		nodulin MtN21-like transporter family protein
676	AT2G46440	1249.07	1.25076	0.21824	5.73111	9.97776e-09	1.16405e-06	CNGC11	Member of Cyclic nucleotide gated channel family. Positive regulator of resistance against avirulent fungal pathogen. The mRNA is cell-to-cell mobile.
677	AT5G22540	33.7372	1.24771	0.390898	3.19191	0.00141337	0.0210517		transmembrane protein, putative (DUF247)
678	AT5G27920	48.2944	1.24682	0.338236	3.68625	0.00022758	0.00530399		F-box family protein
679	AT5G06320	600.009	1.24346	0.247729	5.01945	5.18203e-07	3.45178e-05	NHL3	encodes a protein whose sequence is similar to tobacco hairpin-induced gene (HIN1) and Arabidopsis non-race specific disease resistance gene (NDR1). Expression of this gene is induced by cucumber mosaic virus, spermine and Pseudomonas syringae pv. tomato DC3000. The gene product is localized to the plasma membrane.
680	AT4G39030	235.119	1.24208	0.215325	5.76842	8.00177e-09	9.78786e-07	DTX47	Encodes an orphan multidrug and toxin extrusion transporter. Essential component of salicylic acid-dependent signaling for disease resistance. Member of the MATE-transporter family. Expression induced by salicylic acid. Mutants are salicylic acid-deficient.
681	AT2G47240	102.81	1.2369	0.248063	4.98623	6.15684e-07	3.95744e-05	LACS1	Encodes an acyl-CoA synthetase that acts on long-chain and very-long-chain fatty acids, involved in cuticular wax and cutin biosynthesis The mRNA is cell-to-cell mobile.
682	AT2G37760	605.604	1.2315	0.2071	5.94637	2.74148e-09	3.78982e-07	AKR4C8	Encodes an NADPH-dependent aldo-keto reductase that can act on a wide variety of substrates in vitro including aliphatic and aromatic aldehydes and steroids. Transcript levels for this gene are up-regulated in response to cold, salt, and drought stress.
683	AT1G55910	285.356	1.22957	0.271498	4.52882	5.9315e-06	0.000259686	ZIP11	member of Putative zinc transporter ZIP2 - like family
684	AT4G13510	525.162	1.22942	0.23106	5.3208	1.03314e-07	8.34071e-06	AMT1-1	Encodes a plasma membrane localized ammonium transporter. Contains a cytosolic trans-activation domain essential for ammonium uptake. The mRNA is cell-to-cell mobile.
685	AT1G27020	30.1538	1.22755	0.399013	3.07647	0.00209471	0.0282352		plant/protein
686	AT3G28120	36.3101	1.22656	0.332883	3.68467	0.000228999	0.00533089		transmembrane protein
687	AT3G63010	117.596	1.2255	0.274681	4.46155	8.13682e-06	0.000345012	GID1B	Encodes a gibberellin (GA) receptor ortholog of the rice GA receptor gene (OsGID1). Has GA-binding activity, showing higher affinity to GA4. Interacts with DELLA proteins in vivo in the presence of GA4. The mRNA is cell-to-cell mobile.
688	AT5G66640	62.3619	1.21896	0.3529	3.45413	0.000552074	0.0103651	DAR3	DA1-related protein 3
689	AT5G65870	105.37	1.21492	0.257391	4.72015	2.3567e-06	0.000119511	PSK5	Probable phytosulfokines 5 precursor, coding for a unique plant peptide growth factor.
690	AT5G66630	62.7656	1.21398	0.257474	4.71496	2.41753e-06	0.000121679	DAR5	DA1-related protein 5
691	AT5G47330	97.0257	1.21196	0.317678	3.81505	0.000136155	0.00357862		alpha/beta-Hydrolases superfamily protein
692	AT4G10960	151.134	1.2047	0.217303	5.54386	2.95868e-08	2.76459e-06	UGE5	Encodes a protein with UDP-D-glucose 4-epimerase activity.
693	AT1G62840	36.614	1.20145	0.371606	3.23312	0.00122447	0.0190691		ankyrin repeat/KH domain protein (DUF1442)
694	AT1G16500	84.2245	1.20117	0.301032	3.99017	6.60268e-05	0.00196262		filamentous hemagglutinin transporter
695	AT5G07010	1686.35	1.19376	0.329742	3.6203	0.000294267	0.00647464	SOT15	Encodes a sulfotransferase that acts specifically on 11- and 12-hydroxyjasmonic acid. Transcript levels for this enzyme are increased by treatments with jasmonic acid (JA), 12-hydroxyJA, JA-isoleucine, and 12-oxyphytodienoic acid (a JA precursor).
696	AT4G32650	47.9318	1.19304	0.33797	3.53001	0.00041555	0.00836195	KAT3	Encodes KAT3, a member of the Shaker family of voltage-gated potassium channel subunits. Does not form functional potassium channel on its own. Involved in down-regulating AKT1 and KAT1 channel activity by forming heteromers with AKT1 or KAT1. The Shaker family K+ ion channels include five groups based on phylogenetic analysis (FEBS Letters (2007) 581: 2357): I (inwardly rectifying conductance): …
697	AT3G10985	262.714	1.19147	0.201597	5.91016	3.41767e-09	4.47914e-07	SAG20	A senescence-associated gene whose expression is induced in response to treatment with Nep1, a fungal protein that causes necrosis. The mRNA is cell-to-cell mobile.
698	AT5G66070	42.6048	1.18594	0.354749	3.34305	0.000828621	0.0142575		E3 ubiquitin ligase that functions in negative regulation of ABA signaling.
699	AT4G33050	880.357	1.18566	0.190104	6.2369	4.46317e-10	7.69916e-08	EDA39	Encodes a calmodulin-binding protein involved in stomatal movement.
700	AT5G36220	592.778	1.18402	0.201678	5.87086	4.33548e-09	5.53816e-07	CYP81D1	member of CYP81D family of cytochrome p450s. This gene was originally called CYP91A1, but was later renamed to CYP81D1.
701	AT5G26920	267.571	1.18394	0.277526	4.26604	1.98977e-05	0.000741857	CBP60G	Encodes a calmodulin-binding protein CBP60g (calmodulin binding protein 60-like.g). The calmodulin-binding domain is located near the N-terminus
702	AT3G16720	81.1478	1.18323	0.269361	4.39273	1.11935e-05	0.000459185	ATL2	RING-H2 protein induced after exposure to chitin or inactivated crude cellulase preparations. The mRNA is cell-to-cell mobile.
703	AT2G20142	55.1083	1.18174	0.407338	2.90114	0.00371809	0.0420876		Toll-Interleukin-Resistance (TIR) domain family protein
704	AT5G11410	15.1803	1.18153	0.356225	3.31681	0.000910521	0.0152507		Similar to receptor like kinase but does not appear to have kinase activity. It is involved in HopZ1a effector triggered immunity. Interacts with ZAR1 and ZED1.Localization to membrane is dependent on N-terminal myristoylation domain
705	AT2G37710	1647.83	1.18088	0.205045	5.75913	8.4551e-09	1.01976e-06	LECRK41	Induced in response to Salicylic acid. The mRNA is cell-to-cell mobile.
706	AT3G12030	36.6258	1.1806	0.383519	3.07834	0.00208158	0.0281208		transmembrane/coiled-coil protein (Protein of unknown function DUF106, transmembrane)
707	AT3G26840	652.047	1.17582	0.193046	6.0909	1.12279e-09	1.74318e-07		Encodes a protein with phytyl ester synthesis and diacylglycerol acyltransferase activities that is involved in the deposition of free phytol and free fatty acids in the form of phytyl esters in chloroplasts, a process involved in maintaining the integrity of the photosynthetic membrane during abiotic stress and senescence.
708	AT4G33150	964.172	1.17556	0.334447	3.51493	0.000439873	0.00867835		This is a splice variant of the LKR/SDH locus. It encodes a bifunctional polypeptide lysine-ketoglutarate reductase and saccharopine dehydrogenase involved in lysine degradation. There is another splice variant that encodes a mono saccharopine dehydrogenase protein. Gene expression is induced by abscisic acid, jasmonate, and under sucrose starvation.
709	AT4G04695	60.6866	1.1717	0.387846	3.02104	0.00251909	0.0320162	CPK31	member of Calcium Dependent Protein Kinase. Involved in response to salicylic acid.
710	AT4G34950	953.82	1.17124	0.294202	3.98107	6.86048e-05	0.00202731		Major facilitator superfamily protein
711	AT3G59880	28.4392	1.17115	0.396209	2.95589	0.00311771	0.0371676		hypothetical protein
712	AT1G19230	15.4815	1.17074	0.39259	2.9821	0.00286282	0.0350608	RBOHE	Riboflavin synthase-like superfamily protein
713	AT5G33290	328.384	1.16797	0.306235	3.81398	0.000136746	0.00358899	XGD1	Acts as a xylogalacturonan xylosyltransferase within the XGA biosynthesis pathway. Involved in pectin biosynthesis.
714	AT2G44500	212.28	1.16128	0.260964	4.44996	8.58865e-06	0.000362134	OFUT20	O-fucosyltransferase family protein
715	AT4G22305	68.636	1.15821	0.360726	3.21078	0.00132376	0.0201301	SOBER1	Encodes SOBER1, a carboxylesterase that inhibits AvrBsT-triggered phenotypes in Arabidopsis. SOBER1 was formerly linked to AT4G22300 but this locus was split in the TAIR10 annotation into AT4G22300 and AT4G22305. AT4G22300 is now known as TIPSY1 and AT4G22305 corresponds to SOBER1.
716	AT2G46400	161.692	1.15632	0.292726	3.95016	7.80982e-05	0.00225825	WRKY46	Encodes a WRKY transcription factor that contributes to the feedforward inhibition of osmotic/salt stress-dependent LR inhibition via regulation of ABA signaling and auxin homeostasis.
717	AT3G55840	20.8503	1.1554	0.404174	2.85867	0.00425427	0.0465135	HSPRO1	Hs1pro-1 protein
718	AT3G26440	252.744	1.15242	0.188452	6.11519	9.64425e-10	1.5207e-07		transmembrane protein, putative (DUF707)
719	AT1G21100	84.3348	1.15182	0.358601	3.21197	0.00131826	0.0200652	IGMT1	O-methyltransferase family protein
720	AT4G23010	475.449	1.14625	0.206165	5.55984	2.70016e-08	2.5466e-06	UTR2	UDP-galactose transporter 2
721	AT2G47190	62.9986	1.14307	0.377076	3.0314	0.00243419	0.0313925	ATMYB2	Encodes a MYB transcription factor that possesses an R2R3 MYB DNA binding domain and is known to regulate the expression of salt- and dehydration-responsive genes. Has been shown to bind calmodulin.
722	AT3G60180	100.832	1.13895	0.200907	5.66902	1.43617e-08	1.57266e-06	UMK1	P-loop containing nucleoside triphosphate hydrolases superfamily protein
723	AT3G59570	41.0893	1.13482	0.375744	3.02019	0.00252613	0.032066		Ypt/Rab-GAP domain of gyp1p superfamily protein
724	AT1G72540	24.2452	1.13476	0.316588	3.58433	0.00033795	0.00717984		Protein kinase superfamily protein
725	AT3G09490	35.83	1.1329	0.354469	3.19606	0.00139319	0.0208978		Tetratricopeptide repeat (TPR)-like superfamily protein
726	AT1G71910	31.1692	1.13053	0.318012	3.55498	0.000378003	0.00781807		hypothetical protein
727	AT1G01010	58.5192	1.12827	0.244218	4.61992	3.83885e-06	0.000178937	NAC001	NAC domain containing protein 1
728	AT1G19180	644.575	1.12686	0.263885	4.27027	1.95238e-05	0.000731074	TIFY10A	JAZ1 is a nuclear-localized protein involved in jasmonate signaling. JAZ1 transcript levels rise in response to a jasmonate stimulus. JAZ1 can interact with the COI1 F-box subunit of an SCF E3 ubiquitin ligase in a yeast-two-hybrid assay only in the presence of jasmonate-isoleucine (JA-ILE) or coronatine. Application of jasmonate methyl ester to Arabidopsis roots reduces the levels of a JAZ1:GUS …
729	AT4G37690	37.7595	1.12417	0.291378	3.85812	0.000114264	0.00310808	GT6	Unlike its close paralog MUCI10 (At2g22900), GT6 is not required for the biosynthesis of seed coat mucilage. GT6 is preferentially expressed in sub-epidermal cell layers of the seed coat.
730	AT5G49680	61.5568	1.12215	0.373649	3.00322	0.00267139	0.0334015	KIP	Conserved among eukaryotes, similar to Arabidopsis SABRE. The phenotype of the kip/sab double mutant suggests related functions for both genes, however, the KIP protein is mostly required for tip-growth. Predicted to be targeted to the secretory pathway. mRNA was detected in all organs, with most abundance in pollen and roots.
731	AT4G38550	555.259	1.12194	0.254621	4.40633	1.05139e-05	0.000434839		phospholipase-like protein (PEARLI 4) family protein
732	AT5G55180	318.985	1.12157	0.284239	3.94588	7.95064e-05	0.0022924		O-Glycosyl hydrolases family 17 protein
733	AT3G56710	212.364	1.12153	0.389449	2.87978	0.00397957	0.0440349	SIB1	Sig1 binding protein
734	AT5G38710	216.309	1.11742	0.339295	3.29334	0.000990032	0.0161274	POX2	Methylenetetrahydrofolate reductase family protein
735	AT5G25440	113.894	1.11676	0.296725	3.7636	0.000167484	0.00417326		Receptor like kinase involved in HopZ1a effector triggered immunity. Interacts with ZAR1. Localization to membrane is dependent on N-terminal myristoylation domain.
736	AT5G02490	359.831	1.11644	0.332074	3.36203	0.000773726	0.0135792	MED37D	Heat shock protein 70 (Hsp 70) family protein
737	AT4G11840	365.674	1.11505	0.218662	5.09941	3.40718e-07	2.3879e-05	PLDGAMMA3	member of C2-PLD subfamily
738	AT5G41750	430.94	1.11379	0.264541	4.21028	2.55053e-05	0.000893702		Disease resistance protein (TIR-NBS-LRR class) family
739	AT2G30140	256.763	1.11232	0.27851	3.9938	6.50217e-05	0.0019442	UGT87A2	Encodes a putative glycosyltransferase. Regulates flowering time via FLOWERING LOCUS C.
740	AT4G08470	467.556	1.11149	0.182819	6.07972	1.20396e-09	1.8134e-07	MAPKKK10	Encodes a member of the A1 subgroup of the MEKK (MAPK/ERK kinase kinase) family. MEKK is another name for Mitogen-Activated Protein Kinase Kinase Kinase (MAPKKK or MAP3K). This subgroup has four members: At4g08500 (MEKK1, also known as ARAKIN, MAP3Kb1, MAPKKK8), At4g08480 (MEKK2, also known as MAP3Kb4, MAPKKK9), At4g08470 (MEKK3, also known as MAP3Kb3, MAPKKK10) and At4g12020 (MEKK4, also known a…
741	AT2G39660	114.131	1.11108	0.244729	4.54003	5.62468e-06	0.000248954	BIK1	Encodes a plasma membrane-localized ser/thr protein kinase that is a crucial component of host response signaling required to activate the resistance responses to Botrytis and A. brassicicola infection. It is likely a negative regulator of salicylic acid accumulation and basal defense against virulent bacterial pathogens.
742	AT5G17860	129.046	1.10768	0.334543	3.31102	0.00092957	0.015518	CCX1	calcium exchanger 7
743	AT5G52810	153.483	1.107	0.278197	3.97919	6.9149e-05	0.00203742	SARD4	SAR-DEFICIENT4 (SARD4) alias ORNITHINE CYCLODEAMINASE/m-CRYSTALLIN (ORNCD1) is involved in the biosynthesis of pipecolic acid. The reductase converts dehydropipecolic acid intermediates generated from L-Lysine by AGD2-LIKE DEFENSE RESPONSE PROTEIN1 (ALD1) to pipecolic acid (PMID:28330936).
744	AT1G29240	116.664	1.10696	0.222971	4.96458	6.88484e-07	4.36971e-05		transcription initiation factor TFIID subunit, putative (DUF688)
745	AT5G04340	150.762	1.10447	0.289205	3.81898	0.000134005	0.00353555	ZAT6	Encodes a C2H2 zinc finger transcription factor that coordinately activates phytochelatin-synthesis related gene expression and directly targets GSH1 by binding to its promoter to positively regulate Cd accumulation and tolerance.
746	AT5G46230	43.8704	1.10414	0.320059	3.4498	0.000560997	0.0104742		hypothetical protein (Protein of unknown function, DUF538)
747	AT4G20860	477.51	1.10304	0.185276	5.9535	2.62473e-09	3.65344e-07	FAD-OXR	involved in the generation of H2O2 from reduced compounds
748	AT5G18780	104.709	1.10049	0.199583	5.51394	3.50893e-08	3.21913e-06		F-box/RNI-like superfamily protein
749	AT1G59590	77.8945	1.09596	0.268581	4.08057	4.49253e-05	0.00143925	ZCF37	ZCF37 mRNA, complete cds The mRNA is cell-to-cell mobile.
750	AT1G73500	177.411	1.08366	0.216192	5.01247	5.37346e-07	3.5442e-05	MKK9	member of MAP Kinase Kinase family. Autophosphorylates and also phosphorylates MPK3 and MPK6. Independently involved in ethylene and calmalexin biosynthesis. Induces transcription of ACS2, ACS6, ERF1, ERF2, ERF5, ERF6, CYP79B2, CYP79B3, CYP71A13 and PAD3.
751	AT3G16470	5616.82	1.07624	0.306087	3.51613	0.000437885	0.00866364	JAL35	Encodes a JA-responsive gene that coordinates with GRP7 in shaping plant development through the regulation of RNA processing in Arabidopsis. AtJAC1 interacts with RNA binding protein GRP7 specifically in the cytoplasm to regulate its nucleocytoplasmic distribution.
752	AT5G43910	67.7848	1.07621	0.318999	3.3737	0.000741647	0.0131766		pfkB-like carbohydrate kinase family protein
753	AT3G13910	71.6367	1.07566	0.210938	5.09941	3.40713e-07	2.3879e-05		hypothetical protein (DUF3511)
754	AT2G06255	112.271	1.07491	0.278587	3.85844	0.000114111	0.00310808	EFL3	DUF1313 domain containing protein.
755	AT5G54860	112.684	1.07289	0.319672	3.35623	0.000790131	0.0137713		Major facilitator superfamily protein
756	AT4G27480	30.0252	1.07097	0.350872	3.05231	0.00227089	0.0299564		Core-2/I-branching beta-1,6-N-acetylglucosaminyltransferase family protein
757	AT2G37130	250.682	1.06557	0.28983	3.67653	0.00023643	0.00547233	PER21	Peroxidase superfamily protein
758	AT1G07630	302	1.06478	0.169695	6.27471	3.50289e-10	6.35266e-08	PLL5	Encodes a protein phosphatase 2C like gene, similar to POL. Involved in leaf development. Knockout mutants have abnormally shaped leaves.
759	AT1G17380	649.492	1.06326	0.293655	3.62076	0.000293733	0.00647464	TIFY11A	jasmonate-zim-domain protein 5
760	AT2G46600	566.549	1.06109	0.258914	4.09822	4.16334e-05	0.0013553	KIC	Calcium-binding EF-hand family protein
761	AT5G54510	177.104	1.05351	0.362919	2.90288	0.0036975	0.0419324	GH3.6	Encodes an IAA-amido synthase that conjugates Ala, Asp, Phe, and Trp to auxin. Lines overexpressing this gene accumulate IAA-ASP and are hypersensitive to several auxins. Identified as a dominant mutation that displays shorter hypocotyls in light grown plants when compared to wild type siblings. Protein is similar to auxin inducible gene from pea (GH3).
762	AT2G25625	109.108	1.05257	0.336253	3.1303	0.00174625	0.0247504		histone deacetylase-like protein
763	AT3G59700	87.2778	1.05234	0.224216	4.69341	2.68687e-06	0.000133241	LECRK55	Member of Receptor kinase-like protein family. Represses stomatal immunity induced by Pseudomonas syringae pv. tomato DC3000.
764	AT2G46620	156.399	1.0507	0.232742	4.51444	6.34851e-06	0.000276147		P-loop containing nucleoside triphosphate hydrolases superfamily protein
765	AT2G25260	21.0649	1.0489	0.318451	3.29374	0.00098863	0.0161274	HPAT2	Hyp O-arabinosyltransferase-like protein
766	AT1G74020	184.387	1.04804	0.29196	3.58968	0.000331086	0.00709475	SSL12	Encodes AtSS-2 strictosidine synthase.
767	AT4G11850	326.073	1.04655	0.2573	4.06742	4.75368e-05	0.00149678	PLDGAMMA1	Encodes a phospholipase D (gamma) that is involved in aluminum tolerance and plays a role in membrane lipid modulation under Al stress.
768	AT1G69720	97.5473	1.04533	0.243552	4.29202	1.77058e-05	0.000676812	HO3	Encodes a member (HO3) of the heme oxygenase family.
769	AT3G44400	201.783	1.04024	0.184526	5.63735	1.72685e-08	1.81526e-06		Disease resistance protein (TIR-NBS-LRR class) family
770	AT3G59220	95.69	1.03383	0.290926	3.55358	0.000380018	0.00785047	PRN1	encodes a cupin-domain containing protein that is similar to pirins which interact with a CCAAT box binding transcription factor. The protein interacts with GPA1 (G protein alpha-subunit) in vitro. Mutants in the gene are affected in germination and early seedling development.
771	AT1G74360	174.005	1.03231	0.18505	5.57857	2.42506e-08	2.34837e-06		NILR1 encodes a serine/threonine kinase involved in defense response to nematodes.
772	AT5G42440	27.0066	1.03029	0.277166	3.71725	0.000201403	0.00483918		Protein kinase superfamily protein
773	AT5G15860	87.2647	1.02821	0.201517	5.10234	3.35484e-07	2.37581e-05	ICME	Encodes a protein with prenylcysteine methylesterase activity.
774	AT2G23810	382.555	1.02812	0.263056	3.90839	9.29139e-05	0.0026487	TET8	Member of TETRASPANIN family
775	AT4G30270	894.72	1.02694	0.282578	3.63419	0.000278856	0.00619839	XTH24	encodes a protein similar to endo xyloglucan transferase in sequence. It is also very similar to BRU1 in soybean, which is involved in brassinosteroid response.
776	AT3G55470	57.9809	1.0262	0.32041	3.20278	0.00136109	0.0205467		Calcium-dependent lipid-binding (CaLB domain) family protein
777	AT5G64570	557.374	1.02011	0.227542	4.48315	7.35489e-06	0.000316511	BXL4	Encodes a beta-d-xylosidase that belongs to family 3 of glycoside hydrolases.
778	AT1G13210	517.512	1.01332	0.285441	3.55002	0.000385208	0.00792524	ALA11	autoinhibited Ca2+/ATPase II
779	AT1G24147	613.018	1.00983	0.265412	3.80475	0.000141947	0.00368714		transmembrane protein
780	AT5G54140	25.9407	1.00817	0.286028	3.52473	0.000423911	0.00845434	ILL3	encodes a protein similar to IAA amino acid conjugate hydrolase
781	AT4G14746	127.017	1.00693	0.230202	4.37413	1.21919e-05	0.000496106		neurogenic locus notch-like protein
782	AT1G13750	159.332	1.00662	0.301945	3.3338	0.000856677	0.0145744	PAP1	Encodes a purple acid phosphatase whose expression is responsive to both phosphate (Pi) and phosphite (Phi) in roots.
783	AT4G36150	158.262	1.00662	0.252134	3.99238	6.54132e-05	0.00195301		Disease resistance protein (TIR-NBS-LRR class) family
784	AT1G59870	8153.56	1.00282	0.252349	3.97395	7.06916e-05	0.00206778	ABCG36	ATP binding cassette transporter. Localized to the plasma membrane in uninfected cells. In infected leaves, the protein concentrated at infection sites. Contributes to nonhost resistance to inappropriate pathogens that enter by direct penetration in a salicylic acid?dependent manner. Required for mlo resistance. Has Cd transporter activity (Cd2+ extrusion pump) and contributes to heavy metal resi…
785	AT5G01850	247.495	1.00102	0.181812	5.50577	3.67549e-08	3.34155e-06		Protein kinase superfamily protein
786	AT5G58570	63.7829	1.00034	0.321571	3.1108	0.0018658	0.0258636		transmembrane protein
787	AT3G54960	284.282	1.00024	0.258493	3.86951	0.000109055	0.00299583	PDIL1-3	Encodes a protein disulfide isomerase-like (PDIL) protein, a member of a multigene family within the thioredoxin (TRX) superfamily. Transcript levels for this gene are up-regulated in response to three different chemical inducers of ER stress (dithiothreitol, beta-mercaptoethanol, and tunicamycin). Neither AtIRE1-2 nor AtbZIP60 appear to be required for this response.
788	AT5G41740	397.981	0.99917	0.211609	4.72177	2.33801e-06	0.000119162		Disease resistance protein (TIR-NBS-LRR class) family
789	AT3G13560	70.0053	0.997453	0.349751	2.85189	0.00434601	0.047235		O-Glycosyl hydrolases family 17 protein
790	AT5G19980	104.681	0.996595	0.250946	3.97135	7.14655e-05	0.00208438	GFT1	Encodes a Golgi-localized nucleotide-sugar transporter.
791	AT1G63840	58.409	0.994582	0.31804	3.12722	0.00176465	0.0248888		RING/U-box superfamily protein
792	AT1G31130	103.072	0.99422	0.198428	5.01048	5.42936e-07	3.55782e-05		polyadenylate-binding protein 1-B-binding protein
793	AT4G26090	245.843	0.994126	0.186249	5.33761	9.41792e-08	7.69562e-06	RPS2	Encodes a plasma membrane protein with leucine-rich repeat, leucine zipper, and P loop domains that confers resistance to Pseudomonas syringae infection by interacting with the avirulence gene avrRpt2. RPS2 protein interacts directly with plasma membrane associated protein RIN4 and this interaction is disrupted by avrRpt2. The mRNA is cell-to-cell mobile.
794	AT5G59670	458.602	0.993052	0.234823	4.22893	2.34804e-05	0.000841749		Leucine-rich repeat protein kinase family protein
795	AT1G70140	37.253	0.989719	0.332145	2.97978	0.00288452	0.035241	FH8	Encodes a group I formin. Binds to F-actin barbed ends. Has severing actin filaments activity. Binds profilin. Involved in the initiation and tip growth of root hairs through regulation of actin cytoskeleton.
796	AT1G11300	76.5682	0.984002	0.309933	3.17488	0.00149897	0.0219389		The annotation for At1g11300 in TAIR10 is incorrect. This locus has been split into two At1g11300 (symbol: EGM1) and At1g11305 (symbol: EGM2) (Olivier Loudet, personal communication, 2013-04-03). See Comment field for revised annotation.
797	AT4G34135	51.8466	0.982095	0.328055	2.99369	0.00275624	0.0340657	UGT73B2	The At4g34135 gene encodes a flavonol 7-O-glucosyltransferase (EC 2.4.1.237) that glucosylates also with a 20 fold lower activity flavonols (kaempferol and quercetin) at the 3-O-position.
798	AT5G26340	837.477	0.981813	0.282558	3.47473	0.000511375	0.00982961	STP13	Encodes a protein with high affinity, hexose-specific/H+ symporter activity. The activity of the transporter appears to be negatively regulated by phosphorylation. Importantly, microarray analysis, as well as the study of the expression of this gene in mutants involved in programmed cell death (PCD) demonstrated a tight correlation between this gene's expression and PCD.
799	AT2G29720	39.9188	0.981547	0.33115	2.96406	0.00303614	0.0365187	CTF2B	Encodes CTF2B.
800	AT4G21380	622.888	0.981062	0.235619	4.16376	3.13043e-05	0.00106545	SD18	encodes a putative receptor-like serine/threonine protein kinases that is similar to Brassica self-incompatibility (S) locus. Expressed in root. Shoot expression limited to limited to the root-hypocotyl transition zone and at the base of lateral roots as well as in axillary buds, and pedicels.
801	AT1G21390	60.7664	0.979905	0.252144	3.88629	0.000101786	0.00284964	emb2170	embryo defective 2170
802	AT5G20960	135.37	0.978917	0.282827	3.46118	0.000537806	0.0101719	AAO1	Encodes aldehyde oxidase AA01.
803	AT1G11310	994.447	0.978387	0.256193	3.81894	0.000134027	0.00353555	MLO2	A member of a large family of seven-transmembrane domain proteins specific to plants, homologs of the barley mildew resistance locus o (MLO) protein. The Arabidopsis genome contains 15 genes encoding MLO proteins, with localization in plasma membrane. Phylogenetic analysis revealed four clades of closely-related AtMLO genes. ATMLO2 belongs to the clade IV, with AtMLO3, AtMLO6 and AtMLO12. The gen…
804	AT4G23180	439.308	0.977575	0.182319	5.3619	8.23514e-08	6.83991e-06	CRK10	Encodes a receptor-like protein kinase. Naming convention from Chen et al 2003 (PMID 14756307) The mRNA is cell-to-cell mobile.
805	AT4G28490	270.113	0.977388	0.298227	3.27733	0.00104794	0.0168531	RLK5	Member of Receptor kinase-like protein family. Controls the separation step of floral organ abscission. The mRNA is cell-to-cell mobile.
806	AT5G53550	415.642	0.975377	0.237934	4.09935	4.14306e-05	0.00135088	YSL3	YELLOW STRIPE like 3
807	AT1G69480	158.37	0.974176	0.278043	3.50369	0.000458867	0.00897413	PHO1-H10	EXS (ERD1/XPR1/SYG1) family protein
808	AT1G03200	26.6849	0.973711	0.338891	2.87323	0.00406299	0.0448351		hypothetical protein
809	AT2G39420	892.068	0.971673	0.174432	5.5705	2.54014e-08	2.41828e-06		alpha/beta-Hydrolases superfamily protein
810	AT3G25610	271.653	0.971285	0.234956	4.13389	3.56667e-05	0.0011938	ALA10	Encodes aminophospholipid ATPase10 (ALA10), a P4-type ATPase flippase that internalizes exogenous phospholipids across the plasma membrane.
811	AT3G47780	106.703	0.970261	0.266404	3.64207	0.000270455	0.00605165	ABCA7	member of ATH subfamily The mRNA is cell-to-cell mobile.
812	AT2G43530	1097.97	0.967282	0.260517	3.71293	0.000204874	0.00489926	ATTI3	Encodes a defensin-like (DEFL) family protein. The mRNA is cell-to-cell mobile.
813	AT1G17610	31.7312	0.967187	0.288982	3.34688	0.000817273	0.0140863	CHS1	TN-type protein that controls temperature-dependent growth and defense responses .Mutant accumulates steryl-esters at low temperatures and shows temperature dependent activation of defense responses..
814	AT2G23320	115.699	0.966769	0.293542	3.29346	0.00098963	0.0161274	WRKY15	Encodes WRKY DNA-binding protein 15 (WRKY15).
815	AT4G39955	79.1219	0.962854	0.254156	3.78844	0.000151597	0.00387302		alpha/beta-Hydrolases superfamily protein
816	AT1G67970	36.278	0.959821	0.314216	3.05465	0.00225323	0.0297819	HSFA8	member of Heat Stress Transcription Factor (Hsf) family
817	AT5G18310	210.127	0.958818	0.198987	4.81849	1.44651e-06	8.20083e-05		ubiquitin hydrolase
818	AT5G10740	35.7721	0.955707	0.265918	3.594	0.000325646	0.00702942		Protein phosphatase 2C family protein
819	AT3G11840	153.567	0.954027	0.227666	4.19046	2.7839e-05	0.000970421	PUB24	Encodes a U-box-domain-containing E3 ubiquitin ligase that acts as a negative regulator of PAMP-triggered immunity.
820	AT5G42050	2509.3	0.951506	0.23752	4.006	6.17555e-05	0.0018631		Stress responsive asparagine-rich protein. Binds to PevD (Verticillium dahliae ) fungal effector protein. NRP interacts with CRY2, leading to increased cytoplasmic accumulation of CRY2 in a blue light-independent manner (PMID:28633330).NRP also binds FyPP3 and recruits it to endosomes and thus targets it for degradation.
821	AT1G30410	296.572	0.949865	0.209525	4.53342	5.80365e-06	0.000255753	ATMRP13	member of MRP subfamily
822	AT1G23830	26.3204	0.949603	0.28819	3.29506	0.000984	0.0161202		transmembrane protein
823	AT4G01540	70.7221	0.947501	0.314416	3.01353	0.00258228	0.0325739	NAC68	Encodes a membrane-bound NAC (for NAM, ATAF1/2, CUC2) transcription factor, designated NTM1 (for NAC with transmembrane motif1). NTM1 regulates cell division in Arabidopsis.
824	AT1G24470	24.457	0.946279	0.283732	3.33512	0.000852636	0.014559	KCR2	Encodes one of the two Arabidopsis homologues to YBR159w encoding a S. cerevisiae beta-ketoacyl reductase (KCR), which catalyzes the first reduction during VLCFA (very long chain fatty acids, >18 carbon) elongation: KCR1 (At1g67730), KCR2 (At1g24470). Complementation of the yeast ybr159Delta mutant demonstrated that the two KCR proteins are divergent and that only AtKCR1 can restore heterologous …
825	AT3G05650	139.822	0.944289	0.286149	3.29999	0.00096688	0.0159173	AtRLP32	receptor like protein 32
826	AT3G18690	37.6778	0.944035	0.263735	3.57949	0.00034427	0.00728343	MKS1	Encodes a nuclear-localized member of a plant specific gene family involved in mediating responses to pathogens. Interacts with WRKY transcriptional regulators.
827	AT1G03290	430.601	0.941733	0.184744	5.0975	3.44168e-07	2.40358e-05		ELKS/Rab6-interacting/CAST family protein
828	AT4G03820	59.5445	0.941073	0.27879	3.37556	0.000736644	0.0130997		transmembrane protein, putative (DUF3537)
829	AT5G23850	149.793	0.93809	0.212287	4.41897	9.91735e-06	0.000413558		O-glucosyltransferase rumi-like protein (DUF821)
830	AT1G05300	41.6621	0.937081	0.265654	3.52745	0.000419577	0.0084079	ZIP5	member of Fe(II) transporter isolog family
831	AT2G39330	3239.74	0.935373	0.322798	2.89771	0.00375903	0.0424083	JAL23	jacalin-related lectin 23
832	AT1G77510	466.88	0.934875	0.261439	3.57588	0.000349054	0.00735382	PDIL1-2	Encodes a protein disulfide isomerase-like (PDIL) protein, a member of a multigene family within the thioredoxin (TRX) superfamily. Transcript levels for this gene are up-regulated in response to three different chemical inducers of ER stress (dithiothreitol, beta-mercaptoethanol, and tunicamycin). AtIRE1-2 does not appear to be required for this response, but the atbzip60 mutant has a diminished…
833	AT1G17860	41.2073	0.934138	0.323607	2.88664	0.00389382	0.0434433	KTI2	Member of Kunitz trypsin inhibitor (KTI) family involved in plant defense response against spider mites.
834	AT3G26600	252.501	0.928915	0.170729	5.44086	5.30228e-08	4.65287e-06	ARO4	Armadillo repeat protein. One of a family of four in Arabidopsis. Expressed in vegetative tissues, anthers and ovules.
835	AT2G22500	203.547	0.928112	0.251118	3.69592	0.000219093	0.00516583	PUMP5	Encodes one of the mitochondrial dicarboxylate carriers (DIC): DIC1 (AT2G22500), DIC2 (AT4G24570), DIC3 (AT5G09470).
836	AT1G25560	296.479	0.927628	0.179343	5.17237	2.31145e-07	1.71762e-05	TEM1	Encodes a member of the RAV transcription factor family that contains AP2 and B3 binding domains. Involved in the regulation of flowering under long days. Loss of function results in early flowering. Overexpression causes late flowering and repression of expression of FT. Novel transcriptional regulator involved in ethylene signaling. Promoter bound by EIN3. EDF1 in turn, binds to promoter elemen…
837	AT5G67480	423.422	0.924441	0.242086	3.81865	0.000134184	0.00353555	BT4	BTB and TAZ domain protein. Located in cytoplasm and expressed in fruit, flower and leaves.
838	AT2G28400	77.0801	0.923286	0.293516	3.14561	0.00165742	0.0237584		senescence regulator (Protein of unknown function, DUF584)
839	AT4G13920	212.139	0.922162	0.184028	5.01098	5.41529e-07	3.55782e-05	AtRLP50	receptor like protein 50
840	AT3G60415	200.102	0.920181	0.252201	3.6486	0.00026367	0.00595929		phosphoglycerate mutase family protein
841	AT1G61610	660.601	0.916012	0.19434	4.71346	2.43551e-06	0.000122279		S-locus lectin protein kinase family protein
842	AT1G07390	88.829	0.915156	0.221559	4.13053	3.61922e-05	0.00120539	AtRLP1	receptor like protein 1
843	AT1G70700	6322.97	0.91407	0.226631	4.0333	5.50001e-05	0.00168955	JAZ9	JAZ9 is a protein presumed to be involved in jasmonate signaling. JAZ9 transcript levels rise in response to a jasmonate stimulus. JAZ9 can interact with the COI1 F-box subunit of an SCF E3 ubiquitin ligase in a yeast-two-hybrid assay only in the presence of jasmonate-isoleucine (JA-ILE) or coronatine. The Jas domain appears to be important for JAZ9-COI1 interactions in the presence of coronatine…
844	AT3G19970	212.352	0.908814	0.311604	2.91657	0.00353906	0.0406077		alpha/beta-Hydrolases superfamily protein
845	AT1G07000	172.028	0.906926	0.236046	3.84216	0.000121954	0.00328624	ATEXO70B2	A member of EXO70 gene family, putative exocyst subunits, conserved in land plants. Arabidopsis thaliana contains 23 putative EXO70 genes, which can be classified into eight clusters on the phylogenetic tree.
846	AT5G35735	544.575	0.903944	0.227645	3.97085	7.16157e-05	0.00208574		Auxin-responsive family protein
847	AT1G31820	201.845	0.901503	0.241795	3.72837	0.000192723	0.00465835		Encodes POLYAMINE UPTAKE TRANSPORTER 1, an amino acid permease family protein.
848	AT2G33060	31.3162	0.901383	0.296724	3.03778	0.00238327	0.0309894	AtRLP27	receptor like protein 27
849	AT3G44860	5606.53	0.900955	0.223246	4.0357	5.44399e-05	0.00168006	FAMT	Encodes a farnesoic acid carboxyl-O-methyltransferase. The mRNA is cell-to-cell mobile.
850	AT2G29120	550.616	0.899353	0.185568	4.8465	1.25661e-06	7.33011e-05	GLR2.7	member of Putative ligand-gated ion channel subunit family
851	AT5G17490	174.664	0.898821	0.315604	2.84794	0.00440033	0.0476203	RGL3	DELLA subfamily member involved in GA signal transduction
852	AT1G49050	190.949	0.898472	0.181308	4.95549	7.21471e-07	4.55796e-05	APCB1	Encodes a member of the aspartyl protease family. Interacts with BAGP1 and BAG6 and appears to be required for cleavage of BAG6 as BAG6 is not cleaved in APCB1 mutant backgrounds.
853	AT2G38470	253.683	0.896156	0.212136	4.22444	2.39536e-05	0.000855674	WRKY33	Member of the plant WRKY transcription factor family. Regulates the antagonistic relationship between defense pathways mediating responses to P. syringae and necrotrophic fungal pathogens. Located in nucleus. Involved in response to various abiotic stresses - especially salt stress.
854	AT1G17430	47.7029	0.893856	0.235651	3.79314	0.000148757	0.0038101		alpha/beta-Hydrolases superfamily protein
855	AT3G25760	2102.82	0.892797	0.273696	3.262	0.0011063	0.0175953	AOC1	encodes allene oxide cyclase. One of four genes in Arabidopsis that encode this enzyme, which catalyzes an essential step in jasmonic acid biosynthesis. Gene expression is induced during senescence, a process that involves jasmonic acid signalling pathway. The mRNA is cell-to-cell mobile.
856	AT5G17760	76.4976	0.889315	0.282366	3.14952	0.0016354	0.0235094		P-loop containing nucleoside triphosphate hydrolases superfamily protein
857	AT3G51890	157.09	0.887604	0.212554	4.1759	2.96807e-05	0.00102068		Clathrin light chain protein
858	AT2G31990	35.6361	0.878844	0.304331	2.88779	0.00387959	0.0433324		Exostosin family protein
859	AT5G13210	50.6345	0.872373	0.243474	3.58303	0.000339637	0.00720809		Uncharacterized conserved protein UCP015417, vWA
860	AT1G61490	25.0074	0.871613	0.289639	3.00931	0.00261845	0.0329477		S-locus lectin protein kinase family protein
861	AT1G04990	94.6843	0.870909	0.281367	3.09527	0.00196631	0.0268876		Zinc finger C-x8-C-x5-C-x3-H type family protein
862	AT4G23200	155.091	0.867553	0.203765	4.25762	2.06613e-05	0.000760963	CRK12	Encodes a cysteine-rich receptor-like protein kinase.
863	AT1G52780	519.229	0.866107	0.183277	4.72566	2.29371e-06	0.000117497		PII, uridylyltransferase (DUF2921)
864	AT5G64260	253.395	0.865951	0.232223	3.72896	0.000192272	0.00465471	EXL2	EXORDIUM like 2
865	AT4G36120	89.5309	0.864371	0.269473	3.20764	0.00133831	0.0202786	FPP5	filament-like protein (DUF869)
866	AT1G51760	1304.85	0.862254	0.158924	5.42559	5.77641e-08	4.98227e-06	ILL4	encodes a member of the six Arabidopsis IAA-amino acid conjugate hydrolase subfamily and conjugates and conjugates IAA-Ala in vitro. Gene is expressed most strongly in roots, stems, and flowers. The mRNA is cell-to-cell mobile.
867	AT3G19580	102.43	0.861681	0.289193	2.97961	0.0028862	0.035241	AZF2	Encodes zinc finger protein. mRNA levels are upregulated in response to ABA, high salt, and mild desiccation. The protein is localized to the nucleus and acts as a transcriptional repressor.
868	AT4G04570	743.733	0.861487	0.276532	3.11532	0.00183745	0.0256105	CRK40	Encodes a cysteine-rich receptor-like protein kinase. The mRNA is cell-to-cell mobile.
869	AT1G33720	243.843	0.859586	0.228385	3.76376	0.000167378	0.00417326	CYP76C6	cytochrome P450, family 76, subfamily C, polypeptide 6
870	AT1G80110	71.2007	0.85762	0.279093	3.07288	0.00212004	0.0283745	PP2B11	phloem protein 2-B11
871	AT2G29990	159.081	0.856356	0.198777	4.30813	1.6464e-05	0.000640256	NDA2	alternative NAD(P)H dehydrogenase 2
872	AT4G01700	132.696	0.85498	0.284549	3.00468	0.00265856	0.0333278		Chitinase family protein
873	AT3G57280	110.022	0.854551	0.241937	3.53212	0.000412238	0.0083119	FAX1	Encodes a chloroplast inner envelope localized member of the Tmemb_14 gene family. FAX1 is involved in fatty acid and lipid homeostasis and likely functions as a fatty acid transporter that exports fatty acids from the plastid. The mRNA is cell-to-cell mobile.
874	AT1G75170	123.5	0.854183	0.227226	3.75919	0.000170467	0.00422671		Sec14p-like phosphatidylinositol transfer family protein
875	AT2G02810	83.9142	0.85339	0.301227	2.83304	0.00461072	0.0491851	UTR1	Encodes a multitransmembrane hydrophobic protein that functions as transporter of UDP-galactose and UDP-glucose into the Golgi. Localized in the ER. Involved in the unfolded protein response, a mechanism that controls proper protein folding in the ER.
876	AT2G41110	115.745	0.852489	0.298976	2.85136	0.00435323	0.0472881	CAM2	Encodes a touch-inducible calmodulin that has higher affinity to kinesin-like calmodulin binding motor protein than CAM4 or CAM6. The mRNA is cell-to-cell mobile.
877	AT2G16870	106.513	0.851782	0.219195	3.88596	0.000101926	0.00284964		Disease resistance protein (TIR-NBS-LRR class) family
878	AT1G66830	68.0915	0.841808	0.245612	3.42739	0.00060941	0.0111714		Leucine-rich repeat protein kinase family protein
879	AT4G21930	108.602	0.840522	0.284935	2.94987	0.00317908	0.0376767		senescence regulator (Protein of unknown function, DUF584)
880	AT3G20600	79.5317	0.839096	0.238306	3.52109	0.000429777	0.00854601	NDR1	Required for non-race specific resistance to bacterial and fungal pathogens.Mediates systemic acquired resistance (SAR) response. The mRNA is cell-to-cell mobile.
881	AT4G26270	140.352	0.83761	0.285099	2.93796	0.00330379	0.0386105	PFK3	phosphofructokinase 3
882	AT1G68570	698.176	0.835725	0.18316	4.56283	5.04694e-06	0.000227371	NPF3.1	NPF3.1 is a membrane localized GA transporter that is expressed in the root endodermis.
883	AT3G15510	180.791	0.834098	0.271014	3.0777	0.00208606	0.0281625	NAC056	Note of caution: not to be confused with another protein (AtNAC6 locus AT5G39610) which on occasion has also been referred to as AtNAC2.
884	AT5G37480	72.4621	0.833716	0.20668	4.03385	5.48711e-05	0.00168873		maltase-glucoamylase, intestinal protein
885	AT1G25500	143.456	0.83356	0.23492	3.54828	0.000387758	0.0079453		Plasma-membrane choline transporter family protein
886	AT1G18890	285.64	0.832273	0.145682	5.71296	1.11026e-08	1.2732e-06	CPK10	encodes a calcium-dependent protein kinase whose gene expression is induced by dehydration and high salt. Kinase activity could not be detected in vitro.
887	AT4G35110	64.8344	0.825164	0.240488	3.43121	0.000600893	0.0110554		phospholipase-like protein (PEARLI 4) family protein
888	AT4G38540	103.373	0.823204	0.202217	4.07089	4.68335e-05	0.00148157	MO2	FAD/NAD(P)-binding oxidoreductase family protein
889	AT5G59780	737.403	0.820173	0.18809	4.36053	1.29746e-05	0.000522689	MYB59	Encodes a putative transcription factor (MYB59). In roots it is involved in K+/NO3- transport and expression of the NPF7.3 transporter.
890	AT2G02390	271.697	0.819845	0.147349	5.56398	2.63688e-08	2.4986e-06	ATGSTZ1	Encodes glutathione transferase belonging to the zeta class of GSTs. Naming convention according to Wagner et al. (2002). The protein undergoes spontaneous thiolation following treatment with the oxidant tert-butylhydroperoxide. It functions in vitro as a maleylacetoacetate isomerase and is likely to be involved in tyrosine catabolism.
891	AT2G02220	221.184	0.819641	0.183953	4.45571	8.36145e-06	0.000353793	PSKR1	Encodes a protein interacting with phytosulfokine, a five amino acid sulfated peptide (YIYTQ). Contains dual guanylate cyclase and kinase catalytic activities that operate in vivo.
892	AT5G10650	354.679	0.818449	0.126019	6.49464	8.32313e-11	1.8063e-08		JUL1 encode a RING-type E3 ubiquitin ligase that is involved in JA responses. It ubiquitinates the JAV1 jasmonic acid response repressor which is then degraded by the proteosome.
893	AT1G65490	311.887	0.81765	0.203778	4.01246	6.00894e-05	0.001821		Secreted peptide which functions in plant growth and pathogen defense.
894	AT1G55850	191.956	0.817532	0.195775	4.17587	2.96852e-05	0.00102068	CSLE1	encodes a protein similar to cellulose synthase The mRNA is cell-to-cell mobile.
895	AT2G43100	383.33	0.815856	0.261997	3.11399	0.00184577	0.0256742	IPMI2	isopropylmalate isomerase 2
896	AT1G54100	1874.71	0.815196	0.268385	3.03741	0.00238623	0.0309918	ALDH7B4	Aldehyde dehydrogenase
897	AT3G14050	803.693	0.81431	0.229437	3.54917	0.000386447	0.00793406	RSH2	RELA/SPOT homolog 2
898	AT5G42010	47.068	0.811928	0.266035	3.05195	0.00227358	0.0299723		Transducin/WD40 repeat-like superfamily protein
899	AT5G58620	184.291	0.810307	0.189525	4.27545	1.90752e-05	0.000715605		zinc finger (CCCH-type) family protein
900	AT2G39050	443.563	0.809651	0.22215	3.64461	0.000267795	0.00601172	EULS3	Encodes a nucleocytoplasmic lectin that is capable of binding carbohydrates. It is involved in ABA mediated stomatal movement and increased expression is correlated with increased resistance to Pseudomonas syringae.
901	AT5G52450	388.144	0.808976	0.240828	3.35914	0.000781846	0.0136742	DTX16	MATE efflux family protein
902	AT4G36380	88.1654	0.808215	0.280581	2.8805	0.00397039	0.0439815	CYP90C1	Encodes a cytochrome P-450 gene that is involved in leaf blade expansion by controlling polar cell expansion in the leaf length direction. Member of the CYP90C CYP450 family. ROT3 was shown to be involved in brassinosteroid biosynthesis, most likely in the conversion step of typhasterol (TY) to castasterone (CS). As 6-deoxo-CS was unable to restore the phenotype of rot3-1, it has been postulated …
903	AT1G69610	322.25	0.800952	0.200156	4.00164	6.2904e-05	0.00189209		zinc finger FYVE domain protein, putative (DUF1666)
904	AT1G31580	5984.46	0.799619	0.206017	3.88132	0.000103891	0.00289219	ECS1	Encodes cell wall protein. ECS1 is not a Xcc750 resistance gene, but the genetic data indicate that ECS1 is linked to a locus influencing resistance to Xcc750. The mRNA is cell-to-cell mobile.
905	AT4G01010	166.998	0.796882	0.161101	4.94647	7.55703e-07	4.71208e-05	CNGC13	member of Cyclic nucleotide gated channel family
906	AT1G64200	403.711	0.796153	0.233002	3.41694	0.000633291	0.0115254	VHA-E3	vacuolar H+-ATPase subunit E isoform 3
907	AT4G36090	139.032	0.795229	0.249153	3.19173	0.00141422	0.0210517		oxidoreductase, 2OG-Fe(II) oxygenase family protein
908	AT3G17700	141.067	0.795117	0.184091	4.31915	1.56628e-05	0.000610679	CNGC20	cyclic nucleotide-binding transporter 1, member of a family of cyclic nucleotide gated channels. The mRNA is cell-to-cell mobile.
909	AT3G56170	101.238	0.79178	0.201601	3.92746	8.58477e-05	0.00246467	CAN1	Encodes a calcium-dependent nuclease with similarity to staphylococcal nuclease.
910	AT3G08870	291.994	0.789624	0.169164	4.66782	3.0442e-06	0.000147695		Concanavalin A-like lectin protein kinase family protein
911	AT3G47090	223.628	0.789203	0.148994	5.29689	1.1779e-07	9.39666e-06		Leucine-rich repeat protein kinase family protein
912	AT2G13790	407.436	0.788726	0.226473	3.48266	0.000496465	0.00960705	SERK4	somatic embryogenesis receptor-like kinase 4
913	AT5G01720	246.969	0.787276	0.19897	3.95676	7.59729e-05	0.00220311	FBL3	RAE1 is an F-box protein component of a SCF-type E3 ligase complex. It is part of an alumium induced regulatory loop: its activity is induced by STOP1 and it in turn ubiquitinates STOP1 which is then targeted for degradation.
914	AT1G79110	105.389	0.786641	0.246682	3.18888	0.00142824	0.0211956	BRG2	Encodes one of the BRGs (BOI-related gene) involved in resistance to Botrytis cinerea.
915	AT3G45620	287.703	0.78602	0.173027	4.54275	5.55251e-06	0.000246842		This gene is predicted to encode a protein with a DWD motif. It can bind to DDB1a in Y2H assays, and DDB1b in co-IP assays, and may be involved in the formation of a CUL4-based E3 ubiquitin ligase
916	AT2G17720	183.607	0.785793	0.206344	3.80817	0.000139996	0.0036553	P4H5	Encodes a prolyl 4-hydroxylase that modifies the extensin proteins in root hair cells.
917	AT5G58940	77.7679	0.785024	0.230451	3.40648	0.000658075	0.0118695	CRCK1	Arabidopsis thaliana calmodulin-binding receptor-like kinase mRNA The mRNA is cell-to-cell mobile.
918	AT3G56260	84.704	0.780519	0.22091	3.5332	0.000410564	0.00828641		hypothetical protein
919	AT2G46420	281.711	0.778111	0.15388	5.0566	4.26798e-07	2.92995e-05		helicase with zinc finger protein
920	AT5G45800	505.023	0.777915	0.208337	3.73392	0.000188519	0.00457868	MEE62	Leucine-rich repeat protein kinase family protein
921	AT1G74950	1356.98	0.776579	0.137739	5.63806	1.71982e-08	1.81526e-06	TIFY10B	TIFY domain/Divergent CCT motif family protein
922	AT2G41100	416.284	0.775687	0.262014	2.96048	0.00307158	0.0368133	CML12	encodes a calmodulin-like protein, with six potential calcium binding domains. Calcium binding shown by Ca(2+)-specific shift in electrophoretic mobility. Expression induced by touch and darkness. Expression may also be developmentally controlled. Expression in growing regions of roots, vascular tissue, root/shoot junctions, trichomes, branch points of the shoot, and regions of siliques and flowe…
923	AT4G18210	138.275	0.775315	0.192827	4.02078	5.80065e-05	0.00176583	PUP10	Member of a family of proteins related to PUP1, a purine transporter. May be involved in the transport of purine and purine derivatives such as cytokinins, across the plasma membrane. The mRNA is cell-to-cell mobile.
924	AT1G51660	216.854	0.775112	0.239304	3.23903	0.00119939	0.0188237	MKK4	Encodes a mitogen-activated map kinase kinase (there are nine in Arabidopsis) involved in innate immunity. This protein activates MPK3/MPK6 and early-defense genes redundantly with MKK5. In plants with both MKK5 and MKK4 levels reduced by RNAi plants, floral organs do not abscise suggestion a role for both proteins in mediating floral organ abscission. The mRNA is cell-to-cell mobile.
925	AT1G74300	102.488	0.772305	0.145357	5.31318	1.07729e-07	8.62816e-06		alpha/beta-Hydrolases superfamily protein
926	AT3G14840	474.293	0.769693	0.243167	3.16528	0.00154931	0.0224662	LRR-RLK	Encodes LRR-RLK protein that is localized to the plasma membrane and is involved in regulation of plant innate immunity to microbes. LIK1 is phosphorylated by CERK1, a kinase involved in chitin perception. The mRNA is cell-to-cell mobile.
927	AT1G56540	56.5465	0.768806	0.212925	3.61069	0.000305385	0.00667054		Disease resistance protein (TIR-NBS-LRR class) family
928	AT4G18930	318.544	0.766742	0.175686	4.36427	1.27551e-05	0.000514872		RNA ligase/cyclic nucleotide phosphodiesterase family protein
929	AT5G61210	427.206	0.765819	0.200004	3.82902	0.000128656	0.00343196	SNAP33	membrane localized t-SNARE SNAP25 homologue, probably involved in cytokinesis and cell plate formation The mRNA is cell-to-cell mobile.
930	AT2G21500	122.497	0.765111	0.247005	3.09755	0.00195125	0.026736		RING/U-box superfamily protein
931	AT1G28190	76.2821	0.764819	0.255312	2.99562	0.00273888	0.0339968		hypothetical protein
932	AT5G16380	45.8855	0.763476	0.248539	3.07185	0.00212737	0.028435		autophagy-like protein, putative (Protein of unknown function, DUF538)
933	AT1G67850	166.778	0.761996	0.199396	3.82152	0.000132631	0.00351299		lysine ketoglutarate reductase trans-splicing protein (DUF707)
934	AT3G62650	400.778	0.761388	0.149309	5.0994	3.40739e-07	2.3879e-05		hypothetical protein
935	AT1G31550	1257.3	0.761386	0.16049	4.74413	2.09408e-06	0.000108617		GDSL-motif esterase/acyltransferase/lipase. Enzyme group with broad substrate specificity that may catalyze acyltransfer or hydrolase reactions with lipid and non-lipid substrates.
936	AT5G65020	397.038	0.761209	0.154629	4.9228	8.53131e-07	5.26567e-05	ANN2	Annexins are calcium binding proteins that are localized in the cytoplasm. When cytosolic Ca2+ increases, they relocate to the plasma membrane. They may be involved in the Golgi-mediated secretion of polysaccharides.
937	AT3G09830	236.278	0.760955	0.183128	4.15533	3.24824e-05	0.00109723	PCRK1	Encodes a member of subfamily VIIa of the receptor-like cytoplasmic kinases (RLCKs). It contributes to pattern-triggered immunity in response to P. syringae.
938	AT5G16910	485.71	0.760736	0.160918	4.72747	2.27329e-06	0.000117046	CSLD2	encodes a gene similar to cellulose synthase. Located in Golgi membranes. The mRNA is cell-to-cell mobile.
939	AT3G10010	247.822	0.760735	0.155293	4.8987	9.64729e-07	5.88251e-05	DML2	Encodes a protein with DNA glycosylase activity that is involved in maintaining methylation marks.
940	AT1G29330	114.359	0.759839	0.242817	3.12927	0.00175244	0.0247859	ERD2A	Encodes a protein similar in sequence to animal and yeast endoplasmic reticulum retention signal receptor. This protein can functionally complement the yeast homologue. Transcript is detected in flower buds, stems, root, and leaves.
941	AT4G15070	36.1393	0.758573	0.260856	2.90801	0.00363734	0.0414057		Cysteine/Histidine-rich C1 domain family protein
942	AT1G53160	149.995	0.758112	0.242315	3.12862	0.0017563	0.0248057	SPL4	Encodes a member of the SPL (squamosa-promoter binding protein-like)gene family, a novel gene family encoding DNA binding proteins and putative transcription factors. Contains the SBP-box, which encodes the SBP-domain, required and sufficient for interaction with DNA. It is involved in regulation of flowering and vegetative phase change. Its temporal expression is regulated by the microRNA miR156…
943	AT5G04720	340.629	0.757688	0.175431	4.31901	1.56732e-05	0.000610679	ADR1-L2	Encodes a member of the ADR1 family nucleotide-binding leucine-rich repeat (NB-LRR) immune receptors. The mRNA is cell-to-cell mobile.
944	AT2G34070	745.563	0.757034	0.239221	3.16457	0.0015531	0.0224866	TBL37	Encodes a member of the TBL (TRICHOME BIREFRINGENCE-LIKE) gene family containing a plant-specific DUF231 (domain of unknown function) domain. TBL gene family has 46 members, two of which (TBR/AT5G06700 and TBL3/AT5G01360) have been shown to be involved in the synthesis and deposition of secondary wall cellulose, presumably by influencing the esterification state of pectic polymers. A nomenclature…
945	AT3G28100	138.381	0.756684	0.2462	3.07345	0.002116	0.0283658		nodulin MtN21-like transporter family protein The mRNA is cell-to-cell mobile.
946	AT1G63860	280.474	0.751437	0.159715	4.70485	2.54048e-06	0.000126917		Disease resistance protein (TIR-NBS-LRR class) family
947	AT1G27770	682.484	0.751349	0.156674	4.7956	1.62185e-06	9.04248e-05	ACA1	Encodes a chloroplast envelope Ca2+-ATPase with an N-terminal autoinhibitor.
948	AT1G07870	162.44	0.750377	0.171232	4.38223	1.17473e-05	0.000478983		Protein kinase superfamily protein
949	AT1G28260	230.649	0.749053	0.165016	4.53927	5.64481e-06	0.000249298	SMG7L	Telomerase activating protein Est1
950	AT3G19010	1042.64	0.744816	0.156554	4.75758	1.95931e-06	0.000103792		2-oxoglutarate (2OG) and Fe(II)-dependent oxygenase superfamily protein
951	AT5G55850	262.682	0.744678	0.175103	4.2528	2.11116e-05	0.000773312	NOI	NOI protein
952	AT2G03510	295.002	0.743938	0.173157	4.29632	1.73658e-05	0.000668882		SPFH/Band 7/PHB domain-containing membrane-associated protein family
953	AT4G11350	100.704	0.74221	0.23585	3.14695	0.0016498	0.023666		transferring glycosyl group transferase (DUF604)
954	AT1G62660	1276.43	0.741251	0.237018	3.1274	0.0017636	0.0248888	BFRUCT3	Glycosyl hydrolases family 32 protein
955	AT5G38650	123.25	0.739076	0.211819	3.48919	0.000484495	0.00941151		Proteasome maturation factor UMP1
956	AT1G55450	289.623	0.737695	0.230356	3.20242	0.0013628	0.0205571		S-adenosyl-L-methionine-dependent methyltransferases superfamily protein
957	AT4G01610	568.551	0.737025	0.196124	3.75795	0.000171314	0.00424249	CATHB3	Encodes a capase involved in stress induced cell death. Activity detected in leaf and cell culture.
958	AT2G33380	4308.21	0.736296	0.224867	3.27437	0.001059	0.0170038	PXG3	Encodes a calcium binding protein whose mRNA is induced upon treatment with NaCl, ABA and in response to desiccation. mRNA expression under drought conditions is apparent particularly in leaves and flowers. Isoform of caleosin with a role as a peroxygenase involved in oxylipin metabolism during biotic and abiotic stress. Involved in the production of 2-hydroxy-octadecatrienoic acid. The peroxygen…
959	AT1G80830	272.885	0.733192	0.247124	2.96689	0.00300824	0.0363169	NRAMP1	Thought to be involved in iron homeostasis. Induced in leaves in response to iron deficiency. Transgenic plants accumulate toxic levels of iron. Gene complements yeast iron uptake mutants.
960	AT2G31870	89.1707	0.731727	0.199447	3.66877	0.000243717	0.00559457	PARG1	The gene encodes a poly(ADPribose) glycohydrolase (PARG1). Mutant analysis suggests that PARG1 plays a role in abiotic stress responses and DNA repair. Loss of function mutants accumulate poly(ADPribose) and have increased cell death when treated with bleomycin.
961	AT4G08870	18078.8	0.731419	0.253604	2.8841	0.0039254	0.043631	ARGAH2	Encodes one of the two arginase in the genome. Gene expression is enhanced by methyl jasmonate treatment. It is involved in the defense response to B.cinerea.
962	AT1G17420	4266.41	0.728293	0.217912	3.34214	0.000831353	0.0142923	LOX3	LOX3 encode a Lipoxygenase. Lipoxygenases (LOXs) catalyze the oxygenation of fatty acids (FAs).
963	AT3G61630	105.781	0.724534	0.231916	3.12412	0.00178339	0.0250481	CRF6	CRF6 encodes one of the six cytokinin response factors. CRF5 belongs to the AP2/ERF superfamily of the transcriptional factors. CRF proteins rapidly relocalize to the nucleus in response to cytokinin. Analysis of loos-of-function mutants revealed that the CRFs function redundantly to regulate the development of embryos, cotyledons and leaves.
964	AT3G53310	70.0809	0.724337	0.230411	3.14368	0.0016684	0.0238649	REM20	AP2/B3-like transcriptional factor family protein
965	AT5G41400	183.115	0.723416	0.185576	3.89821	9.69047e-05	0.00273925		RING/U-box superfamily protein
966	AT1G61250	404.455	0.723385	0.185774	3.8939	9.86446e-05	0.00278454	SCAMP3	Encodes a putative secretory carrier membrane protein (SC3). The mRNA is cell-to-cell mobile.
967	AT3G53780	245.818	0.722918	0.166202	4.34963	1.36369e-05	0.000541798	RBL4	RHOMBOID-like protein 4
968	AT5G18490	156.919	0.722484	0.180253	4.00817	6.11908e-05	0.00184882		vacuolar sorting-associated protein (DUF946)
969	AT3G10090	45.8349	0.720264	0.231831	3.10685	0.00189095	0.0261404	RPS28A	Nucleic acid-binding, OB-fold-like protein
970	AT1G21000	456.14	0.716302	0.217645	3.29115	0.000997803	0.0162324		PLATZ transcription factor family protein
971	AT3G25870	47.6911	0.71604	0.233515	3.06636	0.00216683	0.0288858		hypothetical protein
972	AT3G12740	348.012	0.714773	0.166559	4.29142	1.77534e-05	0.000677347	ALIS1	Physically interacts with ALA3, and is required for the phospholipid translocase activity of ALA3. The mRNA is cell-to-cell mobile.
973	AT2G26190	406.858	0.712872	0.211417	3.37188	0.000746581	0.0132526	IQM4	IQM4 is a plastid localized, Ca2+ independent calmodulin binding protein that is involved in promoting seed dormancy.
974	AT1G31540	827.065	0.712352	0.165602	4.3016	1.69572e-05	0.000658167		Disease resistance protein (TIR-NBS-LRR class) family
975	AT2G15080	816.362	0.712048	0.207254	3.43564	0.000591164	0.0108963	AtRLP19	receptor like protein 19
976	AT5G46520	174.888	0.711471	0.214895	3.31079	0.000930329	0.015518		VICTR (VARIATION IN COMPOUND TRIGGERED ROOT growth response) encodes a TIR-NB-LRR (for Toll-Interleukin1 Receptor-nucleotide binding-Leucine-rich repeat) protein. VICTR is necessary for DFPM-induced root growth arrest and inhibition of abscisic acid-induced stomatal closing (DFPM is [5-(3,4-dichlorophenyl)furan-2-yl]-piperidine-1-ylmethanethione)(PMID:21620700). DFPM-mediated root growth arrest i…
977	AT3G60450	73.869	0.706576	0.24832	2.84542	0.00443527	0.0479213		Phosphoglycerate mutase family protein
978	AT4G01480	445.099	0.705519	0.203284	3.47061	0.000519286	0.00990819	PPA5	Encodes a protein that might have inorganic pyrophosphatase activity.
979	AT5G40720	140.154	0.704376	0.196308	3.58812	0.000333075	0.0071137		C3H4 type zinc finger protein (DUF23)
980	AT1G33260	239.852	0.704359	0.208057	3.38541	0.000710719	0.012683		Protein kinase superfamily protein
981	AT2G28890	372.354	0.704296	0.134828	5.22365	1.75428e-07	1.34116e-05	PLL4	Encodes a protein phosphatase 2C like gene, similar to POL. Involved in leaf development. Knockout mutants have abnormally shaped leaves.
982	AT3G12180	42.7615	0.703775	0.229006	3.07317	0.00211798	0.0283658		Cornichon family protein
983	AT1G13990	424.296	0.70203	0.202807	3.46156	0.000537058	0.0101683		plant/protein
984	AT1G64610	215.299	0.701861	0.166917	4.20485	2.61255e-05	0.000913849		Transducin/WD40 repeat-like superfamily protein
985	AT2G29070	53.7157	0.700743	0.224394	3.12283	0.00179124	0.0251109		Ubiquitin fusion degradation UFD1 family protein
986	AT2G01540	67.0869	0.700054	0.239144	2.92734	0.00341877	0.0396557	CAR10	Calcium-dependent lipid-binding (CaLB domain) family protein
987	AT3G63080	207.064	0.699268	0.187201	3.73539	0.000187428	0.00456316	GPX5	Encodes glutathione peroxidase.
988	AT5G64430	339.544	0.699268	0.197001	3.54958	0.000385853	0.00793042		Octicosapeptide/Phox/Bem1p family protein
989	AT3G46440	101.344	0.694702	0.220474	3.15094	0.00162746	0.023412	UXS5	encodes a protein similar to UDP-glucuronic acid decarboxylase. UDP-glucuronic acid decarboxylase produces UDP-xylose, which is a substrate for many cell wall carbohydrates including hemicellulose and pectin. UDP-xylose is also known to feedback regulate several cell wall biosynthetic enzymes.
990	AT3G13810	279.168	0.690733	0.150706	4.58333	4.57634e-06	0.000208497	AtIDD11	indeterminate(ID)-domain 11
991	AT3G14470	141.789	0.689233	0.233814	2.94778	0.00320064	0.0378779	RPPL1	NB-ARC domain-containing disease resistance protein
992	AT1G19270	167.915	0.688498	0.16473	4.17955	2.92087e-05	0.00100945	DA1	Encodes a ubiquitin-activated peptidase that is a member of a small (7 member) ubiquitin binding protein family. It appears to play a role in regulation of endoreduplication in leaf epidermal tissue.
993	AT5G59470	42.3977	0.687683	0.22855	3.0089	0.00262199	0.0329718		Mannose-P-dolichol utilization defect 1 protein
994	AT5G47860	267.507	0.686399	0.159751	4.29667	1.7338e-05	0.000668882		Gut esterase (DUF1350)
995	AT4G21570	715.016	0.684735	0.205448	3.33289	0.000859502	0.014582		organic solute transporter ostalpha protein (DUF300)
996	AT3G09010	91.0304	0.684278	0.210815	3.24587	0.00117092	0.0184704		Protein kinase superfamily protein
997	AT4G26070	202.987	0.684125	0.213314	3.20713	0.00134065	0.0202988	MKK1	Member of MAP Kinase Kinase. Likely functions in a stress-activated MAPK pathway. Can phosphorylate the MAPK AtMPK4, in response to stress. Gets phosphorylated by MEKK1 in response to wounding.
998	AT3G26090	160.933	0.683901	0.181833	3.76115	0.000169134	0.00420397	RGS1	Encodes AtRGS1, a putative membrane receptor for D-glucose. Also functions as a regulator of G-protein signaling. Has GTPase-accelerating activity. Regulates the activity of AtGPA1. Lines over-expressing the gene are more tolerant to dehydration and root elongation. These phenotypes are dependent on ABA. Nuclear localization of the protein is dependent on ABA. RGS1 endocytosis is induced by JA wh…
999	AT3G57330	726.617	0.682362	0.119564	5.70707	1.14938e-08	1.30008e-06	ACA11	Lesion mimic phenotype when mutation in the gene is combined with a mutation in ACA4. Lesion mimic phenotype of double knockout can be suppressed by nutritional supplements that increase anion levels (e.g. 15 mM Nitrate, Chloride, or Phosphate)
1000	AT3G28480	157.203	0.676562	0.232177	2.91399	0.00356841	0.0408284		Oxoglutarate/iron-dependent oxygenase
1001	AT4G34390	394.415	0.674733	0.144481	4.67006	3.01113e-06	0.000146442	XLG2	extra-large GTP-binding protein 2
1002	AT3G14620	658.216	0.674651	0.225328	2.99409	0.00275268	0.0340425	CYP72A8	putative cytochrome P450 The mRNA is cell-to-cell mobile.
1003	AT5G04930	1257.75	0.67209	0.193661	3.47045	0.00051958	0.00990819	ALA1	Encodes a putative aminophospholipid translocase (p-type ATPase) involved in chilling response. It is targeted to the plasma membrane following association in the endoplasmic reticulum with an ALIS protein beta-subunit. The mRNA is cell-to-cell mobile.
1004	AT1G21270	1079.76	0.666704	0.18187	3.66583	0.000246541	0.00564805	WAK2	cytoplasmic serine/threonine protein kinase induced by salicylic acid. mutant plants exhibit a loss of cell expansion and dependence on sugars and salts for seedling growth, affecting the expression and activity of vacuolar invertase.
1005	AT3G26910	81.2463	0.662587	0.22423	2.95494	0.00312727	0.0372376		hydroxyproline-rich glycoprotein family protein
1006	AT1G49750	1639.5	0.662223	0.220515	3.00307	0.00267272	0.0334016		Leucine-rich repeat (LRR) family protein
1007	AT5G67300	1623.44	0.661797	0.143492	4.61207	3.98676e-06	0.000184645	MYB44	Member of the R2R3 factor MYB gene family involved in mediating plant responses to a variety of abiotic stimiuli. The mRNA is cell-to-cell mobile.
1008	AT2G38290	102.772	0.660765	0.232622	2.84051	0.00450415	0.0483806	AMT2	encodes a high-affinity ammonium transporter, which is expressed in shoot and root. Expression in root and shoot is under nitrogen and carbon dioxide regulation, respectively.
1009	AT1G53645	79.7638	0.65662	0.220788	2.97399	0.00293958	0.0356976		hydroxyproline-rich glycoprotein family protein
1010	AT4G23260	697.016	0.653803	0.183119	3.57037	0.000356478	0.00746065	CRK18	Encodes a cysteine-rich receptor-like protein kinase.
1011	AT1G32700	272.684	0.65237	0.20968	3.11126	0.00186288	0.0258634		PLATZ transcription factor family protein
1012	AT5G48540	90.5478	0.65065	0.209899	3.09982	0.00193639	0.0266227	CRRSP55	receptor-like protein kinase-related family protein
1013	AT4G29660	38.2115	0.650431	0.216495	3.00437	0.0026613	0.0333415	EMB2752	embryo defective 2752
1014	AT5G01990	57.8533	0.647106	0.210611	3.07252	0.00212262	0.0283903	PILS6	Auxin efflux carrier family protein
1015	AT5G02290	475.369	0.64667	0.11707	5.52378	3.31779e-08	3.07169e-06	PBL11	Encodes a candidate protein kinase NAK that is similar to the oncogenes met and abl.
1016	AT2G19130	197.054	0.645547	0.178044	3.62578	0.000288095	0.00637568		S-locus lectin protein kinase family protein
1017	AT1G74410	56.6138	0.643309	0.224707	2.86288	0.00419806	0.0459501	ATL24	RING/U-box superfamily protein
1018	AT5G47120	559.72	0.642548	0.173056	3.71295	0.000204857	0.00489926	BI-1	Encodes BI-1, a homolog of mammalian Bax inhibitor 1. Functions as an attenuator of biotic and abiotic types of cell death. Bax-induced cell death can be downregulated by ectopically expressing AtBI in planta. The mRNA is cell-to-cell mobile.
1019	AT5G16370	179.736	0.641068	0.18258	3.51116	0.000446153	0.00875945	AAE5	acyl activating enzyme 5
1020	AT1G75080	110.184	0.640174	0.178285	3.59074	0.000329742	0.00709123	BZR1	Encodes a positive regulator of the brassinosteroid (BR) signalling pathway that mediates both downstream BR responses and negative feedback regulation of BR biosynthesis. There is evidence for phosphorylation-dependent nucleocytoplasmic shuttling of BZR1. GSK3-like kinases (including BIN2), 14-3-3 proteins, and the phosphatase BSU1 seem to participate in this process. Phosphorylation also appear…
1021	AT1G52800	102.311	0.639843	0.151661	4.2189	2.45494e-05	0.000869064		2-oxoglutarate (2OG) and Fe(II)-dependent oxygenase superfamily protein
1022	AT5G39785	148.567	0.638702	0.217135	2.94149	0.00326634	0.0383497		hypothetical protein (DUF1666)
1023	AT1G70520	345.522	0.638677	0.213924	2.98553	0.00283091	0.0347968	CRK2	Encodes a cysteine-rich receptor-like protein kinase.
1024	AT1G30755	100.736	0.637884	0.218108	2.92462	0.00344872	0.0398885		elongation factor G, putative (DUF668)
1025	AT3G60160	344.534	0.636675	0.189445	3.36073	0.000777375	0.0136314	ABCC9	member of MRP subfamily
1026	AT1G07220	87.716	0.635002	0.217898	2.91421	0.0035659	0.0408227		O-glucosyltransferase rumi-like protein (DUF821)
1027	AT2G04620	75.0202	0.634793	0.215723	2.94263	0.00325442	0.0382774		Encodes a Zn transporter that localizes to the Golgi apparatus and forms a functional complex with AtMTP5t1 to transport Zn into the Golgi.
1028	AT2G44180	211.298	0.634394	0.17947	3.53483	0.000408043	0.00825204	MAP2A	Encodes a MAP2 like methionine aminopeptidase. In MAP1A mutant background plants show an increased sensitivity to fumagillin resulting in defects in development. Phenotype is similar to RNAi lines which knock out all MAP2/MAP1 loci.
1029	AT2G32800	665.436	0.633807	0.148231	4.27581	1.90439e-05	0.000715605	LECRKS2	protein kinase family protein
1030	AT3G44100	341.045	0.632218	0.222766	2.83803	0.00453926	0.0486284		MD-2-related lipid recognition domain-containing protein
1031	AT5G07830	292.928	0.630846	0.20639	3.05658	0.00223879	0.0296128	AtGUS2	Belongs to the plant glycoside hydrolase family 79. Encodes a protein with several posttranslational modification sites including O-&#946
1032	AT5G14850	61.5642	0.630224	0.179353	3.51387	0.00044163	0.00869601		Encodes a putative mannosyltransferase homolog to human PIG-B and yeast GPI10, both of which are involved in the biosynthesis of glycosylphosphatidylinositol (GPI) anchors. Disruption of the gene affects COBRA-LIKE10 localization, a GPI-anchored protein (GPI-AP) important for pollen tube growth and guidance.
1033	AT3G52710	347.491	0.62774	0.191346	3.28066	0.00103564	0.0167059		hypothetical protein
1034	AT4G23620	51.7312	0.626951	0.196855	3.18483	0.0014484	0.0214005		Ribosomal protein L25/Gln-tRNA synthetase, anti-codon-binding domain-containing protein
1035	AT5G47140	206.582	0.626386	0.141945	4.41287	1.0201e-05	0.000422767	GATA27	Encodes a member of the GATA factor family of zinc finger transcription factors.
1036	AT1G10865	68.8251	0.624408	0.213627	2.9229	0.00346793	0.0400419		cytochrome C oxidase assembly factor
1037	AT2G38750	777.891	0.623086	0.198155	3.14444	0.00166405	0.0238364	ANN4	Annexins are a family of calcium dependent membrane binding proteins though to be involved in Golgi mediated secretion. This is one of four annexins identified in Arabidopsis.
1038	AT3G56740	93.8689	0.622826	0.162015	3.84424	0.000120925	0.00326287	RBL20	ATI3A interacting protein containing a large N-terminal rhomboid-like transmembrane domain and a UBA domain at their C terminus, localized in the ER with an important role in plant heat tolerance. UBAC2 proteins may act as both cargo receptors and inducers of an ATI3-mediated selective autophagy pathway, where ATI3 and UBAC2 proteins are delivered to the vacuole under ER stress in an autophagy-de…
1039	AT5G13750	207.554	0.622441	0.207944	2.99332	0.00275963	0.0340867	ZIFL1	zinc induced facilitator-like 1
1040	AT3G22260	68.1078	0.622028	0.205777	3.02282	0.0025043	0.0319603		Cysteine proteinases superfamily protein
1041	AT1G77370	222.598	0.621909	0.183934	3.38115	0.000721828	0.0128585		Glutaredoxin family protein
1042	AT3G11820	197.96	0.621783	0.193233	3.21779	0.00129183	0.019903	SYP121	Encodes a syntaxin localized at the plasma membrane. SYR1/PEN1 is a member of the SNARE superfamily and functions in positioning anchoring of the KAT1 K+ channel protein at the plasma membrane. Transcription is upregulated by abscisic acid, suggesting a role in ABA signaling. Also functions in non-host resistance against barley powdery mildew. It is a nonessential component of the preinvasive res…
1043	AT4G09560	165.488	0.621116	0.185078	3.35597	0.000790863	0.0137722	RMR4	Protease-associated (PA) RING/U-box zinc finger family protein
1044	AT1G05570	869.698	0.620876	0.212188	2.92606	0.00343281	0.0397501	CALS1	Encodes a callose synthase 1 catalytic subunit . Member of Glycosyltransferase Family- 48.
1045	AT1G01650	404.164	0.618921	0.137719	4.49407	6.98738e-06	0.000301338	SPPL4	SIGNAL PEPTIDE PEPTIDASE-LIKE 4
1046	AT5G53120	1239.38	0.618824	0.200871	3.08071	0.00206509	0.027939	SPDS3	encodes a novel spermine synthase and is a paralog of previously characterized spermidine synthases, SPDS1 and SPDS2. SPDS3 forms heterodimers with SDPS2, which in turn forms heterodimers with SDPS1 in vivo. The gene does not complement speDelta3 deficiency of spermidine synthase in yeast but DOES complement speDelta4 deficiency.
1047	AT3G01170	163.508	0.617353	0.185243	3.33267	0.000860164	0.014582		Ribosomal protein L34e superfamily protein
1048	AT2G40950	387.21	0.616331	0.170248	3.62018	0.000294394	0.00647464	BZIP17	bZIP17 appears to regulate transcription as part of a salt and osmotic stress response. zip17 mutants show enhanced inhibition of primary root elongation in response to NaCl. Several salt-responsive genes, such as ATHB-7 show a reduced transcriptional response to a salt treatment in zip17 mutant seedlings. myc:bZIP17 undergoes proteolytic processing in salt-treated wild type seedlings, but not in…
1049	AT4G19185	79.9817	0.615418	0.206265	2.98362	0.00284859	0.0349078		nodulin MtN21-like transporter family protein
1050	AT1G20510	1433.48	0.613817	0.128857	4.76356	1.90207e-06	0.000101025	4CLL5	OPC-8:0 CoA ligase1
1051	AT1G70810	349.33	0.613563	0.199019	3.08293	0.0020497	0.0278018	CAR7	Calcium-dependent lipid-binding (CaLB domain) family protein
1052	AT5G54760	567.487	0.610997	0.159626	3.82768	0.000129354	0.00344427		Translation initiation factor SUI1 family protein
1053	AT1G03400	309.281	0.610115	0.173298	3.52061	0.000430546	0.00855287		A single copy gene that encodes a protein with sequence similarity to tomato E8 (ACC oxidase, the last step in ethylene biosynthesis) involved in ethylene synthesis and fruit ripening in tomato. This gene is not induced by ethylene in siliques. The transcript is found in siliques, etiolated seedlings, leaves, stems and flowers.
1054	AT1G14010	78.4356	0.60846	0.212378	2.86499	0.00417022	0.0457432		emp24/gp25L/p24 family/GOLD family protein
1055	AT1G71800	106.76	0.605741	0.183864	3.2945	0.000985961	0.0161261	CSTF64	RNA 3&#8242
1056	AT4G17900	135.243	0.60519	0.174898	3.46025	0.000539667	0.0101878		PLATZ transcription factor family protein
1057	AT3G57630	348.842	0.604823	0.1612	3.75201	0.000175423	0.00431775		Encodes a glycoprotein glycosyl transferase ExAD. Knockout mutants show truncated root hair phenotype.
1058	AT1G19980	55.29	0.604533	0.179948	3.35949	0.000780857	0.0136687		cytomatrix protein-like protein
1059	AT5G26860	85.9426	0.604245	0.211696	2.8543	0.00431313	0.0470043	LON_ARA_ARA	Encodes a member of the Lon protease-like proteins (Lon1/At5g26860, Lon2/At5g47040, Lon3/At3g05780, Lon4/At3g05790). Lon is a multifunctional ATP-dependent protease which exists in bacteria, archaea and within organelles in eukaryotic cells. Lon proteases are responsible for the degradation of abnormal, damaged and unstable proteins. The mRNA is cell-to-cell mobile.
1060	AT2G33490	125.124	0.602357	0.164609	3.65931	0.000252896	0.00576745		hydroxyproline-rich glycoprotein family protein
1061	AT4G18880	280.845	0.601962	0.18887	3.18717	0.0014367	0.0212744	HSFA4A	Encodes a member of Heat Stress Transcription Factor(Hsf) family that is a substrate of the MPK3/MPK6 signaling and regulates stress responses.
1062	AT5G38210	243.157	0.601846	0.161972	3.71574	0.00020261	0.00485663		Protein kinase family protein
1063	AT5G36930	663.461	0.601743	0.167759	3.58696	0.000334559	0.00713785		Disease resistance protein (TIR-NBS-LRR class) family
1064	AT2G43350	125.586	0.600392	0.151026	3.97542	7.02543e-05	0.00206396	GPX3	Glutathione peroxidase. Functions as both a redox transducer and a scavenger in abscisic acid and drought stress responses. Interacts with ABI2 and ABI1.
1065	AT5G61520	185.408	0.598333	0.200476	2.98456	0.00283981	0.0348582	STP3	Major facilitator superfamily protein
1066	AT3G58670	95.6799	0.598003	0.167229	3.57594	0.000348965	0.00735382	PCO5	2-aminoethanethiol dioxygenase, putative (DUF1637)
1067	AT1G72120	261.588	0.596985	0.204004	2.92635	0.0034297	0.0397368	NPF5.14	Major facilitator superfamily protein
1068	AT1G74210	216.049	0.594594	0.152901	3.88875	0.000100762	0.00283242	GDPD5	Encodes a member of the glycerophosphodiester phosphodiesterase (GDPD) family.
1069	AT2G01650	158.01	0.590843	0.171106	3.45309	0.000554211	0.0103956	PUX2	encodes a peripheral membrane protein that contains UBX domain and interacts with AtCDC48 in vitro and co-fractionates with membrane-associated but not soluble AtCDC48 in vivo.
1070	AT5G61640	227.063	0.590213	0.173647	3.39892	0.000676528	0.012148	PMSR1	ubiquitous enzyme that repairs oxidatively damaged proteins
1071	AT4G16960	153.05	0.589709	0.162498	3.62903	0.000284488	0.00630278		Redundant function together with SIKIC1 and 2 in SNC1-mediated autoimmunity. Protein levels controlled by MUSE1 and MUSE2.
1072	AT4G13810	834.632	0.583965	0.136867	4.26667	1.9841e-05	0.000741574	RLP47	receptor like protein 47
1073	AT4G12300	362.688	0.583522	0.195566	2.98375	0.00284736	0.0349078	CYP706A4	member of CYP706A
1074	AT3G52430	278.009	0.582783	0.194629	2.99433	0.00275048	0.0340362	PAD4	Encodes a lipase-like gene that is important for salicylic acid signaling and function in resistance (R) gene-mediated and basal plant disease resistance. PAD4 can interact directly with EDS1, another disease resistance signaling protein. Expressed at elevated level in response to green peach aphid (GPA) feeding, and modulates the GPA feeding-induced leaf senescence through a mechanism that doesn…
1075	AT1G19310	124.828	0.581352	0.148792	3.90714	9.33963e-05	0.0026587		RING/U-box superfamily protein
1076	AT3G04480	401.991	0.579998	0.168518	3.44175	0.000577956	0.0107116		endoribonuclease
1077	AT5G57035	354.492	0.579584	0.169654	3.41628	0.00063483	0.011543		U-box domain-containing protein kinase family protein
1078	AT4G25900	238.458	0.579263	0.171186	3.38383	0.000714823	0.0127449		Galactose mutarotase-like superfamily protein
1079	AT5G66910	238.081	0.578805	0.190277	3.0419	0.00235087	0.0306509		RPW8 -CNL gene is required for signal transduction of TNLs
1080	AT3G19930	383.849	0.577209	0.16156	3.57273	0.000353285	0.00741973	STP4	Encodes a sucrose hydrogen symporter that is induced by wounding. The mRNA is cell-to-cell mobile.
1081	AT4G22920	364.192	0.576225	0.183436	3.14128	0.0016821	0.0240097	SGR1	Similar to the tomato senescence-inducible chloroplast stay-green protein 1. It is upregulated during maximal senescence in the Arabidopsis life cycle, especially in senescent leaves. Acts antagonistically with SGR2 to balance chlorophyll catabolism in chloroplasts with the dismantling and remobilizing of other cellular components in senescing leaf cells.
1082	AT2G25520	547.816	0.575373	0.191845	2.99917	0.0027072	0.0337281		Drug/metabolite transporter superfamily protein
1083	AT1G52290	414.683	0.570629	0.17597	3.24276	0.0011838	0.0186158	PERK15	Encodes a member of the proline-rich extensin-like receptor kinase (PERK) family. This family consists of 15 predicted receptor kinases (PMID: 15653807).
1084	AT1G68710	298.142	0.568251	0.158303	3.58964	0.000331133	0.00709475		ATPase E1-E2 type family protein / haloacid dehalogenase-like hydrolase family protein
1085	AT3G13080	997.086	0.567934	0.197063	2.88199	0.00395175	0.0437991	ABCC3	encodes an ATP-dependent MRP-like ABC transporter able to transport glutathione-conjugates as well as chlorophyll catabolites. The expression of this gene is upregulated by herbicide safeners such as benoxacor and fenclorim.
1086	AT2G42790	654.579	0.567424	0.177754	3.19219	0.00141198	0.0210517	CSY3	Encodes a peroxisomal citrate synthase that is expressed throughout seedling and shoot development.
1087	AT1G20100	422.061	0.564664	0.148097	3.8128	0.000137402	0.00359921		DNA ligase-like protein
1088	AT4G34180	396.208	0.563278	0.153482	3.66999	0.000242557	0.00558212	CYCLASE1	Encodes a cyclase-family protein that is a negative regulator of cell death that regulates pathogen-induced symptom development.
1089	AT5G63880	78.8576	0.563218	0.18988	2.96617	0.00301533	0.0363576	VPS20.1	SNF7 family protein
1090	AT1G65800	1454.55	0.562099	0.13665	4.11342	3.89841e-05	0.00128565	SD16	Encodes a putative receptor-like serine/threonine protein kinases that is similar to brassica self-incompatibility (S) locus. expressed in specifically in cotyledons, leaves, and sepals, in correlation with the maturation of these structures. Together with AtPUB9, it is required for auxin-mediated lateral root development under phosphate-starved conditions. The mRNA is cell-to-cell mobile.
1091	AT5G20900	1005.2	0.561051	0.127098	4.41431	1.01333e-05	0.000421186	TIFY3B	jasmonate-zim-domain protein 12
1092	AT3G28940	1439.31	0.56023	0.147806	3.79031	0.000150457	0.00384877	AIG2B	AIG2-like (avirulence induced gene) family protein
1093	AT4G37640	613.855	0.560009	0.152218	3.679	0.000234149	0.00543199	ACA2	Encodes a calmodulin-regulated Ca(2+)-pump located in the endoplasmic reticulum. Belongs to plant 2B ATPase's with an N-terminal autoinhibitor.
1094	AT5G13500	115.804	0.558841	0.184195	3.03397	0.00241362	0.0312269	HPAT3	Hyp O-arabinosyltransferase-like protein
1095	AT4G17230	460.371	0.558723	0.173114	3.22748	0.00124887	0.0193742	SCL13	Encodes a scarecrow-like protein (SCL13). Member of GRAS gene family. Regulated by heat shock.
1096	AT2G23200	558.848	0.558412	0.158843	3.51549	0.000438944	0.0086685		Protein kinase superfamily protein
1097	AT4G03420	688.836	0.55803	0.177802	3.13849	0.00169821	0.0242055		hypothetical protein (DUF789)
1098	AT4G16190	4519.95	0.556754	0.18105	3.07513	0.00210407	0.028311	RD19C	Papain family cysteine protease
1099	AT5G61010	666.077	0.555092	0.184517	3.00835	0.00262668	0.0329896	ATEXO70E2	A member of EXO70 gene family, putative exocyst subunits, conserved in land plants. Arabidopsis thaliana contains 23 putative EXO70 genes, which can be classified into eight clusters on the phylogenetic tree.
1100	AT1G50740	97.8128	0.55378	0.187326	2.95624	0.00311411	0.0371466	FAX5	Transmembrane proteins 14C
1101	AT4G26910	332.512	0.553129	0.144351	3.83184	0.00012719	0.00340096		Dihydrolipoamide succinyltransferase
1102	AT1G21750	965.706	0.552901	0.165908	3.33257	0.000860484	0.014582	PDIL1-1	Encodes a protein disulfide isomerase-like (PDIL) protein, a member of a multigene family within the thioredoxin (TRX) superfamily
1103	AT5G47070	120.512	0.551355	0.182372	3.02324	0.00250084	0.0319458	PBL19	Encodes a member of the RLCK VII-4 subfamily of receptor-like cytoplasmic kinases that has been shown to phosphorylate MAPKKK5 Ser-599 and MEKK1 Ser-603, both players in PRR-mediated resistance to bacterial and fungal pathogens.
1104	AT3G03560	392.668	0.550529	0.128452	4.28588	1.82014e-05	0.000690524		hypothetical protein
1105	AT2G02370	97.194	0.549112	0.185988	2.95241	0.00315305	0.0374591		SNARE associated Golgi protein family
1106	AT4G13180	118.749	0.548587	0.163864	3.34782	0.000814492	0.0140672		NAD(P)-binding Rossmann-fold superfamily protein
1107	AT3G14130	77.1987	0.546656	0.189169	2.88978	0.00385509	0.0431783	GLO4	Aldolase-type TIM barrel family protein
1108	AT1G77500	154.684	0.546509	0.166058	3.29107	0.000998086	0.0162324		DUF630 family protein, putative (DUF630 and DUF632)
1109	AT3G27890	227.671	0.545913	0.164377	3.3211	0.00089663	0.0150755	NQR	Encodes NAD(P)H:quinone reductase which is an FMN binding protein that catalyzes the reduction of quinone substrates to hydroquinones.The enzyme activity was confirmed by in vitro assay.
1110	AT4G04920	280.575	0.54461	0.153275	3.55316	0.000380631	0.00785509	MED16	Encodes a nuclear targeted protein that plays a role in the CBF pathway -downstream of CBF translation. Mutants have impaired cold responses, reduced levels of cold induced RNA transcripts, are sensitive to osmotic stress. Required for expression of CBF-controlled cold-upregulated genes and some, but not all, other cold up-regulated genes. Required for recruitment of the Mediator complex and RNA …
1111	AT2G37940	343.091	0.544008	0.148817	3.65555	0.000256633	0.00583949	IPCS2	Inositol phosphorylceramide synthase 2
1112	AT1G65820	531.012	0.542954	0.177388	3.06082	0.00220729	0.0292471		microsomal glutathione s-transferase
1113	AT1G16670	155.897	0.542646	0.191722	2.83038	0.00464925	0.0494393	CRPK1	Encodes a cold-activated plasma membrane protein cold-responsive protein kinase that phosphorylates 14-3-3 proteins. The phosphorylated 14-3-3 proteins shuttle from the cytosol to the nucleus, where they interact with and destabilize the key cold-responsive C-repeat-binding factor (CBF) proteins, modulate CBF stability and the response to cold stress.
1114	AT5G64370	345.091	0.542025	0.166995	3.24576	0.00117139	0.0184704	PYD3	PYD3 encodes a beta-ureidopropionase which, when expressed in E. coli, has been shown to convert beta-ureidopropionate into beta-alanine. It localizes to the cytosol and plays an important role in uracil degradation.
1115	AT3G44880	913.825	0.541356	0.178753	3.02851	0.0024576	0.0315934	PAO	Encodes a pheide a oxygenase (PAO). Accelerated cell death (acd1) mutants show rapid, spreading necrotic responses to both virulent and avirulent Pseudomonas syringae pv. maculicola or pv. tomato pathogens and to ethylene.
1116	AT4G16670	197.75	0.541002	0.187118	2.89123	0.00383732	0.043027		FORKED-LIKE family member, part of Group 3 (Group 1 consists of FKD1, FL1-FL3
1117	AT1G61380	240.306	0.540586	0.158154	3.41809	0.00063062	0.0115007	SD129	Encodes a membrane localized S-domain receptor kinase that is involved in lipopolysaccharide (LPS) sensing. SD1-29 detected LPS of Pseudomonas and Xanthomonas species for which it serves as a microbe associated molecular pattern triggering innate immunity. Loses of function mutants are hyper susceptible to P.syringae.
1118	AT4G19880	159.809	0.538789	0.179925	2.99453	0.00274871	0.0340351		Glutathione S-transferase family protein
1119	AT1G71040	800.189	0.53593	0.139808	3.83333	0.000126419	0.00339296	LPR2	Encodes LPR2. Function together with LPR1 (AT1G23010) and a P5-type ATPase (At5g23630/PDR2) in a common pathway that adjusts root meristem activity to Pi (inorganic phosphate) availability.
1120	AT4G39140	339.404	0.534697	0.141904	3.76803	0.000164543	0.00411928		RING/U-box superfamily protein
1121	AT5G58220	174.496	0.534524	0.173911	3.07355	0.00211532	0.0283657	TTL	Encodes a transthyretin-like S-allantoin synthase protein that catalyzes two steps in the allantoin biosynthesis pathway by acting as a hydroxyisourate hydrolase and a 2-oxo-4-hydroxy-4-carboxy-5-ureidoimidazoline (OHCU) decarboxylase. Two alternatively spliced versions of the transcript give rise to a longer peroxisomally-targeted protein (AT5G58220.1 (called TTL1-)) and a slightly shorter cytop…
1122	AT3G62580	452.739	0.533067	0.151763	3.5125	0.000443918	0.00872405		Late embryogenesis abundant protein (LEA) family protein
1123	AT5G61530	360.119	0.532257	0.166711	3.19269	0.00140953	0.0210517		small G protein family protein / RhoGAP family protein
1124	AT4G04860	123.134	0.531477	0.170892	3.11003	0.00187071	0.0259139	DER2.2	DERLIN-2.2
1125	AT5G58375	97.3199	0.531306	0.182688	2.90827	0.00363436	0.0413952		Methyltransferase-related protein
1126	AT3G47960	3283.5	0.528461	0.154028	3.43094	0.000601494	0.0110564	NPF2.10	Encodes a high-affinity, proton-dependent glucosinolate-specific transporter that is crucial for the transport of both methionine- and tryptophan-derived glucosinolates to seeds.
1127	AT1G33560	181.529	0.526837	0.17975	2.93094	0.00337935	0.0392888	ADR1	Encodes a NBS-LRR disease resistance protein that possesses N-terminal kinase subdomains. Activation tagged mutant of ADR1 showed elevated levels of SA and reactive oxygen species in addition to number of defense gene transcripts. Exhibits resistance to number of microbial pathogens.
1128	AT3G45640	1169.4	0.525568	0.163254	3.21932	0.00128496	0.0198303	MPK3	Encodes a mitogen-activated kinase whose mRNA levels increase in response to touch, cold, salinity stress and chitin oligomers.Also functions in ovule development. Heterozygous MPK3 mutants in a homozygous MPK6 background are female sterile due to defects in integument development. MPK3 can be dephosphorylated by MKP2 in vitro. The mRNA is cell-to-cell mobile.
1129	AT5G44070	423.8	0.524507	0.172845	3.03455	0.00240897	0.0312069	PCS1	Phytochelatin synthase gene confers tolerance to cadmium ions. Catalyzes phytochelatin (PC) synthesis from glutathione (GSH) in the presence of Cd2+, Zn2+, Cu2+ and Fe3+, but not by Co2+ or Ni2+. The mRNA is cell-to-cell mobile.
1130	AT3G10500	150.624	0.522514	0.167324	3.12277	0.00179159	0.0251109	NAC053	Encodes a transcriptional activator that is associated with the plasma membrane in a dormant form and is proteolytically cleaved to create a form that can enter the nucleus. It is thought to promote ROS production by binding directly to the promoters of genes encoding ROS biosynthetic enzymes during drought-induced leaf senescence. The mRNA is cell-to-cell mobile.
1131	AT2G45500	172.162	0.518471	0.166657	3.11101	0.0018645	0.0258634		AAA-type ATPase family protein
1132	AT4G05320	19953.9	0.515297	0.097508	5.28466	1.25937e-07	9.92888e-06	UBQ10	One of five polyubiquitin genes in A. thaliana. These genes encode the highly conserved 76-amino acid protein ubiquitin that is covalently attached to substrate proteins targeting most for degradation. Polyubiquitin genes are characterized by the presence of tandem repeats of the 228 bp that encode a ubiquitin monomer. Induced by salicylic acid. Independent of NPR1 for their induction by salicyli…
1133	AT3G13330	1804.16	0.51471	0.144117	3.57148	0.000354975	0.00743973	PA200	Encodes a protein that interacts with the 26S proteasome. Mutants are phenotypically indistinguishable from wild type plants under a variety of growth conditions. Protein levels increase upon exposure of seedlings to MG132, a specific, potent, reversible, and cell-permeable proteasome inhibitor.
1134	AT1G34130	379.061	0.513879	0.160899	3.1938	0.00140414	0.0210236	STT3B	Encodes homolog of yeast STT3, a subunit of oligosaccharyltransferase.
1135	AT1G54290	113.055	0.512342	0.173854	2.94696	0.00320913	0.0378993		Translation initiation factor SUI1 family protein
1136	AT1G25220	239.448	0.511183	0.157835	3.23872	0.00120067	0.0188291	ASB1	Catalyzes the first step of tryptophan biosynthesis: Chorismate L-Glutamine = Anthranilate Pyruvate L-Glutamate. Functions as a heterocomplex with anthranilate synthase alpha subunit (ASA1 or ASA2).
1137	AT2G39270	168.203	0.510101	0.177553	2.87295	0.00406657	0.0448401		P-loop containing nucleoside triphosphate hydrolases superfamily protein
1138	AT5G14940	181.489	0.51009	0.178853	2.852	0.00434451	0.047235	NPF5.8	Major facilitator superfamily protein
1139	AT2G40270	691.976	0.509259	0.122849	4.14542	3.39189e-05	0.00114288		Protein kinase family protein
1140	AT3G58600	104.316	0.507903	0.169223	3.00139	0.00268749	0.0335239		Adaptin ear-binding coat-associated protein 1 NECAP-1
1141	AT5G27830	120.566	0.507281	0.174064	2.91433	0.00356448	0.0408227		folate receptor family protein
1142	AT4G07390	183.547	0.506516	0.169129	2.99485	0.00274577	0.0340351		Mannose-P-dolichol utilization defect 1 protein
1143	AT4G12120	151.697	0.505452	0.122589	4.12316	3.73711e-05	0.00124056	SEC1B	member of KEULE Gene Family
1144	AT5G54940	2873.6	0.504111	0.142316	3.5422	0.000396805	0.00809596		Translation initiation factor SUI1 family protein
1145	AT5G66675	147.929	0.503771	0.144966	3.4751	0.000510671	0.00982543		transmembrane protein, putative (DUF677)
1146	AT3G61880	273.524	0.50365	0.165073	3.05108	0.00228022	0.0300094	CYP78A9	Encodes a cytochrome p450 monooxygenase. Overexpression of this gene allows fruit growth independently of fertilization. The gene is normally expressed only in floral organs(during the Arabidopsis stage 14 flower) and in the funiculus at anthesis.
1147	AT1G54830	138.269	0.501131	0.166325	3.01296	0.00258716	0.0325947	NFYC3	Encodes a NUCLEAR FACTOR-Y C (NF-YC) homologue NF-YC3. NF-YC3., NF-YC4 and NF-YC9 redundantly modulate GA- and ABA-mediated seed germination.
1148	AT3G50830	362.302	0.500969	0.164816	3.03957	0.00236919	0.03083	COR413PM2	cold acclimation protein WCOR413-like protein beta form. Transcript is not detectable.
1149	AT2G43850	229.091	0.500615	0.145264	3.44625	0.000568424	0.0105558	ILK1	Integrin-linked protein kinase family
1150	AT3G05970	257.672	0.500237	0.141854	3.52643	0.000421211	0.00840994	LACS6	encode peroxisomal long-chain acyl-CoA synthetase (LACS) isozymes
1151	AT1G70250	224.601	0.499798	0.130633	3.82597	0.000130259	0.00345923		Encodes a Protease inhibitor/seed storage/LTP family protein.
1152	AT1G16560	296.822	0.49872	0.132382	3.76729	0.000165032	0.00412233		Per1-like family protein
1153	AT3G60800	118.117	0.495898	0.170196	2.9137	0.00357178	0.0408438	PAT14	Encodes a protein S-acyltransferase that, together with PAT13, cooperatively regulates leaf senescence.
1154	AT2G40830	406.199	0.495592	0.169598	2.92216	0.00347609	0.0401131	RHC1A	Encodes an E3 ubiquitin ligase for the GA-receptor GID1 that functions as a negative regulator of GA signaling in seedlings and seeds by inducing ubiquitin-dependent proteolysis of GID1s. Tyr321 phosphorylation of GARU by TAGK2 inactivates GARU.
1155	AT1G64280	421.049	0.494589	0.12378	3.9957	6.45029e-05	0.00193155	NPR1	This gene is a key regulator of the salicylic acid (SA)-mediated systemic acquired resistance (SAR) pathway. It is similar to the transcription factor inhibitor I kappa B, and contains ankyrin repeats. It confers resistance to the pathogens Pseudomonas syringae and Peronospora parasitica in a dosage-dependent fashion. Although transgenic Arabidopsis plants overexpressing NPR1 acquire enhanced sen…
1156	AT5G11610	333.261	0.494215	0.165516	2.98591	0.00282736	0.034778		Exostosin family protein
1157	AT4G34230	461.541	0.490971	0.1709	2.87285	0.00406789	0.0448401	CAD5	Encodes a catalytically active cinnamyl alcohol dehydrogenase which uses p-coumaryl aldehyde as a preferred substrate. It can also use sinapyl, caffeyl, coniferyl and d-hydroxyconiferyl aldehydes as substrates.
1158	AT2G36290	103.969	0.488543	0.164864	2.96331	0.00304351	0.0365856		alpha/beta-Hydrolases superfamily protein
1159	AT4G18010	426.02	0.488331	0.152224	3.20798	0.00133673	0.0202698	IP5P2	Encodes an inositol polyphosphate 5-phosphatase that appears to have Type I activity. It can dephosphorylate IP3(inositol(1,4,5)P3) and IP4 (inositol(1,3,4,5)P4), but it does not appear to be active against phosphatidylinositol 4,5 bisphosphate. Overexpression of this gene renders plants insensitive to ABA in germination and growth assays.
1160	AT3G60690	341.623	0.484276	0.162723	2.97608	0.00291962	0.035498		SAUR-like auxin-responsive protein family
1161	AT2G46450	832.268	0.480827	0.119576	4.02109	5.79305e-05	0.00176583	CNGC12	Member of Cyclic nucleotide gated channel family.Positive regulator of resistance against avirulent fungal pathogen.Suppresses the phenotype conferred by cpr22 in a dosage-dependent manner.
1162	AT5G21090	1371.67	0.478136	0.156908	3.04724	0.00230953	0.0302095	LRR1	Leucine-rich repeat (LRR) family protein
1163	AT1G10280	72.9411	0.478073	0.168161	2.84294	0.00446988	0.0481407		Core-2/I-branching beta-1,6-N-acetylglucosaminyltransferase family protein
1164	AT1G30490	228.185	0.477154	0.14882	3.20624	0.00134482	0.0203467	ATHB-9	Dominant PHV mutations cause transformation of abaxial leaf fates into adaxial leaf fates. Has overlapping functions with PHABULOSA, REVOLUTA and CORONA/ATHB15 in patterning the apical portion of the embryo. Encodes a member of HD-Zip family which contains homeodomain-leucine zipper domains and domain similar to a mammalian sterol binding domain.
1165	AT1G01730	126.498	0.476255	0.150566	3.1631	0.00156096	0.022568		hypothetical protein
1166	AT2G20320	197.828	0.475616	0.14774	3.21928	0.00128514	0.0198303		DENN (AEX-3) domain-containing protein
1167	AT1G44100	463.781	0.47471	0.152917	3.10435	0.00190696	0.0263077	AAP5	amino acid permease 5
1168	AT1G45332	120.806	0.474332	0.156152	3.03762	0.00238451	0.0309894	MEFG1	Translation elongation factor EFG/EF2 protein
1169	AT1G20620	28216.4	0.473419	0.165776	2.85577	0.00429325	0.0468635	CAT3	Catalase, catalyzes the breakdown of hydrogen peroxide (H2O2) into water and oxygen. The mRNA is cell-to-cell mobile.
1170	AT3G09180	123.4	0.473233	0.166341	2.84496	0.00444175	0.04794	MED27	mediator of RNA polymerase II transcription subunit
1171	AT1G71880	1484.9	0.472067	0.132352	3.56675	0.000361432	0.00753593	SUC1	Sucrose transporter gene induced in response to nematodes
1172	AT4G28710	510.372	0.470534	0.12942	3.63571	0.000277213	0.00616868	XI-H	member of Myosin-like proteins The mRNA is cell-to-cell mobile.
1173	AT4G30750	181.428	0.469617	0.139427	3.36818	0.000756654	0.0133726		hypothetical protein
1174	AT5G53330	196.427	0.469031	0.136772	3.4293	0.00060514	0.0111032		Ubiquitin-associated/translation elongation factor EF1B protein
1175	AT2G15230	96.0202	0.46835	0.154724	3.02701	0.00246986	0.0316704	LIP1	Lipase active on medium and short chain triacylglycerols, but not on phospho- or galactolipids. Active between pH4 and 7 with an optimum at pH6. Knock-out mutant has not obvious phenotype. Predicted to be extracellular.
1176	AT3G56310	615.309	0.466763	0.132833	3.51392	0.000441551	0.00869601	AGAL3	Member of Glycoside Hydrolase Family 27 (GH27)that functions as an &#945
1177	AT5G49570	374.422	0.464711	0.150902	3.07955	0.00207315	0.0280258	PNG1	Encodes a protein that has peptide:N-glycanase activity in enzymatic assay in heterologous systems (although the activity was not detected in wild-type plants).
1178	AT1G09970	1121.31	0.459104	0.146166	3.14098	0.00168383	0.0240175	LRR	RLK7 belongs to a leucine-rich repeat class of receptor-likekinase (LRR-RLKs). It is involved in the control of germination speed and the tolerance to oxidant stress. The mRNA is cell-to-cell mobile.
1179	AT3G17810	723.157	0.459095	0.147227	3.11828	0.00181908	0.0254432	PYD1	Encodes a protein predicted to have dihydropyrimidine dehydrogenase activity. Its activity has not been demonstrated in vivo, but, it is required for efficient uracil catabolism in Arabidopsis. It localizes to the plastid.
1180	AT4G21580	357.925	0.457869	0.139321	3.28643	0.00101467	0.0164358		oxidoreductase, zinc-binding dehydrogenase family protein
1181	AT1G63900	174.946	0.456541	0.120811	3.77898	0.000157475	0.0039864	SP1	Encodes a RING-type ubiquitin E3 ligase of the chloroplast outer membrane that associates with TOC complexes and mediates ubiquitination of TOC components, promoting their degradation. It not only regulates chloroplast protein import but also targets components of the peroxisome protein import apparatus, PEX13 in particular. Several studies have been done to examine the peroxisomal localization o…
1182	AT2G04900	144.084	0.456407	0.136761	3.33726	0.000846085	0.0144855		hypothetical protein
1183	AT5G46260	424.972	0.455511	0.0980904	4.64379	3.42084e-06	0.000162837		disease resistance protein (TIR-NBS-LRR class) family
1184	AT1G19910	738.346	0.455406	0.137886	3.30276	0.000957365	0.0157993	VHA-C2	vacuolar H+-pumping ATPase 16 kDa proteolipid (ava-p2)
1185	AT5G20950	682.975	0.454863	0.149956	3.03332	0.00241882	0.0312542		Encodes a beta-glucosidase involved in xyloglucan metabolism.
1186	AT1G34300	185.416	0.453791	0.155627	2.9159	0.00354668	0.040672		lectin protein kinase family protein
1187	AT1G19130	135.451	0.452775	0.134761	3.35985	0.000779842	0.0136628		RmlC-like jelly roll fold protein
1188	AT1G02475	183.778	0.452242	0.142508	3.17344	0.00150642	0.0220159		Polyketide cyclase/dehydrase and lipid transport superfamily protein
1189	AT3G46460	156.328	0.451434	0.153163	2.94741	0.00320449	0.0378889	UBC13	ubiquitin-conjugating enzyme 13
1190	AT4G23250	522.179	0.45046	0.112905	3.98972	6.61522e-05	0.00196346	EMB1290	cysteine-rich receptor-like protein kinase 17
1191	AT3G23280	588.135	0.449972	0.131879	3.412	0.000644877	0.0116941	XBAT35	Encodes a ubiquitin ligase that is a novel player in ethylene signaling involved in negatively regulating apical hook curvature, with alternative splicing controlling dual targeting to the nuclear and cytoplasmic compartments.
1192	AT5G63680	284.847	0.449647	0.124793	3.60315	0.00031439	0.00682068		Pyruvate kinase family protein
1193	AT1G53310	1891.28	0.446855	0.127353	3.50879	0.000450148	0.00882071	PPC1	Encodes one of four Arabidopsis phosphoenolpyruvate carboxylase proteins.Plays an important role in carbon and nitrogen metabolism.
1194	AT2G33120	454.478	0.446212	0.115624	3.85918	0.000113769	0.00310297	SAR1	Encodes a member of Synaptobrevin-like protein family. Also known as VESICLE-ASSOCIATED MEMBRANE PROTEIN 722 (VAMP722). Required for cell plate formation. Post-transcriptionally regulated by CRT1/2 under ER stress.
1195	AT5G12890	165.809	0.44608	0.153451	2.907	0.00364919	0.0414705	UGT92A1	UDP-Glycosyltransferase superfamily protein
1196	AT1G65270	184.297	0.445747	0.13066	3.4115	0.000646058	0.011705		ER membrane protein complex subunit-like protein
1197	AT2G26600	250.665	0.444976	0.140541	3.16617	0.00154459	0.0224542		Glycosyl hydrolase superfamily protein
1198	AT5G03455	231.716	0.444034	0.149132	2.97746	0.00290647	0.0353808	CDC25	Encodes a homolog of yeast cell cycle regulator CDC25. It has a sole catalytic domain and devoid of the N-terminal regulatory region found in the human CDC25 and is capable of reducing the mitotic cell length of transformed fission yeast. Non-plant CDC25 proteins have been shown to do this. However, the gene is more or less constant, regardless of whether the tissue examined contained proliferati…
1199	AT5G17000	570.048	0.44397	0.150476	2.95043	0.00317329	0.0376302		Zinc-binding dehydrogenase family protein
1200	AT5G53530	197.708	0.441847	0.116239	3.80118	0.000144006	0.00372426	VPS26A	Homolog of yeast retromer subunit VPS26. Part of a retromer-like protein complex involved in endosome to lysosome protein transport.
1201	AT1G03740	457.947	0.439705	0.144024	3.05299	0.0022657	0.0299076		Protein kinase superfamily protein
1202	AT5G58350	560.736	0.436142	0.150543	2.89712	0.00376609	0.042445	WNK4	Encodes a member of the WNK family (9 members in all) of protein kinases, the structural design of which is clearly distinct from those of other known protein kinases, such as receptor-like kinases and mitogen-activated protein kinases. Its transcription is under the control of circadian rhythms.
1203	AT3G62830	414.562	0.435154	0.129736	3.35416	0.000796058	0.0138388	UXS2	encodes an isoform of UDP-glucuronic acid decarboxylase, which is predicted to be membrane-bound by PSORT. This enzyme produces UDP-xylose, which is a substrate for many cell wall carbohydrates including hemicellulose and pectin. UDP-xylose is also known to feedback regulate several cell wall biosynthetic enzymes.
1204	AT1G69730	511.904	0.435125	0.127402	3.41536	0.000636976	0.0115612	WAKL9	Wall-associated kinase family protein
1205	AT4G12010	236.099	0.434909	0.117284	3.70818	0.000208757	0.00497445	DSC1	Leucine-rich repeat domain (NLR) receptor. Dominant negative alleles suppress catma3 autoimmunity.
1206	AT4G29900	655.279	0.434252	0.130016	3.34	0.000837795	0.0143823	ACA10	one of the type IIB calcium pump isoforms. encodes an autoinhibited Ca(2+)-ATPase that contains an N-terminal calmodulin binding autoinhibitory domain.
1207	AT5G02040	134.586	0.432792	0.145873	2.96691	0.0030081	0.0363169	PRA1A1	prenylated RAB acceptor 1.A1
1208	AT3G28070	259.243	0.432106	0.120343	3.59063	0.000329884	0.00709123		nodulin MtN21-like transporter family protein
1209	AT2G17220	340.806	0.429963	0.148759	2.89033	0.00384834	0.0431266	PIX13	Encodes a putative serine/threonine-specific protein kinase kin3. Protein is N-myristoylated.
1210	AT2G04080	1010.82	0.429212	0.136161	3.15225	0.00162017	0.0233403	DTX2	MATE efflux family protein
1211	AT1G02560	1538.91	0.429145	0.113565	3.77885	0.000157556	0.0039864	CLPP5	One of several nuclear-encoded ClpPs (caseinolytic protease). Contains a highly conserved catalytic triad of Ser-type proteases (Ser-His-Asp). The name reflects nomenclature described in Adam et. al (2001). The mRNA is cell-to-cell mobile.
1212	AT5G66250	218.259	0.42127	0.133092	3.16526	0.00154947	0.0224662		kinectin-like protein
1213	AT2G17760	313.844	0.419994	0.147427	2.84883	0.00438805	0.0475384	APF1	Eukaryotic aspartyl protease family protein
1214	AT5G53370	736.012	0.418334	0.13352	3.13311	0.00172965	0.0245497	ATPMEPCRF	pectin methylesterase PCR fragment F
1215	AT4G22820	277.791	0.417379	0.127218	3.28082	0.00103506	0.0167059	SAP9	A member of the A20/AN1 zinc finger protein family involved in stress response.Expression is increased in response to water, salt , pathogen and other stressors.SAP9 can pull down both K48-linked and K63- linked tetraubiquitin chains and functions as a E3 ubiquitin ligase suggesting a role in proteasome-dependent protein degradation.
1216	AT2G23450	668.551	0.415171	0.126265	3.28809	0.0010087	0.016361	WAKL14	Protein kinase superfamily protein
1217	AT3G17410	503.356	0.4145	0.113667	3.64662	0.000265712	0.00599203		Positively regulates ABA-mediated physiological responses via phosphorylation on RCAR3/ RCAR11.
1218	AT4G38240	243.084	0.41394	0.124522	3.32424	0.000886587	0.0149365	GNTI	Encodes N-acetyl glucosaminyl transferase I, the first enzyme in the pathway of complex glycan biosynthesis.
1219	AT2G04690	233.699	0.411701	0.134432	3.06251	0.0021949	0.0291138		Pyridoxamine 5-phosphate oxidase family protein
1220	AT5G19550	650.327	0.405832	0.138082	2.93906	0.00329211	0.0385633	ASP2	Nitrogen metabolism. Major cytosolic isoenzyme controlling aspartate biosynthesis in the light. The mRNA is cell-to-cell mobile.
1221	AT5G41260	156.179	0.404223	0.125765	3.21413	0.00130841	0.0199758	BSK8	kinase with tetratricopeptide repeat domain-containing protein
1222	AT3G63000	226.737	0.403521	0.135847	2.97042	0.00297397	0.0359812	NPL41	NPL4-like protein 1
1223	AT2G27150	492.768	0.403431	0.141302	2.8551	0.00430228	0.0469359	AAO3	Encodes the aldehyde oxidase delta isoform catalyzing the final step in abscisic acid biosynthesis.
1224	AT3G26590	330.18	0.403411	0.131676	3.06367	0.00218639	0.0290698	DTX29	MATE efflux family protein
1225	AT4G05050	2977.77	0.402949	0.115921	3.47607	0.000508829	0.00981806	UBQ11	polyubiquitin gene, belongs to a subtype group with UBQ10 and UBQ14. Various ecotypes of Arabidopsis have different numbers of ubiquitin repeats within this gene.
1226	AT3G56800	1030.27	0.400547	0.124621	3.21413	0.00130843	0.0199758	CAM5	encodes a calmodulin
1227	AT3G50950	1332.92	0.398423	0.128454	3.10168	0.00192424	0.0265099	RPP13L4	Encodes a canonical CC-type NLR protein that is required for the recognition of the T3SE HopZ1a from the pathogenic bacteria P. syringae.
1228	AT2G26510	261.358	0.395393	0.136014	2.90701	0.00364904	0.0414705	NAT3	Encodes a plasma-membrane localized nucleobase transporter capable of transporting adenine, guanine, uracil and hypoxanthine. Likely to be a proton-nucleobase symporter.
1229	AT1G68530	3493.26	0.394118	0.130033	3.0309	0.00243827	0.0314251	CUT1	Encodes KCS6, a member of the 3-ketoacyl-CoA synthase family involved in the biosynthesis of VLCFA (very long chain fatty acids).
1230	AT5G08300	351.984	0.392287	0.120636	3.25182	0.00114668	0.0181518		Succinyl-CoA ligase, alpha subunit
1231	AT5G57580	520.935	0.391876	0.113404	3.45558	0.000549112	0.0103191	CBP60B	Calmodulin-binding protein
1232	AT2G26230	281.172	0.390102	0.125166	3.11668	0.00182901	0.0255467		Encodes a urate oxidase that is involved in peroxisome maintenance.
1233	AT1G78870	377.346	0.389998	0.113167	3.44621	0.000568504	0.0105558	UBC35	UBC35/UBC13A encodes a protein that may play a role in DNA damage responses and error-free post-replicative DNA repair by participating in lysine-63-based polyubiquitination reactions. UBC35/UBC13A can form diubiquitin and triubiquitin chains in combination with MMZ1,2,3,4/(UEV1A,B,C,D) in vitro. It can also functionally complement an mms2 ubc13 mutation in budding yeast by increasing the double …
1234	AT4G11260	743.287	0.389547	0.12062	3.22953	0.00123995	0.0192507	SGT1B	Functions in plant disease resistance signaling, SCF(TIR1) mediated degradation of Aux/IAA proteins and HSP90 mediated degradation of R resistance proteins. AtSGT1a and AtSGT1b are functionally redundant in the resistance to pathogenes. AtSGT1b was more highly expressed than AtSGT1. The N-terminal TPR domain of AtSGT1a reduces the steady-state level of Arabidopsis SGT1 proteins whereas the same d…
1235	AT3G18820	404.556	0.388113	0.11716	3.31268	0.000924076	0.0154393	RABG3F	RAB7 homolog, forms retromer complex with VPS35
1236	AT5G45550	276.583	0.382711	0.0989152	3.86908	0.000109247	0.00299583	MOB1A	Encodes a gene product involved in both sporogenesis and gametogenesis and is required for the normal progression of megasporogenesis and microsporogenesis. Additional alleles were isolated in a screen for enhancers of PID and genetic analysis indicates a role for MOB1A in auxin mediated signaling.
1237	AT1G22750	300.871	0.381428	0.129493	2.94554	0.00322392	0.0379851		transmembrane protein
1238	AT1G43130	156.362	0.379116	0.130154	2.91284	0.0035816	0.0409329	LCV2	like COV 2
1239	AT5G56180	245.847	0.379072	0.125027	3.03192	0.00243006	0.0313593	ARP8	encodes a protein whose sequence is similar to actin-related proteins (ARPs) in other organisms. Member of nuclear ARP family of genes.
1240	AT1G80670	144.086	0.378756	0.124749	3.03616	0.00239613	0.0310804	RAE1	This gene is predicted to encode a protein with a DWD motif. It can bind to DDB1a in Y2H assays, and may be involved in the formation of a CUL4-based E3 ubiquitin ligase
1241	AT3G48890	457.578	0.378037	0.131455	2.8758	0.00403005	0.0445446	MSBP2	putative progesterone-binding protein homolog (Atmp2) mRNA, The mRNA is cell-to-cell mobile.
1242	AT1G59580	197.109	0.3775	0.122125	3.0911	0.00199416	0.0271947	MPK2	encodes a mitogen-activated kinase involved in innate immunity The mRNA is cell-to-cell mobile.
1243	AT1G34190	650.849	0.374431	0.0910509	4.11232	3.917e-05	0.00128967	NAC017	Encodes a NAC domain transcription factor that regulates the mitochondrial retrograde response and coordinates organellar functions and stress responses.
1244	AT1G17080	229	0.371815	0.126404	2.94147	0.00326655	0.0383497		Ribosomal protein L18ae family
1245	AT3G61860	231.243	0.371517	0.120768	3.07628	0.00209597	0.0282352	RS31	encodes an arginine/serine-rich splicing factor. transcript is alternatively spliced and is differentially expressed in different tissues (flowers, roots, stems, and leaves) examined. Barta et al (2010) have proposed a nomenclature for Serine/Arginine-Rich Protein Splicing Factors (SR proteins): Plant Cell. 2010, 22:2926.
1246	AT3G51000	523.336	0.367681	0.10454	3.51714	0.000436228	0.008646		alpha/beta-Hydrolases superfamily protein
1247	AT4G28770	184.388	0.367188	0.105809	3.4703	0.000519882	0.00990819		Tetraspanin family protein
1248	AT1G79380	501.667	0.362913	0.110629	3.28045	0.00103641	0.0167059	RGLG4	Encodes a ubiquitin ligase that is an essential upstream modulator of JA signaling in response to various stimuli.
1249	AT4G36210	896.626	0.362165	0.105693	3.42657	0.000611265	0.0111952		transmembrane/coiled-coil protein (DUF726)
1250	AT4G31170	579.162	0.361826	0.0957738	3.77793	0.000158138	0.00398963		Protein kinase superfamily protein
1251	AT1G25520	188.141	0.360831	0.119264	3.02549	0.00248235	0.0318103		Uncharacterized protein family (UPF0016)
1252	AT2G26740	644.801	0.357336	0.111958	3.1917	0.00141436	0.0210517	ATSEH	Encodes a soluble epoxide hydrolase whose expression is induced by auxin and water stress.
1253	AT5G27600	240.173	0.355383	0.120254	2.95528	0.0031239	0.0372194	LACS7	Encode peroxisomal long-chain acyl-CoA synthetase. Activates fatty acids for further metabolism. Interacts with PEX5.
1254	AT4G02080	391.045	0.355251	0.0859642	4.13255	3.58766e-05	0.00119884	SAR1A	A member of ARF-like GTPase family. A thaliana has 21 members, in two subfamilies, ARF and ARF-like (ARL) GTPases.
1255	AT2G01980	273.303	0.353708	0.10783	3.28025	0.00103713	0.0167059	NHX7	Encodes a plasma membrane-localized Na+/H+ antiporter SOS1. Functions in the extrusion of toxic Na+ from cells and is essential for plant salt tolerance. Has 12 predicted transmembrane domains in the N-terminal region and a long cytoplasmic tail of approx. 700 aa at the C-terminal side. SOS1 interacts through its predicted cytoplasmic tail with RCD1, a regulator of oxidative-stress responses, sug…
1256	AT3G51780	136.216	0.35361	0.116461	3.0363	0.002395	0.0310804	BAG4	A member of Arabidopsis BAG (Bcl-2-associated athanogene) proteins, plant homologs of mammalian regulators of apoptosis. BD domain of ATBAG4 had highest similarity to human DB domain of BAG protein. Plant BAG proteins are multi-functional and remarkably similar to their animal counterparts, as they regulate apoptotic-like processes ranging from pathogen attack, to abiotic stress, to plant develop…
1257	AT1G01800	300.808	0.35326	0.0907449	3.89289	9.90583e-05	0.00279231		NAD(P)-binding Rossmann-fold superfamily protein
1258	AT4G28570	249.399	0.350471	0.115072	3.04567	0.00232167	0.0303486	FAO4B	Long-chain fatty alcohol dehydrogenase family protein
1259	AT2G17790	422.798	0.344439	0.0983274	3.50298	0.000460083	0.00898922	VPS35A	Encodes a protein with similarity to yeast VPS35 which encodes a component of the retromer involved in retrograde endosomal transport. Mutants partially suppress the loss of VTI11 function in Arabidopsis and restores gravitropism in the double mutant. The mRNA is cell-to-cell mobile.
1260	AT2G33630	297.486	0.33767	0.105655	3.19596	0.00139367	0.0208978		NAD(P)-binding Rossmann-fold superfamily protein
1261	AT5G36880	674.48	0.337045	0.105545	3.19337	0.00140625	0.0210395	ACS	Encodes a plastidic acetyl-coA synthetase. This enzyme plays a role in converting acetate to acetyl-coA in the plastids. It does not appear to be a major contributor to fatty acid biosynthesis based on mutant phenotypes. The enzyme seems to act as a monomer and may play an important role in preventing the toxic accumulation of fermentation products including acetaldehyde, acetate, and ethanol. It…
1262	AT1G11910	4701.77	0.33509	0.106924	3.13392	0.00172485	0.024516	APA1	Encodes an aspartic proteinase that forms a heterodimer and is stable over a broad pH range (ph 3-8).
1263	AT4G12230	317.336	0.334951	0.102471	3.26873	0.00108031	0.0172837		alpha/beta-Hydrolases superfamily protein
1264	AT5G04490	248.066	0.334323	0.110557	3.02398	0.00249469	0.0318875	VTE5	Encodes a protein with phytol kinase activity involved in tocopherol biosynthesis.
1265	AT1G70160	629.966	0.333927	0.102114	3.27013	0.00107497	0.0172191		zinc finger MYND domain protein
1266	AT5G20570	215.335	0.331714	0.117175	2.83093	0.00464127	0.0493805	ROC1	Encodes a ring-box 1 like protein and component of the SCF ubiquitinization complex mediating auxin responses. Forms a E3 ubiquitin ligase complex with CUL3A and At1g21780.1 a BTB domain protein.
1267	AT5G62740	205.019	0.3315	0.111333	2.97756	0.00290554	0.0353808	HIR1	SPFH/Band 7/PHB domain-containing membrane-associated protein family
1268	AT1G66670	423.057	0.326493	0.111163	2.93706	0.00331338	0.0387002	CLPP3	One of several nuclear-encoded ClpPs (caseinolytic protease). Contains a highly conserved catalytic triad of Ser-type proteases (Ser-His-Asp). The name reflects nomenclature described in Adam et. al (2001).
1269	AT4G02410	324.988	0.323954	0.113054	2.86549	0.00416361	0.0457166	LECRK43	Concanavalin A-like lectin protein kinase family protein
1270	AT5G43900	1057.28	0.322895	0.11138	2.89902	0.00374325	0.0422935	MYA2	Encodes a member of the type XI myosin protein family that binds F-actin and co-localizes with actin filaments and peroxisomes. Homozygous mutants are reported to have pleiotropic effects in growth and fertility and may also be lethal. This protein is also involved in root hair growth and organelle trafficking. This protein interacts with RabC2a and RabD1 in a GTP-dependent manner.
1271	AT2G44350	674.457	0.318727	0.103707	3.07335	0.00211668	0.0283657	CSY4	encodes a mitochrondrion targeted citrate synthase, the first enzyme of the tricarboxylic acid cycle, catalyzing the condensation of acetyl-CoA and oxaloacetate, finally yielding citrate and CoA.
1272	AT5G63490	408.322	0.317541	0.104132	3.04941	0.00229289	0.0300817	CBSCBSPB1	CBS / octicosapeptide/Phox/Bemp1 (PB1) domains-containing protein
1273	AT2G33470	243.931	0.316895	0.110109	2.87801	0.00400198	0.0442586	GLTP1	glycolipid transfer protein 1
1274	AT5G22000	543.592	0.31371	0.0978891	3.20475	0.00135179	0.0204368	RHF2A	encodes a RING-type E3 ubiquitin ligase implicated in gametogenesis. Double mutant analyses with RHF1a suggests that RHF2a may be involved in targetting ICK4KRP6 for degradation following meiosis in order to allow the mitoses associated with megagametogenesis and microgametogenesis to occur. RHF2a is expressed in all four floral whorls and is present at ~8-fold higher levels than RHF1a in inflore…
1275	AT3G59090	191.882	0.312895	0.110491	2.83186	0.00462782	0.0493202		tobamovirus multiplication protein
1276	AT2G21470	461.704	0.312305	0.109995	2.83927	0.00452166	0.0485171	SAE2	Encodes one of the two subunits of the SUMO activation enzyme required during sumolation. Sumolation is a post-translational protein modification process similar to ubiquitination during which a polypeptide (SUMO) is covalently attached to a target protein.
1277	AT2G18960	6250.65	0.311439	0.0818831	3.80347	0.000142685	0.00369907	AHA1	Encodes a plasma membrane proton ATPase. Mutants have a reduced ability to close their stomata in response to drought and are affected in stomatal but not seed responsiveness to ABA. The mRNA is cell-to-cell mobile.
1278	AT1G72700	633.836	0.308983	0.103087	2.99731	0.00272373	0.0338504	ALA5	ATPase E1-E2 type family protein / haloacid dehalogenase-like hydrolase family protein
1279	AT3G55130	1465.31	0.304906	0.0988865	3.08339	0.00204658	0.0278018	ABCG19	Encodes a vacuole localized protein of the ABC transporter White-Brown Complex (WBC) family. When overexpressed in planta, confers resistance to kanamycin.
1280	AT1G15880	167.995	0.302297	0.103832	2.9114	0.00359815	0.0410987	GOS11	Golgi SNARE 11 protein (GOS11)
1281	AT2G24360	861.97	0.299223	0.105452	2.83752	0.00454654	0.0486806	STY13	STYK serine threonine kinase that phosphorylates several oil body proteins including OLE1 and CLO4/CAL4.
1282	AT4G11740	304.228	0.295928	0.0963679	3.07082	0.00213472	0.0284954	PUX8	Isolated as a suppressor of a dominant mutant in the Ara4 gene that was expressed in yeast ypt1 mutant strains. A novel protein with a small region of similarity to coil-coiled domain of yeast VSP27 protein.
1283	AT3G46510	665.102	0.291271	0.0869609	3.34945	0.000809721	0.0140039	PUB13	Encodes a protein containing a UND, a U-box, and an ARM domain. This protein has E3 ubiquitin ligase activity based on in vitro assays. Can be phosphorylated in vitro by MLPK, ARK1, and ARK2 but not by SD1-29. Involved in ubiquitination of pattern recognition receptor FLS2.
1284	AT3G11280	566.914	0.287236	0.0778221	3.69094	0.000223431	0.00522814		Putative transcription factors interacting with the gene product of VHA-B1 (vacuolar ATPase subunit B1
1285	AT4G17270	338.341	0.286467	0.0963452	2.97334	0.0029458	0.0357303		Mo25 family protein
1286	AT1G12360	510.763	0.282414	0.0884476	3.193	0.00140801	0.0210502	KEU	encodes a Sec1 protein and expressed throughout the plant. physically interacts with Syntaxin1 and is required for cytokinesis.
1287	AT3G23600	1167.29	0.280749	0.0987275	2.84368	0.00445958	0.048081		alpha/beta-Hydrolases superfamily protein
1288	AT4G23850	1690.16	0.271629	0.0957938	2.83556	0.0045746	0.0489291	LACS4	AMP-dependent synthetase and ligase family protein
1289	AT1G63010	1041.73	0.263456	0.0928261	2.83817	0.00453735	0.0486284		Encodes an SPX domain protein that transports Pi into the vacuole and is essential for phosphate homeostasis.
1290	AT3G51370	528.925	0.261884	0.0791499	3.30871	0.000937282	0.0155676		Protein phosphatase 2C family protein
1291	AT3G13772	423.268	0.251421	0.0832548	3.0199	0.00252862	0.0320774	TMN7	Encodes an Arabidopsis Transmembrane nine (TMN) protein. Transmembrane nine (TM9) proteins are localized in the secretory pathway of eukaryotic cells and are involved in cell adhesion and phagocytosis. Overexpression of this protein in yeast alters copper and zinc homeostasis.
1292	AT3G47250	1065.57	0.225472	0.076406	2.95097	0.00316779	0.0376091		transmembrane protein, putative (DUF247)
1293	AT2G48160	968.811	-0.203078	0.066792	-3.04046	0.00236221	0.0307591		HUA and HUA-LIKE (HULK) genes act redundantly to regulate a subset of essential genes, with some (or all) family members also having specific functions.
1294	AT4G35830	3482.25	-0.205021	0.0689508	-2.97344	0.00294484	0.0357303	ACO1	Encodes an aconitase that can catalyze the conversion of citrate to isocitrate through a cis-aconitate intermediate, indicating that it may participate in the TCA cycle and other primary metabolic pathways. The protein is believed to accumulate in the mitochondria and the cytosol. It affects CSD2 (At2g28190 - a superoxide dismutase) transcript levels and may play a role in the response to oxidati…
1295	AT5G14430	499.214	-0.236926	0.0821982	-2.88237	0.00394693	0.0437748		S-adenosyl-L-methionine-dependent methyltransferases superfamily protein
1296	AT5G55960	824.863	-0.243768	0.0750768	-3.24692	0.00116662	0.018424		transmembrane protein C9orf5 protein
1297	AT5G04240	378.906	-0.270941	0.0743432	-3.64447	0.000267947	0.00601172	ELF6	Early Flowering 6 (ELF6) encodes a Jumonji N/C and zinc finger domain-containing protein that acts as a repressor in the photoperiod pathway. ELF6 interacts with BES1 in a Y2H assay, in vitro, and in Arabidosis protoplasts (based on BiFC). ELF6 may play a role in brassinosteroid signaling by affecting histone methylation in the promoters of BR-responsive genes.
1298	AT2G03640	237.111	-0.272579	0.0954762	-2.85494	0.00430453	0.0469359		Nuclear transport factor 2 (NTF2) family protein with RNA binding (RRM-RBD-RNP motifs) domain-containing protein
1299	AT4G14030	1037.94	-0.284222	0.10003	-2.84138	0.0044919	0.0483262	SBP1	selenium-binding protein 1
1300	AT2G01570	700.394	-0.309802	0.0891828	-3.47379	0.000513161	0.00984518	RGA	Member of the VHIID/DELLA regulatory family. Contains homopolymeric serine and threonine residues, a putative nuclear localization signal, leucine heptad repeats, and an LXXLL motif. Putative transcriptional regulator repressing the gibberellin response and integration of phytohormone signalling. DELLAs repress cell proliferation and expansion that drives plant growth. The protein undergoes degra…
1301	AT1G20960	1355.5	-0.310151	0.0901374	-3.44086	0.000579859	0.010721	BRR2A	Similar to DEAD/DExH box ATP-dependent RNA helicase . Required for proper splicing of FLC. Mutants have reduced FLC levels and are early flowering.
1302	AT4G24620	588.676	-0.312623	0.0901298	-3.46859	0.000523207	0.00996216	PGI1	The PGI1 gene encodes the plastid phospho-glucose (Glc) isomerase. While pgi1-1 mutant has a deficiency in leaf starch synthesis, it accumulates starch in root cap cells. Flowering time of the pgi1-1 mutant is significantly delayed under short-day conditions.
1303	AT5G08550	182.94	-0.313393	0.108824	-2.87982	0.00397903	0.0440349	ILP1	Encodes a transcriptional repressor that is homologous to the C-terminal region of mammalian GC binding factor. It regulates endoreduplication through control of CYC2A expression.
1304	AT3G49600	225.643	-0.314202	0.109006	-2.88242	0.00394633	0.0437748	UBP26	Encodes a ubiquitin-specific protease which catalyzes deubiquitination of histone H2B and is required for heterochromatin silencing.Loss of function mutations display autonomous endosperm development and embryo arrest. Loss of function also results in an increase in expression of the PcG complex target gene PHE1.
1305	AT3G60750	11015.7	-0.314948	0.0979375	-3.21581	0.00130078	0.0199146	TKL-1	Transketolase
1306	AT3G02450	353.025	-0.317696	0.110971	-2.86287	0.00419818	0.0459501	FTSHI3	Proteolytically inactive member of the FtsH (filamentation-temperature-sensitive protein H) protease family due to mutations in the protease domain.
1307	AT5G06220	1032.73	-0.318743	0.0947862	-3.36276	0.000771677	0.013574		LETM1-like protein
1308	AT2G35630	1153.23	-0.321766	0.101716	-3.16336	0.00155959	0.0225642	MOR1	Member of the MAP215 family of microtubule-associated proteins required to establish interphase arrays of cortical microtubules.Mutants have defects in cytokinesis during pollen development. Vegetative phenotypes observed in temperature sensitive mutants include left-handed organ twisting, isotropic cell expansion and impairment of root hair polarity. The mRNA is cell-to-cell mobile.
1309	AT4G23730	439.409	-0.326638	0.0979823	-3.33365	0.000857146	0.0145744		Galactose mutarotase-like superfamily protein
1310	AT5G06700	463.962	-0.329612	0.116076	-2.83962	0.00451671	0.0484897	TBR	Encodes a member of the TBL (TRICHOME BIREFRINGENCE-LIKE) gene family containing a plant-specific DUF231 (domain of unknown function) domain. TBL gene family has 46 members, two of which (TBR/AT5G06700 and TBL3/AT5G01360) have been shown to be involved in the synthesis and deposition of secondary wall cellulose, presumably by influencing the esterification state of pectic polymers. A nomenclature…
1311	AT1G06410	659.198	-0.332319	0.116667	-2.84845	0.00439328	0.0475695	TPS7	Encodes an enzyme putatively involved in trehalose biosynthesis. Though the protein has both trehalose-6-phosphate synthase (TPS)-like and trehalose-6-phosphate phosphatase (TPP)-like domains, neither activity has been detected in enzymatic assays nor has the protein been able to complement yeast TPS or TPP mutants.
1312	ATCG00670	24004.2	-0.332548	0.117582	-2.82823	0.00468066	0.0497199	CLPP1	Encodes the only ClpP (caseinolytic protease) encoded within the plastid genome. Contains a highly conserved catalytic triad of Ser-type proteases (Ser-His-Asp). Part of the 350 kDa chloroplast Clp complex. The name reflects nomenclature described in Adam et. al (2001).
1313	AT1G50250	1322.5	-0.335995	0.117933	-2.84904	0.0043851	0.047532	FTSH1	encodes an FTSH protease that is localized to the chloroplast. Involved in the D1 repair cycle of Photosystem II. FtsH1 and FtsH5 are interchangeable in thylakoid membranes.
1314	AT4G01800	1069.45	-0.341434	0.106178	-3.21566	0.00130146	0.0199146	AGY1	Encodes the ATPase subunit of the chloroplast Sec translocation machinery which plays an essential role in chloroplast biogenesis and the regulation of photosynthesis, the absence of which triggers a retrograde signal, eventually leading to a reprogramming of chloroplast and mitochondrial gene expression.
1315	AT2G41520	193.851	-0.344006	0.109942	-3.12898	0.00175416	0.0247928	TPR15	Encodes one of the 36 carboxylate clamp (CC)-tetratricopeptide repeat (TPR) proteins (Prasad 2010, Pubmed ID: 20856808) with potential to interact with Hsp90/Hsp70 as co-chaperones.
1316	ATCG00270	274886	-0.347046	0.111765	-3.10515	0.00190184	0.0262696	PSBD	PSII D2 protein
1317	AT4G19840	1559.64	-0.34776	0.105104	-3.30873	0.000937193	0.0155676	PP2A1	encodes a phloem lectin, similar to phloem lectin in cucumber and celery. Gene is expressed in the phloem, predominantly in the companion cells. The mRNA is cell-to-cell mobile.
1318	AT1G43710	593.683	-0.349985	0.120948	-2.89369	0.00380745	0.0427396	SDC	Encodes a serine decarboxylase that is involved in ethanolamine metabolism and is crucial for plant growth.
1319	AT5G64740	3267.92	-0.351996	0.117088	-3.00624	0.002645	0.0331991	CESA6	Encodes a cellulose synthase isomer. CESA6 mutants have cellulose defect in the primary cell wall. Multiple lines of evidence suggest that CESA6, along with CESA1 and CESA3 are present in the same plasma membrane complex for cellulose biosynthesis. CESA2 and CESA5 are related to CESA6, having partially redundant roles. As inferred from the null role of secondary wall-type CesAs, included in a set…
1320	AT1G62750	4577.16	-0.353167	0.121904	-2.89708	0.00376649	0.042445	CPEFG	Nuclear encoded protein consists of the five domains conserved in EF-G proteins, with two GTP-binding sites in the first domain, and an additional transit peptide at the N-terminus. Localized in chloroplasts. Point mutation results in a delay in the onset of germination. At early developmental stage embryos still contain undifferentiated proplastids. The greening of cotyledons is severely impaire…
1321	AT5G50000	235.981	-0.357598	0.0874763	-4.08794	4.35223e-05	0.00140546		Protein kinase superfamily protein
1322	AT2G29970	1332.66	-0.359572	0.110983	-3.23988	0.00119578	0.0187817	SMXL7	Encodes a member of an eight-gene family (SMAX1 and SMAX1-like) that has weak similarity to AtHSP101, a ClpB chaperonin required for thermotolerance. The mRNA is cell-to-cell mobile.
1323	AT1G29470	1232.17	-0.363792	0.127462	-2.85412	0.00431563	0.0470061		S-adenosyl-L-methionine-dependent methyltransferases superfamily protein
1324	AT3G06150	368.343	-0.366778	0.120236	-3.05048	0.00228476	0.0300412		cytochrome P450 family protein
1325	AT4G27600	369.609	-0.368602	0.113833	-3.23811	0.00120325	0.0188549	NARA5	Encodes a phosphofructokinase B-type carbohydrate kinase family protein, NARA5. Regulates photosynthetic gene expression.
1326	AT5G52920	456.493	-0.36947	0.111262	-3.32073	0.000897823	0.0150755	PKP2	encodes a dominant chloroplast pyruvate kinase beta subunit. Important for seed oil biosynthesis. Ubiquitously expressed, with significantly increased expression in maturing seeds. The mutant plant has wrinkled seeds, with a 50-70% reduction in seed fatty acid content. The mRNA is cell-to-cell mobile.
1327	AT5G26820	426.58	-0.372098	0.118643	-3.13627	0.0017111	0.0243548	IREG3	Mutations in MAR1 confer resistance, while MAR1 overexpression causes hypersensitivity to multiple aminoglycoside antibiotics. Localizes to the chloroplast envelope. MAR1 may act as a plastid transporter involved in cellular iron homeostasis. The mRNA is cell-to-cell mobile.
1328	AT4G17600	384.064	-0.373548	0.123494	-3.02482	0.00248777	0.0318596	LIL3.1	Encodes Lil3:1 (light-harvesting-like) protein. Belongs to the Lhc super-gene family encodes the light-harvesting chlorophyll a/b-binding (LHC) proteins that constitute the antenna system of the photosynthetic apparatus. A generic LHC motif is present in Lil3:1. The mRNA is cell-to-cell mobile.
1329	AT1G66730	142.983	-0.374492	0.128042	-2.92477	0.00344712	0.0398885	LIG6	Encodes a novel plant specific DNA ligase that is involved in seed germination and DNA repair.
1330	AT5G04140	11932.3	-0.375677	0.10982	-3.42086	0.000624235	0.0114121	GLU1	Encodes a gene whose sequence is similar to ferredoxin dependent glutamate synthase (Fd-GOGAT). Expression in leaves is induced by light and sucrose. Proposed to be involved in photorespiration and nitrogen assimilation. The mRNA is cell-to-cell mobile.
1331	AT2G20990	1368.79	-0.376458	0.103159	-3.64932	0.000262937	0.00595607	SYTA	Encodes a protein specifically localized to the ER-PM boundary with similarity to synaptotagmins, a class of membrane trafficking proteins. SYT1 is expressed in all tissues. Loss of function mutations show hypersensitivity to NaCl and electrolyte leakage from the plasma membrane. SYT1 also affects calcium dependent freezing tolerance and mechanical stress response. Regulates endocytosis endosome …
1332	AT5G18610	149.684	-0.377432	0.128791	-2.93058	0.0033833	0.0393121	PBL27	Encodes a receptor-like cytoplasmic kinase that is an immediate downstream component of the chitin receptor CERK1 and contributes to the regulation of chitin-induced immunity.
1333	ATCG00360	9561.69	-0.384928	0.107389	-3.58444	0.000337807	0.00717984	YCF3	Encodes a protein required for photosystem I assembly and stability. In Chlamydomonas reinhardtii, this protein seems to act as a PSI specific chaperone facilitating the assembly of the complex by interacting with PsaA and PsaD. A loss of function mutation in tobacco leads to a loss of photosystem I.
1334	AT5G19390	662.809	-0.385141	0.109171	-3.52787	0.000418913	0.0084079	ROPGAP7	Encodes a protein with similarity to REN1, a Rho GTPase activating protein.It is cytoplasmic and plasma membrane associated in interphase, but during mitosis localizes to the CDZ/CDS in a POK-dependent manner.
1335	AT3G24050	335.064	-0.38595	0.101477	-3.80332	0.000142773	0.00369907	GATA1	Encodes a member of the GATA factor family of zinc finger transcription factors.
1336	AT3G17390	3345.63	-0.386701	0.12688	-3.04777	0.00230546	0.0301865	METK4	S-adenosylmethionine synthetase
1337	AT5G62430	289.483	-0.3906	0.109467	-3.56819	0.000359461	0.00750259	CDF1	Dof-type zinc finger domain-containing protein, similar to H-protein promoter binding factor-2a GI:3386546 from (Arabidopsis thaliana). Represses expression of Constans (CO), a circadian regulator of flowering time. Interacts with LKP2 and FKF1. Expression oscillates under constant light conditions. Mainly expressed in the vasculature of cotyledons, leaves and hypocotyls, but also in stomata. Loc…
1338	AT2G36250	277.835	-0.391103	0.124461	-3.14237	0.00167586	0.0239377	FTSZ2-1	Encodes one of two FtsZ proteins, tubulin-like proteins, in Arabidopsis. It is involved in chloroplast division.
1339	AT1G72410	283.115	-0.391811	0.130494	-3.00253	0.00267743	0.0334397		COP1-interacting protein-like protein
1340	AT1G05850	2944.95	-0.395397	0.132487	-2.98443	0.00284109	0.0348582	CTL1	Encodes an endo chitinase-like protein AtCTL1. Essential for tolerance to heat, salt and drought stresses. Also involved in root hair development, cell expansion and response to cytokinin. Allelic to erh2. 11 alleles described in Hauser (1995). Mutant is defective in acquired thermotolerance, appears semidwarf throughout its life cycle and has extra lateral branches. There are two EMS alleles. Ex…
1341	AT2G32440	211.648	-0.402365	0.135896	-2.96083	0.00306815	0.0367941	KAO2	ent-kaurenoic acid hydroxylase (KAO2)
1342	AT5G53460	3856.68	-0.402482	0.142366	-2.8271	0.00469722	0.0498443	GLT1	NADH-dependent glutamate synthase The mRNA is cell-to-cell mobile.
1343	AT2G27040	207.235	-0.402817	0.138868	-2.90072	0.003723	0.0421196	AGO4	AGO4 is a member of a class of PAZ/PIWI domain containing proteins involved in siRNA mediated gene silencing.Loss of function mutations have reduced site specific CpNpG and CpHpH methylation and increased susceptibility to bacterial pathogens including Tobacco rattle virus.
1344	AT2G29360	594.043	-0.404799	0.142012	-2.85046	0.00436554	0.0473963	SDR	NAD(P)-binding Rossmann-fold superfamily protein
1345	AT1G52510	526.007	-0.407035	0.133168	-3.05655	0.00223897	0.0296128		alpha/beta-Hydrolases superfamily protein
1346	AT4G32570	220.113	-0.407116	0.128968	-3.15672	0.00159555	0.0230515	TIFY8	TIFY domain protein 8
1347	AT3G01810	540.886	-0.407352	0.137342	-2.96597	0.00301734	0.0363576		EEIG1/EHBP1 protein amino-terminal domain protein
1348	AT5G42270	1823.47	-0.407658	0.133735	-3.04825	0.0023018	0.0301671	FTSH5	VAR1 contains a conserved motif for ATPase and a metalloprotease characteristic to FtsH proteins, and is targeted into chloroplasts. A VAR1-fusion protein synthesized in vitro exhibited ATPase activity and partial metalloprotease activity. This protein is located to the thylakoid membrane and forms a complex with VAR2. FtsH1 (VAR1) and FtsH5 are interchangeable in thylakoid membranes. Phosphoryla…
1349	AT1G09010	542.285	-0.408579	0.129656	-3.15126	0.00162568	0.023403	EBM	glycoside hydrolase family 2 protein
1350	ATCG00710	41855.6	-0.414917	0.129271	-3.20967	0.00132887	0.020181	PSBH	Encodes a 8 kD phosphoprotein that is a component of the photosystem II oxygen evolving core. Its exact molecular function has not been determined but it may play a role in mediating electron transfer between the secondary quinone acceptors, QA and QB, associated with the acceptor side of PSII.
1351	AT2G44160	1177.25	-0.415907	0.130977	-3.17542	0.0014962	0.0219301	MTHFR2	methylenetetrahydrofolate reductase MTHFR2 mRNA, complete The mRNA is cell-to-cell mobile.
1352	AT4G39350	2667.4	-0.416705	0.124813	-3.33862	0.000841947	0.0144376	CESA2	Encodes a cellulose synthase isomer, related to CESA6. As inferred from the null role of secondary wall-type CesAs, included in a set of five primary wall-type CesAs that may support trichome cell wall thickening. The mRNA is cell-to-cell mobile.
1353	AT5G35630	5923.38	-0.41743	0.136793	-3.05156	0.00227657	0.0299921	GLN2	chloroplastic glutamine synthetase The mRNA is cell-to-cell mobile.
1354	AT5G24300	1113.13	-0.417613	0.133443	-3.12952	0.00175094	0.0247859	SS1	SSI is a plastidial enzyme and crucial for the synthesis of normal amylopectin in the leaves of Arabidopsis. The absence of SSI results in a deficiency in the number of shorter glucans which in turn affect the formation and connection of the amylopectin clusters in starch.
1355	AT3G16850	501.151	-0.418972	0.122071	-3.43219	0.000598727	0.0110256		Pectin lyase-like superfamily protein
1356	AT5G65460	420.374	-0.422584	0.134478	-3.1424	0.00167572	0.0239377	KCA2	Kinesin that binds cyclin-dependent kinase CDKA
1357	AT1G60800	541.835	-0.42391	0.112471	-3.76908	0.000163851	0.00410843	NIK3	Encodes one of a group of LRR-RLKs, designated as CLAVATA3 INSENSITIVE RECEPTOR KINASES (CIKs), that act as co-receptors and have essential roles in regulating CLV3-mediated stem cell homeostasis.
1358	AT3G59780	2408.25	-0.425248	0.144479	-2.94332	0.00324716	0.0382142		Rhodanese/Cell cycle control phosphatase superfamily protein
1359	AT1G16020	150.715	-0.425656	0.123845	-3.43699	0.000588218	0.0108519	CCZ1A	vacuolar fusion protein (DUF1712)
1360	AT3G19830	418.387	-0.426424	0.138065	-3.08856	0.00201128	0.0274096	NTMC2TYPE5.2	Calcium-dependent lipid-binding (CaLB domain) family protein
1361	AT1G75180	243.145	-0.428158	0.111739	-3.83177	0.000127222	0.00340096		Erythronate-4-phosphate dehydrogenase family protein
1362	AT1G13440	7733.05	-0.433491	0.1202	-3.60642	0.000310447	0.00674463	GAPC2	The expression level of GAPC-2 is upregulated in Arabidopsis seedlings exposed to cadmium.
1363	AT1G26920	266.022	-0.434652	0.13522	-3.21441	0.00130715	0.0199758		zinc finger CCHC domain protein
1364	AT1G74690	427.048	-0.438603	0.153031	-2.86611	0.00415549	0.0456809	IQD31	Encodes a microtubule-associated protein.Member of IQ67 (CaM binding) domain containing family.
1365	AT4G31850	379.711	-0.440945	0.132413	-3.33007	0.000868244	0.0146888	PGR3	encodes a protein containing 27 pentatrico-peptide repeat (PPR) motifs. Functions in the stabilization of petL operon RNA and also in the translation of petL.
1366	AT1G01790	1546.35	-0.441581	0.12473	-3.54029	0.00039969	0.008132	KEA1	Encodes a member of the cation/proton antiporters-2 antiporter superfamily, the K efflux antiporter KEA1 that is localized to the chloroplast envelope.
1367	AT5G35930	125.785	-0.446717	0.11619	-3.8447	0.000120699	0.00326233		AMP-dependent synthetase and ligase family protein
1368	AT5G49030	507.847	-0.44999	0.151011	-2.97984	0.00288395	0.035241	OVA2	tRNA synthetase class I (I, L, M and V) family protein
1369	AT4G23940	255.824	-0.4506	0.149099	-3.02215	0.00250989	0.0319603	FTSHI1	Encodes FtsHi1. Localizes to the chloroplast envelope membrane. Functions in chloroplast biogenesis and division.Strong interaction with TIC inner envelope protein translocon which consists of Tic20/Tic56/Tic100/Tic214(Ycf1)(DOI:10.1105/tpc.18.00357).
1370	AT5G62390	144.957	-0.452341	0.155496	-2.90901	0.0036257	0.0413666	BAG7	A member of Arabidopsis BAG (Bcl-2-associated athanogene) proteins, plant homologs of mammalian regulators of apoptosis. Plant BAG proteins are multi-functional and remarkably similar to their animal counterparts, as they regulate apoptotic-like processes ranging from pathogen attack, to abiotic stress, to plant development. Localized to the ER. Necessary for the proper maintenance of the unfolde…
1371	AT1G70230	203.827	-0.453968	0.149795	-3.03059	0.00244076	0.031437	AXY4	Encodes a member of the TBL (TRICHOME BIREFRINGENCE-LIKE) gene family containing a plant-specific DUF231 (domain of unknown function) domain. A putative xyloglucan O-acetyltransferase. TBL gene family has 46 members, two of which (TBR/AT5G06700 and TBL3/AT5G01360) have been shown to be involved in the synthesis and deposition of secondary wall cellulose, presumably by influencing the esterificati…
1372	AT1G48030	860.371	-0.455939	0.146557	-3.11101	0.0018645	0.0258634	LPD1	Encodes a mitochondrial lipoamide dehydrogenase whose expression is induced by light.
1373	AT2G28150	177.676	-0.457352	0.156742	-2.91786	0.00352446	0.0404632		DUF966 domain containing protein, expressed during embryogenesis.
1374	AT1G09340	3878.57	-0.459377	0.13477	-3.40859	0.000652988	0.0117988	CRB	Encodes CHLOROPLAST RNA BINDING (CRB), a putative RNA-binding protein. CRB is important for the proper functioning of the chloroplast. Mutations in CRB also affects the circadian system, altering the expression of both oscillator and output genes. The mRNA is cell-to-cell mobile.
1375	AT3G21190	278.738	-0.460021	0.152602	-3.01452	0.00257384	0.0325034	MSR1	O-fucosyltransferase family protein
1376	AT2G07718	3778.96	-0.460107	0.159367	-2.88709	0.00388825	0.0434051		Cytochrome b/b6 protein
1377	AT3G13740	124.343	-0.461628	0.153835	-3.00079	0.00269277	0.033569		Encodes one of two chloroplast Mini-RNase III-like enzymes in Arabidopsis. Double mutants display imprecise maturation of 23S rRNA and other rRNAs.
1378	AT3G62110	128.948	-0.461668	0.14975	-3.08293	0.0020497	0.0278018		Pectin lyase-like superfamily protein
1379	AT2G35260	1150.66	-0.461917	0.160162	-2.88407	0.00392578	0.043631		CAAX protease self-immunity protein
1380	AT1G60860	98.0033	-0.463408	0.133432	-3.47298	0.000514716	0.00985432	AGD2	A member of ARF GAP domain (AGD), A thaliana has 15 members, grouped into four classes. AGD2 belongs to the class 1, together with AGD1, AGD3, and AGD4.
1381	AT5G15570	66.9578	-0.466192	0.160273	-2.90874	0.00362886	0.041368		Bromodomain transcription factor
1382	AT1G17220	2459.9	-0.466592	0.129058	-3.61537	0.000299917	0.00656532	FUG1	Encodes a chloroplast localized protein with similarity to translation initiation factor 2. Can complement loss of INFB in E.coli suggesting FUG1 does function as a translation initiation factor in vivo. Identified as a suppressor of the leaf variegation mutant var2-6. Suppression is only seen in hypomorphs as complete loss of function alleles are embryo lethal. The mRNA is cell-to-cell mobile.
1383	AT5G18500	430.529	-0.466726	0.128956	-3.61925	0.000295454	0.00647464		Protein kinase superfamily protein
1384	AT2G07680	221.51	-0.46833	0.141539	-3.30885	0.000936802	0.0155676	ATMRP11	Encodes ABCC13/MRP11, a member of the multidrug resistance associated protein MRP/ABCC subfamily. Its expression is induced by gibberellic acid and downregulated by naphthalene acetic acid, abscisic acid, and zeatin.
1385	AT5G05740	263.478	-0.468908	0.156808	-2.99034	0.00278669	0.0343788	EGY2	S2P-like putative metalloprotease, also contain transmembrane helices near their C-termini and many of them, five of seven, contain a conserved zinc-binding motif HEXXH. Homolog of EGY1. Each of the EGY1 and EGY-like proteins share two additional highly conserved motifs, the previously reported NPDG motif (aa 442?454 in EGY1, Rudner et al., 1999) and a newly defined GNLR motif (aa 171?179 in EGY1…
1386	AT4G04890	653.931	-0.470651	0.11053	-4.25812	2.0615e-05	0.000760644	PDF2	Encodes a homeodomain protein that is expressed in the LI layer of the vegetative, floral and inflorescence meristems. Binds to the L1 box promoter element which is required in some proteins for L1 specific expression.
1387	AT3G23750	227.833	-0.471298	0.112371	-4.19412	2.73931e-05	0.000956531	TMK4	Leucine-rich repeat protein kinase family protein
1388	AT1G49740	166.195	-0.471977	0.115513	-4.08591	4.39044e-05	0.00141102		PLC-like phosphodiesterases superfamily protein
1389	AT4G31780	1239.8	-0.472293	0.148875	-3.1724	0.00151183	0.022079	MGD1	Encodes an A-type monogalactosyldiacylglycerol (MGDG) synthase. It represents the isoform responsible for the bulk of MGDG synthesis in Arabidopsis.
1390	AT5G09870	2723.97	-0.473405	0.145994	-3.24263	0.0011843	0.0186158	CESA5	Encodes a cellulose synthase CESA5 that produces seed mucilage cellulose.Mutants are defective in seed coat mucilage.Involved in the regulation of mucilage composition and/or mucilage synthesis.
1391	AT5G61270	329.868	-0.47407	0.158149	-2.99761	0.00272106	0.033838	BHLH72	Basic helix-loop-helix (bHLH) phytochrome interacting factor. Interacts specifically with the far-red light?absorbing Pfr form of phyB through a conserved domain called the active phyB binding motif. Upon light exposure, PIF7 rapidly migrates to intranuclear speckles, where it colocalizes with phyB. Role as negative regulator of phyB-mediated seedling deetiolation.
1392	AT1G78230	421.771	-0.474992	0.160986	-2.95053	0.00317233	0.0376302		Outer arm dynein light chain 1 protein
1393	AT5G39660	112.463	-0.475002	0.164581	-2.88612	0.00390017	0.0434661	CDF2	Dof-type zinc finger domain-containing protein, identical to H-protein promoter binding factor-2a GI:3386546 from (Arabidopsis thaliana). Interacts with LKP2 and FKF1, but its overexpression does not change flowering time under short or long day conditions.
1394	AT1G68940	131.285	-0.477072	0.130891	-3.6448	0.000267597	0.00601172		Armadillo/beta-catenin-like repeat family protein
1395	ATCG00520	21737.4	-0.478082	0.158578	-3.01481	0.00257142	0.0324977	YCF4	Encodes a protein required for photosystem I assembly and stability. In cyanobacteria, loss of function mutation in this gene increases PSII/PSI ratio without any influence on photoautotrophic growth.
1396	AT2G43010	987.885	-0.478408	0.162241	-2.94874	0.00319068	0.0377919	PIF4	Isolated as a semidominant mutation defective in red -light responses. Encodes a nuclear localized bHLH protein that interacts with active PhyB protein. Negatively regulates phyB mediated red light responses. Involved in shade avoidance response. Protein abundance is negatively regulated by PhyB.Involved in the regulation of response to nutrient levels.
1397	AT2G19940	233.289	-0.478547	0.128122	-3.73508	0.000187656	0.00456319		Putative N-acetyl-gamma-glutamyl-phosphate reductase
1398	ATMG00810	125.161	-0.478804	0.148205	-3.23068	0.00123495	0.0191878	ORF240B	DNA/RNA polymerases superfamily protein
1399	AT1G21160	159.77	-0.484032	0.160144	-3.02249	0.00250708	0.0319603		eukaryotic translation initiation factor 2 (eIF-2) family protein
1400	AT3G63140	1395.76	-0.485423	0.167242	-2.90252	0.00370174	0.0419496	CSP41A	Encodes a protein with ribonuclease activity that is involved in plastid rRNA maturation.
1401	AT3G17510	1079.08	-0.486376	0.140054	-3.47278	0.000515102	0.00985432	CIPK1	Encodes a CBL-interacting protein kinase. Specifically interacts with ECT1 and ECT2.
1402	AT3G04810	138.749	-0.486583	0.163	-2.98517	0.00283419	0.0348159	NEK2	Encodes AtNek2, a member of the NIMA-related serine/threonine kinases (Neks) that have been linked to cell-cycle regulation in fungi and mammals. Plant Neks might be involved in plant development processes.
1403	AT5G19220	1954.31	-0.489064	0.136985	-3.5702	0.000356712	0.00746065	ADG2	Encodes the large subunit of ADP-glucose pyrophosphorylase which catalyzes the first, rate limiting step in starch biosynthesis. The large subunit plays a regulatory role whereas the small subunit (ApS) is the catalytic isoform. Four isoforms (ApL1-4) have been identified. ApL1 is the major large subunit isoform present in leaves. Mutational analysis of APS1 suggests that APL1 and APL2 can compen…
1404	AT5G43630	551.359	-0.490488	0.113266	-4.3304	1.48836e-05	0.000585566	TZP	Encodes a zinc knuckle protein that negatively regulates morning specific growth. The role of TZP in hypocotyl elongation was established through a QTL analysis of BayXSha RIL populations. The Bay-0 allele contains a deletion causing a frameshift mutation. TZP is under circadian control and acts to regulate morning-specific hypocotyl growth. The mRNA is cell-to-cell mobile.
1405	AT1G55120	141.477	-0.49117	0.139284	-3.52639	0.000421268	0.00840994	CWINV3	Encodes a protein with fructan exohydrolase (FEH) activity acting on levan-type fructans (6-FEH, levanase). The enzyme does not have invertase activity.
1406	ATCG00640	10771	-0.491836	0.136367	-3.60671	0.000310098	0.00674429	RPL33	encodes a chloroplast ribosomal protein L33, a constituent of the large subunit of the ribosomal complex
1407	AT3G55630	313.159	-0.494263	0.166127	-2.97521	0.00292784	0.0355765	FPGS3	Encodes one of the three folylpolyglutamate synthetase isoforms (FPGSs): FPGS1 (At5g05980, plastidic), FPGS2 (At3g10160, mitochondrial) and FPGS3 (At3g55630, cytosolic).
1408	ATCG00890	9230.14	-0.494491	0.121241	-4.07859	4.53094e-05	0.00144696	NDHB.1	NADH dehydrogenase ND2
1409	ATCG01250	9230.14	-0.494491	0.121241	-4.07859	4.53094e-05	0.00144696	NDHB.2	NADH dehydrogenase ND2
1410	AT1G78580	593.94	-0.494547	0.168159	-2.94095	0.00327203	0.0383727	TPS1	Encodes an enzyme putatively involved in trehalose biosynthesis. The protein has a trehalose synthase (TPS)-like domain but no trehalose phosphatase (TPP)-like domain. ATTPS1 is able to complement yeast tps1 mutants in vivo. The gene product modulates cell growth but not cell differentiation by determining cell wall deposition and cell division.
1411	AT5G04230	217.389	-0.494765	0.167339	-2.95667	0.00310981	0.0371354	PAL3	Member of Phenylalanine ammonialyase (PAL) gene family. Differs significantly from PAL1 and PAL2 and other sequenced plant PAL genes. Arabidopsis has four PALs: AT2G37040 (PAL1), AT3G53260 (PAL2), AT5G04230 (PAL3) and AT3G10340 (PAL4).
1412	AT5G35750	259.156	-0.495336	0.157381	-3.14736	0.0016475	0.0236497	AHK2	Encodes histidine kinase AHK2.
1413	AT5G35360	456.339	-0.495684	0.14982	-3.30852	0.000937905	0.0155676	CAC2	Encodes biotin carboxylase subunit (CAC2).
1414	AT1G69830	934.095	-0.495712	0.143769	-3.44796	0.000564828	0.0105068	AMY3	Encodes a plastid-localized &#945
1415	ATCG00660	3041.36	-0.497152	0.175559	-2.83183	0.00462827	0.0493202	RPL20	encodes a chloroplast ribosomal protein L20, a constituent of the large subunit of the ribosomal complex
1416	AT5G24800	118.815	-0.499688	0.166257	-3.00552	0.00265125	0.0332568	BZIP9	Encodes bZIP protein BZO2H2.
1417	AT4G32880	151.528	-0.499835	0.170677	-2.92854	0.00340559	0.0395483	ATHB-8	member of homeodomain-leucine zipper family, acting as a differentiation-promoting transcription factor of the vascular meristems.
1418	ATCG00820	3550.17	-0.500501	0.122818	-4.07513	4.59883e-05	0.00146381	RPS19	Encodes a 6.8-kDa protein of the small ribosomal subunit.
1419	AT5G59690	122.087	-0.501235	0.143624	-3.4899	0.000483208	0.00939555		Histone superfamily protein
1420	AT1G30510	149.663	-0.501768	0.144442	-3.47383	0.000513076	0.00984518	RFNR2	Encodes a root-type ferredoxin:NADP(H) oxidoreductase.
1421	AT4G21990	543.28	-0.501887	0.162915	-3.08067	0.00206535	0.027939	2003-04-01	Encodes a protein disulfide isomerase-like (PDIL) protein, a member of a multigene family within the thioredoxin (TRX) superfamily. This protein also belongs to the adenosine 5'-phosphosulfate reductase-like (APRL) group.
1422	ATCG00700	12114.1	-0.502139	0.177126	-2.83493	0.00458361	0.0489994	PSBN	PSII low MW protein
1423	ATCG00120	120842	-0.504738	0.145586	-3.46694	0.000526414	0.0100044	ATPA	Encodes the ATPase alpha subunit, which is a subunit of ATP synthase and part of the CF1 portion which catalyzes the conversion of ADP to ATP using the proton motive force. This complex is located in the thylakoid membrane of the chloroplast.
1424	AT1G55930	86.2184	-0.504779	0.173843	-2.90364	0.00368847	0.0418697	CBSDUFCH2	CBS domain-containing protein / transporter associated domain-containing protein
1425	AT4G27430	1020.4	-0.5051	0.169528	-2.97946	0.00288761	0.035241	CIP7	Positive regulator of light-regulated genes. Novel nuclear protein which requires light for its high level expression. The mRNA is cell-to-cell mobile.
1426	AT4G10030	147.864	-0.505379	0.154734	-3.26611	0.00109037	0.0174106		Alpha/beta hydrolase domain containing protein involved in lipid biosynthesis.
1427	AT1G03090	130.234	-0.505471	0.133767	-3.77875	0.000157615	0.0039864	MCCA	MCCA is the biotinylated subunit of the dimer MCCase, which is involved in leucine degradation. Both subunits are nuclear coded and the active enzyme is located in the mitochondrion.
1428	AT5G61480	111.013	-0.505819	0.166313	-3.04137	0.002355	0.030685	TDR	Encodes PXY, a receptor-like kinase essential for maintaining polarity during plant vascular-tissue development.
1429	AT3G52290	113.622	-0.507653	0.173763	-2.92152	0.00348332	0.0401278	IQD3	Member of IQ67 (CaM binding) domain containing family.
1430	AT4G27620	59.2275	-0.507972	0.170125	-2.98588	0.00282767	0.034778		intracellular protein transporter
1431	AT3G48560	1000.75	-0.508747	0.148334	-3.42975	0.00060415	0.0110951	ALS	Catalyzes the formation of acetolactate from pyruvate, the first step in valine and isoleucine biosynthesis. Requires FAD, thiamine pyrophosphate and Mg. Inhibited by the sulphonylurea herbicide, chlorsulphuron, and the imidazolinone herbicide, imazapyr. The obtained crystal structure of acetohydroxyacid synthase AHAS, EC 2.2.1.6)in complex with herbicides of the sulphonylurea and imidazolinone f…
1432	AT5G43880	428.297	-0.509018	0.180101	-2.82629	0.00470909	0.0498662		methyl-coenzyme M reductase II subunit gamma, putative (DUF3741)
1433	ATCG00540	49220.3	-0.509324	0.151371	-3.36474	0.000766151	0.013505	PETA	Encodes cytochrome f apoprotein
1434	ATMG00080	1901.88	-0.509544	0.171906	-2.96409	0.00303577	0.0365187	RPL16	encodes a mitochondrial ribosomal protein L16, which is a constituent of the large ribosomal subunit
1435	AT4G30825	186.236	-0.510721	0.135133	-3.77938	0.000157217	0.0039864		P-class pentatricopeptide repeat (PPR) protein essential for accumulation of the dicistronic atpH/F transcript in chloroplasts. Acts as barrier to prevent the atpH/F transcript degradation by exoribonucleases by binding to the consensus sequence of the atpF-atpA intergenic region.
1436	ATCG01090	9246.85	-0.511592	0.165275	-3.09539	0.00196551	0.0268876	NDHI	Encodes subunit of the chloroplast NAD(P)H dehydrogenase complex
1437	AT5G54280	244.314	-0.519085	0.140592	-3.69215	0.00022237	0.00521797	VIII-2	Type VII myosin gene
1438	AT1G21980	237.499	-0.519086	0.183172	-2.83388	0.00459869	0.0491072	PIP5K1	Type I phosphatidylinositol-4-phosphate 5-kinase. Preferentially phosphorylates PtdIns4P. Induced by water stress and abscisic acid in Arabidopsis thaliana. Expressed in procambial cells of leaves, flowers and roots. A N-terminal Membrane Occupation and Recognition Nexus (MORN)affects enzyme activity and distribution.
1439	AT3G04910	749.134	-0.520568	0.168809	-3.08377	0.00204394	0.0277984	WNK1	Serine/threonine protein kinase, whose transcription is regulated by circadian rhythm.
1440	AT1G75310	147.846	-0.524482	0.167823	-3.12521	0.00177678	0.0250186	AUL1	auxin-like 1 protein
1441	AT5G23860	184.657	-0.524872	0.16046	-3.27105	0.00107147	0.0171768	TUBB8	beta-tubulin, preferentially expressed in endodermal and phloem cells of primary roots and in the vascular tissues of leaves, stems, and flowers. The mRNA is cell-to-cell mobile.
1442	AT5G19530	152.514	-0.526035	0.17757	-2.96241	0.00305237	0.0366702	ACL5	Encodes a spermine synthase. Required for internode elongation and vascular development, specifically in the mechanism that defines the boundaries between veins and nonvein regions. This mechanism may be mediated by polar auxin transport. Though ACL5 has been shown to function as a spermine synthase in E. coli, an ACL5 knockout has no effect on the endogenous levels of free and conjugated polyami…
1443	ATCG01010	12126.1	-0.52745	0.183493	-2.8745	0.00404671	0.0447043	NDHF	Chloroplast encoded NADH dehydrogenase unit.
1444	AT2G18940	106.259	-0.530023	0.175455	-3.02086	0.00252062	0.0320162		Tetratricopeptide repeat (TPR)-like superfamily protein
1445	AT2G07771	412.052	-0.531775	0.148113	-3.59032	0.000330266	0.00709123		Cytochrome C assembly protein
1446	ATMG00900	412.052	-0.531775	0.148113	-3.59032	0.000330266	0.00709123	CCB256	cytochrome c biogenesis orf256
1447	AT5G63780	236.326	-0.532345	0.182602	-2.91533	0.00355311	0.0407225	SHA1	Encodes SHA1 (shoot apical meristem arrest), a putative E3 ligase (a RING finger protein) required for post-embryonic SAM maintenance. The mutant sha1-1 shows a primary SAM-deficient phenotype at the adult stage.
1448	AT3G03680	163.445	-0.53314	0.146086	-3.64949	0.000262761	0.00595607		Encodes a m-type thioredoxin (Trx-m1) localized in chloroplast stroma.
1449	AT3G52870	328.606	-0.537592	0.152424	-3.52696	0.000420369	0.00840862	IQM3	IQ calmodulin-binding motif family protein
1450	AT3G63370	76.965	-0.537842	0.164779	-3.26403	0.00109842	0.0174975	PCMP-H83	Encodes a chloroplast RNA editing factor.
1451	AT1G29820	71.446	-0.541073	0.16594	-3.26066	0.00111153	0.0176645		Magnesium transporter CorA-like family protein
1452	ATCG00380	8854.87	-0.541348	0.127175	-4.25671	2.07452e-05	0.000762018	RPS4	Chloroplast encoded ribosomal protein S4
1453	AT3G01440	157.4	-0.542803	0.138799	-3.91071	9.20266e-05	0.00262764	PNSL3	Encodes a subunit of the NAD(P)H complex located in the chloroplast thylakoid lumen.
1454	AT1G03930	440.147	-0.546095	0.144889	-3.76906	0.000163865	0.00410843	CKL9	Phosphorylates serine, threonine, and tyrosine
1455	AT2G02500	58.3501	-0.546436	0.175323	-3.11674	0.00182861	0.0255467	ISPD	Encodes a protein with 4-Diphosphocytidyl-2C-methyl-D-erythritol synthase activity. The enzyme has an absolute requirement for divalent cations (Mg2+ reaches the highest catalytic activity).
1456	AT2G38230	449.015	-0.549565	0.150022	-3.66324	0.000249042	0.00569244	PDX11	Encodes a protein predicted to function in tandem with PDX2 to form glutamine amidotransferase complex with involved in vitamin B6 biosynthesis. The mRNA is cell-to-cell mobile.
1457	AT4G22160	59.19	-0.549578	0.173332	-3.17066	0.00152091	0.0221956		hypothetical protein
1458	ATCG00750	6000.66	-0.554627	0.119039	-4.65919	3.17454e-06	0.000152189	RPS11	30S chloroplast ribosomal protein S11
1459	ATCG00470	27128.7	-0.554734	0.172044	-3.22438	0.00126246	0.0195401	ATPE	ATPase epsilon subunit
1460	AT1G62180	2413.65	-0.555823	0.189172	-2.93818	0.00330146	0.0386105	2002-04-01	encodes a adenosine 5'-phosphosulfate reductase, involved in sulfate assimilation. Is a major effect locus for natural variation of shoot sulfate content in Arabidopsis.
1461	AT4G25290	304.052	-0.558842	0.147069	-3.79985	0.000144783	0.00373199		DNA photolyase
1462	AT4G27700	1234.66	-0.560404	0.152323	-3.67905	0.000234099	0.00543199		Rhodanese/Cell cycle control phosphatase superfamily protein
1463	AT5G08720	285.676	-0.560796	0.177747	-3.15502	0.00160486	0.0231529		Encodes PIN2 PROMOTER BINDING PROTEIN 1 (PPP1), an evolutionary conserved plant-specific DNA binding protein that acts on transcription of PIN genes. Also named as HCF145. Mutations in HCF145 have reduced level of the tricistronic psaA-psaB-rps (small-subunit ribosomal protein)14 mRNA which encodes for the major subunits of the photosystem I (PSI). HCF145 binds to the 5'UTR of PSAA via a novel TM…
1464	AT5G25840	158.451	-0.563763	0.161849	-3.48327	0.000495323	0.00959416		DUF1677 family protein (DUF1677)
1465	AT4G37550	397.868	-0.566082	0.170249	-3.32501	0.000884149	0.0149079		Acetamidase/Formamidase family protein
1466	AT1G47900	195.371	-0.568544	0.196776	-2.8893	0.00386104	0.043221	FPP6	filament-like protein (DUF869)
1467	AT2G38120	202.242	-0.568864	0.162729	-3.49577	0.000472694	0.00920886	AUX1	Encodes an auxin influx transporter. AUX1 resides at the apical plasma membrane of protophloem cells and at highly dynamic subpopulations of Golgi apparatus and endosomes in all cell types. AUX1 action in the lateral root cap and/or epidermal cells influences lateral root initiation and positioning. Shoot supplied ammonium targets AUX1 and inhibits lateral root emergence. The mRNA is cell-to-cell…
1468	AT5G14210	279.16	-0.569254	0.185764	-3.0644	0.0021811	0.0290186		Leucine-rich repeat protein kinase family protein
1469	AT3G28860	580.296	-0.569711	0.18548	-3.07155	0.00212949	0.0284444	ABCB19	Encodes a member of the ATP-binding cassette (ABC) transporter family that is involved in auxin transport and is involved in postembryonic organ separation. Also known as AtMDR11 and PGP19. Possibly regulates auxin-dependent responses by influencing basipetal auxin transport in the root. Acts upstream of phyA in regulating hypocotyl elongation and gravitropic response. Exerts nonredundant, partia…
1470	AT1G63640	75.4965	-0.570412	0.172541	-3.30595	0.000946551	0.015672		P-loop nucleoside triphosphate hydrolases superfamily protein with CH (Calponin Homology) domain-containing protein
1471	AT1G07820	81.2874	-0.570688	0.171146	-3.33452	0.000854482	0.0145744		Histone superfamily protein
1472	AT4G24060	89.156	-0.571301	0.174978	-3.26499	0.00109469	0.017452	DOF4.6	Dof-type zinc finger DNA-binding family protein
1473	AT2G42580	136.232	-0.571637	0.190738	-2.99698	0.00272669	0.0338664	TTL3	Encodes a member of the TTL family and contains a thioredoxin like domain and three tandom TPRs. Interacts physically with BRL2/VH1 and appears to play a role in brassiosteroid and auxin signaling. Belongs to one of the 36 carboxylate clamp (CC)-tetratricopeptide repeat (TPR) proteins (Prasad 2010, Pubmed ID: 20856808) with potential to interact with Hsp90/Hsp70 as co-chaperones. The TTL family i…
1474	AT1G19720	872.951	-0.572453	0.173058	-3.30787	0.000940077	0.0155777	DYW7	Pentatricopeptide repeat (PPR-like) superfamily protein
1475	AT1G07200	206.851	-0.574991	0.18759	-3.06514	0.00217565	0.0289651	SMXL6	Encodes a member of an eight-gene family (SMAX1 and SMAX1-like) that has weak similarity to AtHSP101, a ClpB chaperonin required for thermotolerance.
1476	AT1G48600	2836.66	-0.575378	0.188631	-3.05028	0.00228626	0.0300414	NMT2	Encodes a phosphoethanolamine N-methyltransferase that catalyses the last two methylation steps of the three sequential methylations of phosphoethanolamine (PEA) that are required for the synthesis of phosphocholine (PCho) in plants.
1477	AT2G27060	106.393	-0.575544	0.186719	-3.0824	0.00205339	0.0278331		Leucine-rich repeat protein kinase family protein
1478	AT1G37130	14165.8	-0.576105	0.198658	-2.89999	0.0037318	0.0421955	NIA2	Identified as a mutant resistant to chlorate. Encodes nitrate reductase structural gene. Involved in nitrate assimilation. Has nitrate reductase activity. Up-regulated by the fungus P. indica. Binds transcription factor At2g35940. The mRNA is cell-to-cell mobile.
1479	ATCG00730	110880	-0.577042	0.189133	-3.05099	0.00228085	0.0300094	PETD	A chloroplast gene encoding subunit IV of the cytochrome b6/f complex
1480	ATCG00480	82026.5	-0.578217	0.178966	-3.23087	0.00123415	0.0191878	ATPB	chloroplast-encoded gene for beta subunit of ATP synthase
1481	AT1G72500	466.309	-0.579804	0.137318	-4.22234	2.41781e-05	0.000860647		inter alpha-trypsin inhibitor, heavy chain-like protein
1482	AT4G30020	456.559	-0.582572	0.205737	-2.83163	0.00463109	0.0493242	SBT2.6	PA-domain containing subtilase family protein
1483	AT5G51545	98.1211	-0.582797	0.142494	-4.08996	4.31444e-05	0.00139683	LPA2	Encodes LPA2 (low psii accumulation2), an intrinsic thylakoid membrane protein required for efficient assembly of Photosystem II.
1484	AT5G59480	272.914	-0.583443	0.179452	-3.25125	0.00114899	0.0181741		Haloacid dehalogenase-like hydrolase (HAD) superfamily protein
1485	AT5G58550	65.5891	-0.58684	0.205941	-2.84956	0.00437799	0.0475059	EOL2	Encodes a paralog of ETO1, which is a negative regulator of ACS5 (a key enzyme in ethylene biosynthesis pathway). EOL2 also interacts with and inhibits the activity of ACS5.
1486	ATCG01100	33667.5	-0.587413	0.171858	-3.41802	0.000630793	0.0115007	NDHA	NADH dehydrogenase ND1
1487	AT3G22150	154.968	-0.587426	0.181731	-3.23238	0.00122762	0.0191034	PCMP-E95	Involved in RNA editing of plastid atpF and mitochondrial nad5.
1488	AT5G49665	111.927	-0.59075	0.173889	-3.39729	0.000680579	0.012199	WAV3	Zinc finger (C3HC4-type RING finger) family protein
1489	AT1G08260	145.067	-0.591013	0.163138	-3.62278	0.00029145	0.00643582	POL2A	Similar to POL2A, DNA polymerase epsilon catalytic subunit. Essential for Arabidopsis growth. Null homozygotes are embryo lethal, partial loss of function alleles show embryo patterning defects such as root pole displacement. Delayed progression through cell cycle results in embryos with smaller numbers of larger cells.
1490	ATCG00905	604.151	-0.592416	0.127437	-4.64871	3.34019e-06	0.000159374	RPS12C	chloroplast gene encoding ribosomal protein s12. The gene is located in three distinct loci on the chloroplast genome and is transpliced to make one transcript.
1491	ATCG01230	604.151	-0.592416	0.127437	-4.64871	3.34019e-06	0.000159374	RPS12B	chloroplast gene encoding ribosomal protein s12. The gene is located in three distinct loci on the chloroplast genome and is transpliced to make one transcript.
1492	AT1G11280	164.339	-0.592769	0.166581	-3.55843	0.000373071	0.0077466		S-locus lectin protein kinase family protein
1493	AT2G01750	56.2733	-0.594248	0.200016	-2.97101	0.00296822	0.0359373	MAP70-3	Encodes a microtubule associated protein (MAP70-3). Expressed in all tissues.
1494	AT1G35780	82.4158	-0.59571	0.181966	-3.27374	0.00106135	0.017028		N-lysine methyltransferase
1495	AT1G70940	414.347	-0.596577	0.205806	-2.89873	0.00374676	0.0422935	PIN3	A regulator of auxin efflux and involved in differential growth. PIN3 is expressed in gravity-sensing tissues, with PIN3 protein accumulating predominantly at the lateral cell surface. PIN3 localizes to the plasma membrane and to vesicles. In roots, PIN3 is expressed without pronounced polarity in tiers two and three of the columella cells, at the basal side of vascular cells, and to the lateral …
1496	AT5G43700	105.761	-0.598681	0.188872	-3.16977	0.00152557	0.0222476	IAA4	Auxin inducible protein similar to transcription factors.
1497	AT5G57030	479.94	-0.602624	0.20457	-2.9458	0.00322117	0.0379851	LUT2	Lutein-deficient 2 (LUT2) required for lutein biosynthesis, member of the xanthophyll class of carotenoids. Encodes lycopene epsilon cyclase
1498	AT1G24575	104.805	-0.603295	0.202596	-2.97782	0.00290307	0.0353808		DEAD-box ATP-dependent RNA helicase-like protein
1499	ATCG00740	14531.2	-0.604753	0.148359	-4.07629	4.57603e-05	0.00145905	RPOA	RNA polymerase alpha subunit
1500	ATCG00860	16260.7	-0.605893	0.130899	-4.6287	3.67974e-06	0.000172316	ycf2-B	Encodes an unknown protein. This gene is regulated by AtSIG6 transcriptionally.Strong interaction with TIC inner envelope protein translocon which consists of Tic20/Tic56/Tic100/Tic214(Ycf1)(DOI:10.1105/tpc.18.00357).
1501	ATCG01280	16260.7	-0.605893	0.130899	-4.6287	3.67974e-06	0.000172316	ycf2-B	Chloroplast Ycf2
1502	ATCG00150	30571.1	-0.606699	0.195935	-3.09643	0.00195864	0.0268191	ATPI	Encodes a subunit of ATPase complex CF0, which is a proton channel that supplies the proton motive force to drive ATP synthesis by CF1 portion of the complex.
1503	AT2G27760	40.8758	-0.607108	0.190932	-3.1797	0.00147426	0.0216613	IPT2	Encodes tRNA isopentenyltransferase, similar to yeast MOD5.
1504	AT2G07739	2106.81	-0.609021	0.134575	-4.52553	6.02455e-06	0.000262621		Ycf1 protein
1505	AT4G37080	262.144	-0.609106	0.175851	-3.46376	0.000532672	0.0100948		ternary complex factor MIP1 leucine-zipper protein (Protein of unknown function, DUF547)
1506	AT2G12905	4703.86	-0.609883	0.142424	-4.28217	1.85075e-05	0.0006982		hypothetical protein
1507	ATCG01000	14319.1	-0.610687	0.142176	-4.29528	1.74469e-05	0.000669449	YCF1.1	Ycf1 protein
1508	AT2G38300	66.891	-0.611947	0.216608	-2.82513	0.00472611	0.0499932		myb-like HTH transcriptional regulator family protein
1509	AT3G59040	176.388	-0.61328	0.208975	-2.93471	0.00333864	0.0389052		Involved in chloroplast biogenesis and function.
1510	AT4G05631	1593.78	-0.613964	0.191038	-3.21384	0.00130974	0.0199808		hypothetical protein
1511	AT1G77460	174.439	-0.615683	0.190184	-3.23731	0.00120664	0.0188642	CSI3	Encodes a plasma membrane, microtubule associated protein with sequence similarity to CSI1 that is involved in cellulose biosynthesis and cell elongation. A mutation in CSI3 alone do not appear to affect growth but enhances the cell elongation phenotype of CSI1 mutants. CSI3 co localizes with CSI1 and CESA3 and CESA6.
1512	AT5G53500	210.186	-0.616464	0.147982	-4.16581	3.10247e-05	0.00106131		Transducin/WD40 repeat-like superfamily protein
1513	AT2G37450	218.514	-0.616718	0.200174	-3.08091	0.00206367	0.027939		nodulin MtN21-like transporter family protein
1514	AT5G44130	85.5953	-0.620398	0.170444	-3.63989	0.000272753	0.00608957	FLA13	Fasciclin-like arabinogalactan protein. Possibly involved in embryogenesis and seed development.
1515	AT4G13840	718.853	-0.620683	0.176483	-3.51696	0.00043652	0.008646	CER26	HXXXD-type acyl-transferase family protein
1516	AT5G47720	63.8599	-0.621526	0.214691	-2.89498	0.00379186	0.0426119		Encodes a functional acetoacetyl-CoA thiolase that is functionally redundant with AACT2. Loss-of-function mutants show no apparent growth phenotypes.
1517	ATCG00130	73556.3	-0.622116	0.197876	-3.14396	0.00166676	0.0238584	ATPF	ATPase F subunit.
1518	AT1G60550	563.847	-0.624609	0.193128	-3.23418	0.00121994	0.0190557	MENB	enoyl-CoA hydratase/isomerase D
1519	AT4G14480	122.699	-0.626102	0.156092	-4.01112	6.04312e-05	0.00182861	BLUS1	Encodes a putative Ser/Thr protein kinase, BLUS1 (BLUE LIGHT SIGNALING1). BLUS1 functions as a phototropin substrate and primary regulator of stomatal control to enhance photosynthetic CO2 assimilation under natural light conditions.
1520	AT3G51150	130.029	-0.627039	0.207469	-3.02233	0.0025084	0.0319603	KIN7G	ATP binding microtubule motor family protein
1521	AT2G32640	135.979	-0.627708	0.173399	-3.62003	0.00029457	0.00647464		Encodes a lycopene beta cyclase that catalyzes the addition of beta-ionone end groups to the end of lycopene molecules.
1522	ATCG00180	13341.2	-0.628145	0.152402	-4.12163	3.76199e-05	0.00124677	RPOC1	RNA polymerase beta' subunit-1
1523	AT1G77740	336.301	-0.631386	0.188238	-3.3542	0.000795957	0.0138388	PIP5K2	Encodes PIP5K2, a phosphatidylinositol-4-phosphate 5-kinase (PtdIns(4)P 5-kinase 2
1524	AT5G49215	119.736	-0.633822	0.160506	-3.94891	7.8508e-05	0.00226685		Pectin lyase-like superfamily protein
1525	AT2G45970	112.904	-0.633844	0.183221	-3.45946	0.000541264	0.0102001	CYP86A8	Encodes a member of the CYP86A subfamily of cytochrome p450 genes. Expressed at moderate levels in flowers, leaves, roots and stems.
1526	ATCG00800	8116.65	-0.634439	0.169583	-3.74116	0.000183174	0.00449757	RPS3	encodes a chloroplast ribosomal protein S3, a constituent of the small subunit of the ribosomal complex
1527	AT5G13770	370.292	-0.636748	0.207858	-3.06338	0.00218856	0.0290712		Pentatricopeptide repeat (PPR-like) superfamily protein
1528	AT3G60320	614.938	-0.638804	0.131186	-4.86946	1.11904e-06	6.64282e-05	NRG2	bZIP domain class transcription factor (DUF630 and DUF632)
1529	ATCG00790	7135.27	-0.640122	0.173386	-3.69189	0.000222597	0.00521797	RPL16	chloroplast gene encoding a ribosomal protein L16, which is a constituent of 50S large ribosomal subunit
1530	AT5G21930	363.126	-0.640575	0.21814	-2.93653	0.00331906	0.0387441	PAA2	P-Type ATPase, mediates copper transport to chloroplast thylakoid lumen. Required for accumulation of copper-containing plastocyanin in the thylakoid lumen and for effective photosynthetic electron transport
1531	AT1G65010	471.627	-0.640645	0.210208	-3.04766	0.00230628	0.0301865		Encodes a microtubule-associated protein. Putative role in flower development. Comparison of SALK_061426C to Columbia wild type in normal lighting and under low light of 33 micromoles per meter-squared per second resulted in a trend toward earlier bolting in the mutant under low light (P=0.055) (Ann Stapleton and Patrick Pridgen, 2009, personal communication).
1532	AT2G34710	190.14	-0.641039	0.147263	-4.35302	1.34274e-05	0.000536644	ATHB-14	Dominant PHB mutations cause transformation of abaxial leaf fates into adaxial leaf fates. Encodes a member of HD-Zip family which contains homeodomain-leucine zipper domains and domain similar to a mammalian sterol binding domain. Has overlapping functions with PHAVOLUTA, REVOLUTA and CORONA.
1533	AT2G20290	185.025	-0.641799	0.201192	-3.18998	0.00142284	0.0211397	XI-G	member of Myosin-like proteins
1534	ATCG00490	2276962	-0.642194	0.183513	-3.49945	0.000466217	0.00910025	RBCL	large subunit of RUBISCO. Protein is tyrosine-phosphorylated and its phosphorylation state is modulated in response to ABA in Arabidopsis thaliana seeds.
1535	AT3G46780	5627.7	-0.644143	0.223204	-2.8859	0.00390296	0.0434732	PTAC16	plastid transcriptionally active 16
1536	AT5G01810	141.353	-0.644149	0.206122	-3.12508	0.00177757	0.0250186	CIPK15	Encodes a CBL-interacting serine/threonine protein kinase, also has similarities to SOS2 kinase.
1537	AT3G52750	239.789	-0.644891	0.136446	-4.72634	2.28602e-06	0.000117401	FTSZ2-2	Nuclear gene that encodes a plastidial division protein (FtsZ2-2). FtsZ2-2 is involved in chloroplast morphology and internal organisation in addition to participating in chloroplast partition
1538	AT1G15550	47.8079	-0.645498	0.228219	-2.82842	0.00467786	0.0497174	GA3OX1	Involved in later steps of the gibberellic acid biosynthetic pathway. Activated by AGAMOUS in a cal-1, ap1-1 background. Deletion of 208 bp from -1016 to -809 (&#916
1539	AT1G64860	998.752	-0.645814	0.217736	-2.96604	0.00301661	0.0363576	SIGA	Subunit of chloroplast RNA polymerase, confers the ability to recognize promoter sequences on the core enzyme
1540	AT4G20840	96.5323	-0.649444	0.152246	-4.26576	1.9922e-05	0.000741857		Encodes an oligogalacturonide oxidase that inactivates the elicitor-active oligogalacturonides (OGs).
1541	AT2G23755	67.9446	-0.649849	0.20798	-3.12458	0.00178057	0.0250416		transmembrane family 220 helix protein
1542	AT2G30040	170.919	-0.650092	0.222557	-2.92101	0.00348895	0.0401697	MAPKKK14	member of MEKK subfamily
1543	AT5G13290	51.2645	-0.651023	0.204521	-3.18315	0.00145681	0.0214462	CRN	Encodes a protein with predicted Ser/Thr kinase activity and membrane localization that is involved in the CLV3 signaling pathway that represses WUS expression in the meristem. Loss of function of CRN can suppress the phenotype caused by overexpression of CLV3. SOL2 isolated as a suppressor of root- specific overexpression of CLE19, a clavata3 like gene. sol2 partially suppresses the short root p…
1544	ATCG00190	7764.89	-0.654347	0.154606	-4.23236	2.31254e-05	0.00083198	RPOB	Chloroplast DNA-dependent RNA polymerase B subunit. The transcription of this gene is regulated by a nuclear encoded RNA polymerase. This gene has been transferred to mitochondrial genome during crucifer evolution.
1545	AT4G24670	101.629	-0.654575	0.216939	-3.01732	0.00255022	0.0323259	TAR2	Encodes a protein with similarity to the TAA1 trytophan aminotransferase involved in IAA biosynthesis. Double mutant analyses suggest that this protein is involved in regulating many aspects of plant growth and development from embryogenesis to flower formation and plays a role in ethylene-mediated signaling.TAR2 is required for reprogramming root architecture in response to low nitrogen conditio…
1546	AT2G29550	178.985	-0.655273	0.135555	-4.83401	1.33811e-06	7.69435e-05	TUBB7	Encodes a beta-tubulin that is expressed in leaves, roots and flowers.
1547	AT1G15165	40.9031	-0.656262	0.21068	-3.11497	0.00183961	0.0256105		RING/FYVE/PHD zinc finger superfamily protein
1548	AT3G18750	127.075	-0.657052	0.212792	-3.08777	0.00201667	0.0274645	WNK6	Encodes a member of the WNK family (9 members in all) of protein kinases, the structural design of which is clearly distinct from those of other known protein kinases, such as receptor-like kinases and mitogen-activated protein kinases. Its transcription is under the control of circadian rhythms.
1549	AT5G55540	203.911	-0.657374	0.15206	-4.32311	1.53845e-05	0.000601755	TRN1	Encodes a large plant-specific protein of unknown function, with conserved domains also found in a variety of signaling proteins, In trn mutants, the leaf venation network had a severely reduced complexity: incomplete loops, no tertiary or quaternary veins, and vascular islands. The leaf laminas were asymmetric and narrow because of a severely reduced cell number. TRN1 is required for the mainten…
1550	AT4G38690	224.219	-0.657905	0.214024	-3.07398	0.0021122	0.0283657		PLC-like phosphodiesterases superfamily protein
1551	ATCG00770	6272.18	-0.659217	0.15564	-4.23553	2.28014e-05	0.000824732	RPS8	chloroplast 30S ribosomal protein S8
1552	AT2G05210	76.7217	-0.660636	0.205334	-3.21738	0.00129367	0.0199124	POT1A	Encodes AtPOT1a, an accessory factor for telomerase required for positive telomere length regulation. Note on nomenclature: different names have been given to Arabidopsis POT-like genes (Kuchar and Fajkus, 2004
1553	ATCG00810	5111.09	-0.668824	0.161908	-4.13089	3.61357e-05	0.00120539	RPL22	encodes a chloroplast ribosomal protein L22, a constituent of the large subunit of the ribosomal complex
1554	ATCG00760	3156.62	-0.669022	0.221752	-3.01699	0.00255301	0.0323259	RPL36	encodes a chloroplast ribosomal protein L36, a constituent of the large subunit of the ribosomal complex
1555	AT1G78180	63.9802	-0.670047	0.199278	-3.36237	0.000772756	0.013574		Mitochondrial substrate carrier family protein
1556	AT2G34680	597.083	-0.670671	0.189667	-3.53606	0.00040615	0.00824034	AIR9	isolated from differential screening of a cDNA library from auxin-treated root culture. sequence does not show homology to any known proteins and is predicted to be extracellular.
1557	AT4G33110	243.634	-0.671677	0.205627	-3.26648	0.00108894	0.0174015		S-adenosyl-L-methionine-dependent methyltransferases superfamily protein
1558	AT3G06770	65.6549	-0.672289	0.20987	-3.20335	0.00135838	0.0205211		Pectin lyase-like superfamily protein
1559	AT3G49670	524.259	-0.673764	0.189368	-3.55797	0.00037373	0.0077523	BAM2	Encodes a CLAVATA1-related receptor kinase-like protein required for both shoot and flower meristem function. Very similar to BAM1,with more than 85% a.a. identity. It has a broad expression pattern and is involved in vascular strand development in the leaf, control of leaf shape, size and symmetry, male gametophyte development and ovule specification and function. Anthers of double mutants (bam1…
1560	ATCG00830	4550.51	-0.674172	0.173749	-3.88015	0.000104391	0.0028981	rpl2-A	encodes a chloroplast ribosomal protein L2, a constituent of the large subunit of the ribosomal complex
1561	ATCG01310	4550.51	-0.674172	0.173749	-3.88015	0.000104391	0.0028981	rpl2-A	encodes a chloroplast ribosomal protein L2, a constituent of the large subunit of the ribosomal complex
1562	AT1G11860	3429.04	-0.675199	0.185607	-3.63779	0.000274993	0.00612603		Glycine cleavage T-protein family
1563	ATCG00780	6612.2	-0.676346	0.179909	-3.75938	0.000170333	0.00422671	RPL14	encodes a chloroplast ribosomal protein L14, a constituent of the large subunit of the ribosomal complex
1564	AT4G23790	106.223	-0.676581	0.200435	-3.37555	0.00073667	0.0130997	TBL24	Encodes a member of the TBL (TRICHOME BIREFRINGENCE-LIKE) gene family containing a plant-specific DUF231 (domain of unknown function) domain. TBL gene family has 46 members, two of which (TBR/AT5G06700 and TBL3/AT5G01360) have been shown to be involved in the synthesis and deposition of secondary wall cellulose, presumably by influencing the esterification state of pectic polymers. Functions as a…
1565	ATCG00280	365453	-0.677587	0.18524	-3.65789	0.000254298	0.00579288	PSBC	chloroplast gene encoding a CP43 subunit of the photosystem II reaction center. promoter contains a blue-light responsive element.
1566	AT5G58900	110.427	-0.679189	0.167119	-4.06411	4.82168e-05	0.00151347		R-R-type MYB protein
1567	AT1G09250	67.4814	-0.68062	0.237535	-2.86535	0.00416552	0.0457166	BHLH149	basic helix-loop-helix (bHLH) DNA-binding superfamily protein
1568	ATCG00350	548286	-0.681445	0.17091	-3.98715	6.6871e-05	0.00198188	PSAA	Encodes psaA protein comprising the reaction center for photosystem I along with psaB protein
1569	AT5G18660	164.249	-0.681659	0.239599	-2.845	0.00444111	0.04794	DVR	Encodes a protein with 3,8-divinyl protochlorophyllide a 8-vinyl reductase activity. Mutants accumulate divinyl chlorophyll rather than monovinyl chlorophyll.
1570	AT1G66180	43.0879	-0.682511	0.222994	-3.06067	0.00220842	0.0292471		The gene encodes a putative aspartyl protease (ASP). Its expression is induced in response to light and ascorbate. The mRNA is cell-to-cell mobile.
1571	AT3G61210	243.6	-0.683881	0.214844	-3.18316	0.0014568	0.0214462		S-adenosyl-L-methionine-dependent methyltransferases superfamily protein
1572	AT3G56370	252.619	-0.686095	0.198758	-3.45191	0.000556637	0.010424	IRK	Leucine-rich repeat protein kinase family protein
1573	AT4G14870	54.2419	-0.687694	0.178872	-3.84461	0.000120743	0.00326233	SECE1	Encodes a component of the thylakoid-localized Sec system involved in the translocation of cytoplasmic proteins into plastid. The mRNA is cell-to-cell mobile.
1574	AT3G54720	132.791	-0.688081	0.213962	-3.21591	0.00130034	0.0199146	AMP1	Encodes glutamate carboxypeptidase. Various alleles show-increased cotyledon number and rate of leaf initiation, show transformation of leaves to cotyledons, altered flowering time and photomorphogenesis and an increased level of cytokinin biosynthesis. Involved in ethylene enhanced hypocotyl elongation in the light. Strong genetic interaction between TGH and AMP1.
1575	AT5G09350	53.7933	-0.688375	0.185854	-3.70384	0.00021236	0.0050365	PI4KB2	Encodes a phosphatidylinositol 4-OH kinase, PI-4Kbeta2. Arabidopsis contains 12 PI-4Ks in three separate families: PI-4Kalphs, PI-4kbeta, and PI-4Kgamma. PI-4Kbeta2 is 83% identical to PI-4kbeta1 encoded by At5g64070. Important for polarized root hair growth as the loss of this gene and its close relative PI-4kbeta1, leads to the formation of abnormal root hairs.
1576	AT4G20430	42.8197	-0.688578	0.240312	-2.86535	0.00416553	0.0457166	SBT2.2	Subtilase family protein
1577	AT1G62380	681.825	-0.68889	0.197626	-3.48582	0.00049063	0.00951238	ACO2	Encodes a protein similar to 1-aminocyclopropane-1-carboxylic oxidase (ACC oxidase). Expression of the AtACO2 transcripts is affected by ethylene.
1578	AT5G26850	106.022	-0.691086	0.178272	-3.87657	0.000105938	0.00293298		Uncharacterized protein
1579	AT3G45850	231.444	-0.693841	0.187111	-3.70818	0.000208758	0.00497445		P-loop containing nucleoside triphosphate hydrolases superfamily protein
1580	AT4G21750	414.082	-0.694036	0.151333	-4.58615	4.51487e-06	0.000207099	ATML1	Encodes a homeobox protein similar to GL2. It is expressed in both the apical and basal daughter cells of the zygote as well as their progeny. Expression is detected starting the two-celled stage of embryo development and is later restricted to the outermost, epidermal cell layer from its inception. Its promoter is highly modular with each region contributing to specific aspects of the gene's spa…
1581	AT3G57040	226.154	-0.700476	0.186636	-3.75317	0.000174613	0.00430307	ARR9	response regulator ARR9, A two-component response regulator-like protein with a receiver domain with a conserved aspartate residue and a possible phosphorylation site and at the N-terminal half. Appears to interact with histidine kinase like genes ATHP3 and ATHP2
1582	AT3G06980	220.651	-0.703544	0.242987	-2.8954	0.00378674	0.0425782	RH50	DEA(D/H)-box RNA helicase family protein
1583	AT5G04820	39.1108	-0.703708	0.248096	-2.83643	0.00456205	0.0488207	OFP13	ovate family protein 13
1584	AT4G19650	37.5681	-0.703995	0.22592	-3.11612	0.00183247	0.0255623		Mitochondrial transcription termination factor family protein
1585	AT1G64390	1082.41	-0.705009	0.247665	-2.84663	0.00441851	0.0477658	AtGH9C2	glycosyl hydrolase 9C2
1586	AT1G24764	98.7423	-0.708117	0.170373	-4.15628	3.23477e-05	0.00109644	ATMAP70-2	Member of the MAP70 protein family.
1587	AT4G17520	142.989	-0.712278	0.230348	-3.09218	0.00198693	0.0271145	RGGB	Hyaluronan / mRNA binding family
1588	ATCG00170	15592.3	-0.713882	0.160701	-4.4423	8.90034e-06	0.000373463	RPOC2	RNA polymerase beta' subunit-2
1589	AT3G14240	216.716	-0.715863	0.232886	-3.07388	0.00211295	0.0283657	SBT1.5	Subtilase family protein
1590	AT4G26790	113.783	-0.718467	0.213663	-3.36261	0.000772089	0.013574		GDSL-motif esterase/acyltransferase/lipase. Enzyme group with broad substrate specificity that may catalyze acyltransfer or hydrolase reactions with lipid and non-lipid substrates.
1591	AT1G50010	304.657	-0.71858	0.231175	-3.10838	0.00188119	0.0260233	TUBA4	Encodes alpha-2,4 tubulin. TUA2 and TUA4 encode identical proteins. The mRNA is cell-to-cell mobile.
1592	AT1G15160	28.1004	-0.719119	0.237936	-3.02232	0.00250842	0.0319603	DTX11	MATE efflux family protein
1593	AT1G55960	440.051	-0.719243	0.192344	-3.73936	0.000184487	0.00452431		Polyketide cyclase/dehydrase and lipid transport superfamily protein
1594	AT5G48460	123.42	-0.719425	0.201971	-3.56201	0.000368021	0.0076575	FIM2	Encodes a member of the fimbrin family. Different members of the fimbrin/plastin family have diverged biochemically during evolution to generate either tight actin bundles or loose networks with distinct biochemical and biophysical properties. FIM4 generates both actin bundles and branched actin filaments whereas FIM5 only generates actin bundles.
1595	AT5G03760	649.236	-0.719788	0.2152	-3.34474	0.000823608	0.0141834	CSLA9	encodes a beta-mannan synthase that is required for agrobacterium-mediated plant genetic transformation involves a complex interaction between the bacterium and the host plant. 3' UTR is involved in transcriptional regulation and the gene is expressed in the elongation zone of the root.
1596	ATCG01110	7912.29	-0.719858	0.169621	-4.24392	2.1965e-05	0.000803115	NDHH	Encodes the 49KDa plastid NAD(P)H dehydrogenase subunit H protein. Its transcription is regulated by an ndhF-specific plastid sigma factor, SIG4.
1597	AT5G37790	103.131	-0.720982	0.196036	-3.6778	0.000235255	0.00545139		Protein kinase superfamily protein
1598	AT1G04160	116.771	-0.725306	0.20935	-3.46456	0.000531097	0.0100744	XI-B	Encodes a member of the type XI myosin protein family involved in root hair elongation.
1599	AT2G04170	92.0027	-0.726458	0.20227	-3.59152	0.000328755	0.00708896		TRAF-like family protein
1600	AT4G23440	37.7674	-0.729883	0.211032	-3.45863	0.000542926	0.0102124		Disease resistance protein (TIR-NBS class)
1601	AT5G66530	169.002	-0.730445	0.227094	-3.21649	0.00129767	0.0199146		Galactose mutarotase-like superfamily protein
1602	ATCG00840	1401.35	-0.730513	0.197175	-3.70489	0.000211481	0.00502154	RPL23-A	One of two chloroplast genes that encode chloroplast ribosomal protein L23, a constituent of the large subunit of the ribosomal complex
1603	ATCG01300	1401.35	-0.730513	0.197175	-3.70489	0.000211481	0.00502154	RPL23-A	One of two chloroplast genes that encode chloroplast ribosomal protein L23, a constituent of the large subunit of the ribosomal complex
1604	ATCG00900	322.436	-0.732815	0.17307	-4.2342	2.29371e-05	0.000826678	RPS7-A	encodes a chloroplast ribosomal protein S7, a constituent of the small subunit of the ribosomal complex
1605	ATCG01240	322.436	-0.732815	0.17307	-4.2342	2.29371e-05	0.000826678	RPS7-A	30S chloroplast ribosomal protein S7
1606	AT1G32120	92.7853	-0.733457	0.218481	-3.35707	0.000787733	0.0137575		serine/threonine-protein phosphatase 7 long form-like protein
1607	AT4G24540	47.0796	-0.735029	0.196645	-3.73784	0.000185607	0.00454074	AGL24	Encodes a MADS-box protein involved in flowering. Regulates the expression of SOC1 and is also upregulated by SOC1. Binds with IMK3 kinase domain. Phosphorylated by IMK3
1608	AT2G29940	116.448	-0.73517	0.133281	-5.51594	3.46925e-08	3.19725e-06	ABCG31	pleiotropic drug resistance 3
1609	AT3G18980	200.157	-0.735775	0.23857	-3.08411	0.00204164	0.0277858	ETP1	EIN2 targeting protein1
1610	AT2G01830	145.571	-0.736182	0.229979	-3.20108	0.00136912	0.0206006	AHK4	Histidine kinase: cytokinin-binding receptor that transduces cytokinin signals across the plasma membrane
1611	AT3G50660	126.161	-0.737522	0.201039	-3.66855	0.000243929	0.00559457	CYP90B1	Encodes a 22&#945
1612	AT3G02110	49.6477	-0.739637	0.251642	-2.93925	0.00329012	0.0385624	SCPL25	serine carboxypeptidase-like 25
1613	AT5G44680	118.131	-0.742056	0.223085	-3.32634	0.000879938	0.0148493		DNA glycosylase superfamily protein
1614	AT5G62700	254.162	-0.742856	0.22974	-3.23346	0.001223	0.0190609	TUBB3	encodes tubulin beta-2/beta-3 chain The mRNA is cell-to-cell mobile.
1615	AT1G26761	140.801	-0.743133	0.262936	-2.82628	0.00470916	0.0498662		Arabinanase/levansucrase/invertase
1616	ATCG00340	562200	-0.746095	0.201174	-3.7087	0.000208326	0.00497445	PSAB	Encodes the D1 subunit of photosystem I reaction center.
1617	AT2G01950	66.2845	-0.749017	0.264304	-2.83392	0.00459812	0.0491072	BRL2	Encodes a leucine rich repeat receptor kinase and associated with provascular/procambial cells. Similar to BRI, brassinosteroid receptor protein.
1618	AT5G51550	102.733	-0.750092	0.192412	-3.89836	9.68453e-05	0.00273925	EXL3	EXORDIUM like 3
1619	AT1G70370	989.088	-0.75132	0.193341	-3.88599	0.000101914	0.00284964	PGL3	polygalacturonase 2
1620	AT3G49650	86.9979	-0.755693	0.183676	-4.11426	3.88418e-05	0.00128305	KIN8B	P-loop containing nucleoside triphosphate hydrolases superfamily protein
1621	AT1G74070	188.037	-0.755715	0.26069	-2.8989	0.00374472	0.0422935	CYP26-2	Cyclophilin-like peptidyl-prolyl cis-trans isomerase family protein
1622	AT5G28910	40.0915	-0.755818	0.251659	-3.00334	0.00267032	0.0334016		alpha-(1,6)-fucosyltransferase
1623	AT4G16400	22.8733	-0.758316	0.250333	-3.02923	0.00245181	0.0315592		transmembrane protein
1624	AT4G39770	172.827	-0.758577	0.211015	-3.59489	0.000324523	0.00701269	TPPH	Haloacid dehalogenase-like hydrolase (HAD) superfamily protein
1625	ATCG00630	13886.6	-0.763084	0.248212	-3.07433	0.00210979	0.0283657	PSAJ	Encodes subunit J of photosystem I.
1626	AT1G14460	129.465	-0.763343	0.18748	-4.0716	4.66907e-05	0.00147937		AAA-type ATPase family protein
1627	AT1G33080	54.6447	-0.764606	0.187088	-4.08688	4.37216e-05	0.00140964	DTX23	MATE efflux family protein
1628	AT2G46970	4021.36	-0.76602	0.188307	-4.06794	4.74314e-05	0.00149579	PIL1	encodes a novel Myc-related bHLH transcription factor, which physically associated with APRR1/TOC1 and is a member of PIF3 transcription factor family.
1629	AT5G52100	162.702	-0.768947	0.233175	-3.29772	0.00097473	0.0160203	DAPB3	Is essential for chloroplast NAD(P)H dehydrogenase activity, which is involved in electron transfer between PSII and PSI. Likely functions in biogenesis or stabilization of the NAD(P)H dehydrogenase complex. The mRNA is cell-to-cell mobile.
1630	AT2G05790	87.7503	-0.769293	0.260196	-2.95659	0.00311064	0.0371354		O-Glycosyl hydrolases family 17 protein
1631	AT5G13090	44.777	-0.76938	0.253733	-3.03225	0.00242742	0.0313452		hypothetical protein
1632	AT5G06710	91.0098	-0.770234	0.222549	-3.46096	0.000538255	0.0101719	HAT14	Homeobox-leucine zipper protein.
1633	AT1G64370	3256.14	-0.770503	0.234926	-3.27976	0.00103895	0.0167217		filaggrin-like protein
1634	AT3G18090	60.1749	-0.772466	0.231282	-3.33993	0.000838011	0.0143823	NRPD2B	Encodes a subunit of RNA polymerase IV (aka RNA polymerase D). NRPD2b is closely related to NRPD2a, but has lower levels of transcription and does not affect endogenous siRNA when mutated.
1635	AT1G01620	647.474	-0.774259	0.259124	-2.98799	0.00280816	0.0345803	PIP1-3	a member of the plasma membrane intrinsic protein subfamily PIP1. localizes to the plasma membrane and exhibits water transport activity in Xenopus oocyte. expressed ubiquitously and protein level decreases slightly during leaf development.
1636	AT1G19050	108.052	-0.775667	0.218411	-3.55142	0.000383163	0.00789121	ARR7	Encodes a member of the Arabidopsis response regulator (ARR) family, most closely related to ARR15. A two-component response regulator protein containing a phosphate accepting domain in the receiver domain but lacking a DNA binding domain in the output domain. Involved in response to cytokinin and meristem stem cell maintenance. Arr7 protein is stabilized by cytokinin.
1637	AT2G47500	91.8838	-0.777657	0.192646	-4.03671	5.42069e-05	0.00167543	KIN14I	P-loop nucleoside triphosphate hydrolases superfamily protein with CH (Calponin Homology) domain-containing protein
1638	AT3G60290	25.138	-0.779739	0.274497	-2.84061	0.00450271	0.0483806		2-oxoglutarate (2OG) and Fe(II)-dependent oxygenase superfamily protein
1639	AT5G51460	134.722	-0.779826	0.196646	-3.96563	7.32014e-05	0.00212579	TPPA	homologous to the C-terminal part of microbial trehalose-6-phosphate phosphatases
1640	ATCG00330	75975.1	-0.787946	0.231279	-3.4069	0.000657056	0.0118617	RPS14	30S chloroplast ribosomal protein S14
1641	AT4G19020	242.834	-0.791822	0.214942	-3.68389	0.0002297	0.00534105	CMT2	Encodes a plant DNA methyltransferase that methylates mainly cytosines in CHH (H = any base but G) contexts. It is involved in heat tolerance.
1642	AT3G52720	356.834	-0.792103	0.199088	-3.97866	6.9306e-05	0.00203907	ACA1	Encodes an alpha carbonic anhydrase (CAH1) located in the chloroplast stroma. Most chloroplast proteins are encoded by the nuclear genome and imported with the help of sorting signals that are intrinsic parts of the polypeptides. CAH1 takes an alternative route through the secretory pathway, and becomes N-glycosylated before entering the chloroplast. Glycosylation and intra-molecular disulfide br…
1643	AT3G16800	132.538	-0.795017	0.215069	-3.69658	0.000218527	0.00515852		EGR3 functions as a negative regulator of plant growth with prominent effect on plant growth during drought stress, EGR3 regulates microtubule organization and likely affects additional cytoskeleton and trafficking processes along the plasma membrane.
1644	AT2G41050	35.4739	-0.798791	0.226349	-3.52902	0.000417096	0.0083847		PQ-loop repeat family protein / transmembrane family protein
1645	AT1G69040	132.646	-0.800408	0.210596	-3.80068	0.000144298	0.00372426	ACR4	ACT-domain containing protein involved in feedback regulation of amino acid metabolism
1646	AT2G19170	49.9977	-0.800871	0.265684	-3.01438	0.00257508	0.0325034	SBT2.5	Encodes a novel subtilisin-like serine protease.
1647	AT2G02020	67.4816	-0.801222	0.223985	-3.57713	0.00034739	0.00734176	NPF8.4	Major facilitator superfamily protein
1648	AT3G01490	58.5474	-0.801677	0.26508	-3.02428	0.00249224	0.0318875		Protein kinase superfamily protein
1649	AT1G34010	22.9206	-0.802046	0.270335	-2.96686	0.00300856	0.0363169		hypothetical protein
1650	AT3G59100	65.1459	-0.805225	0.241535	-3.33379	0.000856725	0.0145744	CALS6	encodes a protein similar to callose synthase
1651	AT5G01180	21.1971	-0.805306	0.284444	-2.83115	0.00463804	0.0493722	NPF8.2	Encodes a dipeptide transporter expressed in pollen and ovules during early seed development. GFP-tagged PTR5 localizes to the plasma membrane.
1652	ATCG00580	4584.4	-0.807124	0.232401	-3.47298	0.000514709	0.00985432	PSBE	PSII cytochrome b559. There have been many speculations about the function of Cyt b559, but the most favored at present is that it plays a protective role by acting as an electron acceptor or electron donor under conditions when electron flow through PSII is not optimized.
1653	AT5G16000	102.159	-0.807819	0.241072	-3.35095	0.000805354	0.0139404	NIK1	NSP-interacting kinase (NIK1), receptor-like kinase, involved in defense response against geminivirus It acts as a virulence target of the begomovirus nuclear shuttle protein (NSP).
1654	AT5G62710	34.9158	-0.81217	0.209679	-3.8734	0.000107328	0.00295928		Leucine-rich repeat protein kinase family protein
1655	AT4G37980	875.499	-0.812513	0.145198	-5.59589	2.19493e-08	2.22955e-06	CAD7	NADPH-dependent cinnamaldehyde and hexenal reductase involved in the production of green leaf volitile compounds.
1656	AT3G20350	42.4975	-0.814589	0.234884	-3.46805	0.000524254	0.00997269		actin cytoskeleton-regulatory complex pan-like protein
1657	AT1G24280	53.7353	-0.815167	0.243516	-3.34749	0.000815469	0.0140672	G6PD3	Encodes a plastidic glucose-6-phosphate dehydrogenase that is sensitive to reduction by DTT and whose mRNA is most highly expressed in root.
1658	AT3G25717	82.181	-0.815839	0.280357	-2.91	0.00361429	0.0412597	RTFL16	ROTUNDIFOLIA like 16
1659	AT3G46670	193.033	-0.816231	0.175009	-4.66393	3.10222e-06	0.00014979	UGT76E11	UDP-glucosyl transferase 76E11
1660	AT2G19780	82.7	-0.819288	0.224342	-3.65196	0.000260249	0.00590845		Leucine-rich repeat (LRR) family protein
1661	AT3G19370	108.904	-0.81948	0.267329	-3.06544	0.0021735	0.0289557		filament-like protein (DUF869)
1662	AT1G47210	29.314	-0.822319	0.274582	-2.9948	0.00274622	0.0340351	CYCA3-2	cyclin-dependent protein kinase 3
1663	AT2G29290	292.955	-0.82385	0.272636	-3.0218	0.00251278	0.031977		NAD(P)-binding Rossmann-fold superfamily protein
1664	AT3G11490	58.7996	-0.825998	0.216647	-3.81264	0.000137491	0.00359921	ROPGAP4	ROP (Rho of plant GTPases) family member Involved in cell wall patterning. Encodes ROP inactivator, regulates the formation of ROP-activated domains
1665	AT1G08810	46.9692	-0.828207	0.242489	-3.41544	0.000636797	0.0115612	MYB60	putative transcription factor of the R2R3-MYB gene family. Transcript increases under conditions that promote stomatal opening (white and blue light, abi1-1 mutation) and decreases under conditions that trigger stomatal closure (ABA, desiccation, darkness), with the exception of elevated CO2. Expressed exclusively in guard cells of all tissues. It is required for light-induced opening of stomata.…
1666	ATCG00570	6545.59	-0.828251	0.283245	-2.92415	0.00345395	0.0399262	PSBF	PSII cytochrome b559
1667	AT2G13690	25.7062	-0.830173	0.260735	-3.18397	0.00145271	0.0214171	PRL1-IFG	PRLI-interacting factor
1668	AT2G01420	229.059	-0.830795	0.251108	-3.30851	0.000937927	0.0155676	PIN4	Encodes a putative auxin efflux carrier that is localized in developing and mature root meristems. It is involved in the maintenance of embryonic auxin gradients. A role for AtPIN4 in generating a sink for auxin below the quiescent center of the root meristem that is essential for auxin distribution and patterning is proposed. In the root, PIN4 is detected around the quiescent center and cells su…
1669	AT3G10520	252.832	-0.841019	0.264117	-3.18426	0.00145122	0.0214171	AHB2	Encodes a class 2 non-symbiotic hemoglobin. Over-expression of AHb2 in seeds led to a 40% increase in the total fatty acid content of developing and mature seeds in three subsequent generations. This was mainly due to an increase in the poly-unsaturated C18:2 (omega-6) linoleic and C18:3 (omega-3) alpha-linolenic acids.
1670	AT5G54670	49.5994	-0.844519	0.298025	-2.83372	0.00460098	0.0491072	KIN14N	Encodes a truncated KatC polypeptide (KatC(207-754)), which includes the carboxyl-terminal region of KatC. This was expressed in Escherichia coli and was shown to possess microtubule-stimulated ATPase activity.
1671	ATCG00160	2816.7	-0.850394	0.173314	-4.90667	9.26378e-07	5.66578e-05	RPS2	Chloroplast ribosomal protein S2
1672	AT3G48290	34.126	-0.85089	0.282812	-3.00868	0.00262386	0.0329747	CYP71A24	putative cytochrome P450
1673	AT2G34170	72.0411	-0.854854	0.225743	-3.78684	0.000152574	0.00389306		hypothetical protein (DUF688)
1674	AT1G18650	36.4066	-0.855861	0.270285	-3.16652	0.00154276	0.0224496	PDCB3	Encodes a member of the X8-GPI family of proteins. It localizes to the plasmodesmata and is predicted to bind callose.
1675	AT1G69580	46.9721	-0.858623	0.274945	-3.12289	0.00179085	0.0251109		Homeodomain-like superfamily protein
1676	AT4G01950	91.8351	-0.862161	0.292022	-2.95239	0.0031533	0.0374591	ATGPAT3	putative sn-glycerol-3-phosphate 2-O-acyltransferase
1677	AT4G36540	247.824	-0.870856	0.264128	-3.2971	0.000976893	0.0160428	BEE2	Encodes the brassinosteroid signaling component BEE2 (BR-ENHANCED EXPRESSION 2). Positively modulates the shade avoidance syndrome in Arabidopsis seedlings.
1678	AT2G18890	63.2554	-0.871486	0.284094	-3.0676	0.00215787	0.0287853		Protein kinase superfamily protein
1679	AT5G02430	14.6097	-0.871645	0.308374	-2.82658	0.00470476	0.0498662		Transducin/WD40 repeat-like superfamily protein
1680	AT2G46710	228.256	-0.875028	0.262202	-3.33723	0.000846181	0.0144855	ROPGAP3	ROP (Rho of plant GTPases) family member Involved in cell wall patterning. Encodes ROP inactivator, regulates the formation of ROP-activated domains
1681	AT2G46630	36.8027	-0.875028	0.309661	-2.82576	0.00471687	0.0499216		serine/arginine repetitive matrix protein
1682	AT2G15620	2588.19	-0.875698	0.155883	-5.61765	1.93572e-08	2.01384e-06	NIR1	Involved in the second step of nitrate assimilation. Its expression is induced by nitrate. The mRNA is cell-to-cell mobile.
1683	AT2G47450	585.319	-0.877625	0.245455	-3.5755	0.000349557	0.00735674	CAO	A component of the chloroplast signal recognition particle pathway that is involved in LHCP targeting. It is downregulated in response to high light. It recognizes the DPLG motif in Lhcb1. The mRNA is cell-to-cell mobile.
1684	AT1G10850	50.5964	-0.878651	0.264927	-3.31657	0.000911286	0.0152508		Leucine-rich repeat protein kinase family protein
1685	AT3G13000	28.9369	-0.879683	0.278717	-3.15619	0.00159846	0.0230771		ubiquinone biosynthesis protein (Protein of unknown function, DUF547)
1686	AT1G68810	52.1161	-0.880494	0.270386	-3.25644	0.0011282	0.0178872	BHLH30	basic helix-loop-helix (bHLH) DNA-binding superfamily protein
1687	AT5G60890	482.558	-0.881534	0.177556	-4.96481	6.87668e-07	4.36971e-05	MYB34	Myb-like transcription factor that modulates expression of ASA1, a key point of control in the tryptophan pathway
1688	AT2G29310	163.661	-0.882496	0.237169	-3.72096	0.000198471	0.00478011		NAD(P)-binding Rossmann-fold superfamily protein
1689	AT1G06530	44.8003	-0.884606	0.28399	-3.11492	0.00183993	0.0256105	PMD2	Encodes PEROXISOMAL AND MITOCHONDRIAL DIVISION FACTOR2. Involved in mitochondrial morphogenesis.
1690	AT5G65890	88.5656	-0.885671	0.197885	-4.47568	7.61688e-06	0.000325702	ACR1	Member of ACT domain containing protein family. ACT domains are amino acid binding domains. Shows strongest expression in flowers and siliques.
1691	AT1G27210	140.136	-0.885879	0.237084	-3.73657	0.000186548	0.00454723	TOR1L4	ARM repeat superfamily protein
1692	AT2G29730	39.8411	-0.889475	0.22741	-3.91132	9.17914e-05	0.00262764	UGT71D1	UDP-glucosyl transferase 71D1
1693	AT4G11450	32.7523	-0.890069	0.295077	-3.0164	0.00255795	0.0323681		bromo-adjacent domain protein, putative (DUF3527)
1694	AT5G49160	68.7391	-0.897525	0.224532	-3.99731	6.4065e-05	0.00192128	DMT1	Encodes a cytosine methyltransferase MET1. Required for silencing of FWA paternal allele in endosperm. Two lines with RNAi constructs directed against DMT1 have reduced agrobacterium-mediated tumor formation. The mRNA is cell-to-cell mobile.
1695	AT5G39320	126.191	-0.909427	0.271669	-3.34755	0.000815281	0.0140672	UGD4	UDP-glucose 6-dehydrogenase family protein
1696	AT4G03190	52.1479	-0.910416	0.218338	-4.16975	3.04938e-05	0.00104492	GRH1	Encodes an F box protein belonging to the TIR1 subfamily. This protein forms SCF complexes with ASK1 and CUL1 and interacts with Aux/IAA proteins in an auxin-dependent manner. It also has sequence similarity to the yeast protein GRR1, which is involved in glucose repression.
1697	AT5G18020	81.4971	-0.919633	0.310754	-2.95936	0.0030828	0.0369039	SAUR20	SAUR-like auxin-responsive protein family
1698	AT4G31290	130.418	-0.921807	0.193361	-4.76729	1.86724e-06	9.94365e-05	GGCT22	ChaC-like family protein
1699	AT2G40150	65.7503	-0.923562	0.277583	-3.32716	0.000877361	0.0148182	TBL28	Encodes a member of the TBL (TRICHOME BIREFRINGENCE-LIKE) gene family containing a plant-specific DUF231 (domain of unknown function) domain. TBL gene family has 46 members, two of which (TBR/AT5G06700 and TBL3/AT5G01360) have been shown to be involved in the synthesis and deposition of secondary wall cellulose, presumably by influencing the esterification state of pectic polymers. A nomenclature…
1700	AT5G05160	33.8132	-0.925179	0.318078	-2.90865	0.00362992	0.041368		Encodes a receptor-like kinase that activates secondary growth, the production of secondary vascular tissues.
1701	AT5G62410	31.1612	-0.927029	0.268744	-3.44949	0.000561646	0.0104766	SMC2-1	SMC2-1 (SMC2)
1702	AT4G27595	143.478	-0.929471	0.259475	-3.58213	0.000340811	0.00722541		Encodes a microtubule-associated protein.
1703	AT5G56530	28.1561	-0.932727	0.264884	-3.52127	0.000429493	0.00854601		tRNA-splicing ligase (DUF239)
1704	AT1G69523	108.254	-0.935015	0.275531	-3.39351	0.000690035	0.0123336		S-adenosyl-L-methionine-dependent methyltransferases superfamily protein
1705	AT5G17980	48.6595	-0.935821	0.299391	-3.12575	0.00177351	0.0249964		C2 calcium/lipid-binding plant phosphoribosyltransferase family protein
1706	AT1G27460	47.0751	-0.93585	0.301582	-3.10314	0.00191479	0.0263977	NPGR1	encodes a calmodulin-binding protein that is expressed in pollen, suspension culture cells, flowers, and fruits. The mRNA is cell-to-cell mobile.
1707	AT5G49100	56.3418	-0.936138	0.253916	-3.68681	0.000227086	0.00529858		vitellogenin-like protein
1708	AT3G50240	158.324	-0.940792	0.318413	-2.95463	0.00313048	0.0372538	KIN4B	Encodes a kinesin-related protein.
1709	AT5G22880	53.9625	-0.945561	0.233681	-4.04636	5.20194e-05	0.00161986	H2B	Encodes a histone 2B (H2B) protein. This protein can be ubiquitinated in planta, and this modification depends on the HUB1 and HUB2 E3 ubiquitin ligases.
1710	AT4G34560	72.5089	-0.95132	0.317986	-2.9917	0.00277428	0.0342467		transmembrane protein
1711	AT3G25710	25.4149	-0.952273	0.249273	-3.8202	0.000133342	0.00352718	BHLH32	Encodes a basic helix-loop-helix transcription factor that is expressed in the hypophysis-adjacent embryo cells, and is required and partially sufficient for MP-dependent root initiation. Involved in response to phosphate starvation. Negative regulator of root hair development, anthocyanin formation and Pi content. Its expression is responsive to both phosphate (Pi) and phosphite (Phi) in shoots.
1712	AT5G41140	414.801	-0.953991	0.289115	-3.29969	0.000967912	0.0159213		Myosin heavy chain-related protein
1713	AT4G34900	137.531	-0.95542	0.241721	-3.95257	7.7316e-05	0.00223883	XDH2	xanthine dehydrogenase 2
1714	AT4G28250	197.156	-0.962137	0.294871	-3.26291	0.00110276	0.0175528	EXPB3	putative beta-expansin/allergen protein. Naming convention from the Expansin Working Group (Kende et al, 2004. Plant Mol Bio). Involved in the formation of nematode-induced syncytia in roots of Arabidopsis thaliana.
1715	AT1G31710	154.213	-0.973287	0.293801	-3.31274	0.000923867	0.0154393		Copper amine oxidase family protein
1716	AT1G60810	19.282	-0.973703	0.309247	-3.14863	0.00164038	0.0235643	ACLA-2	One of the three genes encoding subunit A of the trimeric enzyme ATP Citrate lyase
1717	AT1G29450	61.9829	-0.976396	0.269317	-3.62546	0.000288451	0.00637656	SAUR64	SAUR-like auxin-responsive protein family
1718	AT2G44040	21.4308	-0.979272	0.307795	-3.18157	0.0014648	0.0215481	DAPB1	Dihydrodipicolinate reductase, bacterial/plant
1719	AT5G44040	28.7406	-0.980375	0.258456	-3.79319	0.000148722	0.0038101		eisosome SEG2-like protein
1720	AT3G24460	77.3555	-0.982506	0.33046	-2.97314	0.00294766	0.0357313		Serinc-domain containing serine and sphingolipid biosynthesis protein
1721	AT5G10170	124.182	-0.983406	0.304112	-3.2337	0.00122198	0.0190597	IPS3	myo-inositol-1-phosphate synthase isoform 3.Expressed in leaf, root and silique. Immunolocaliazation experiments with an antibody recognizing MIPS1, MIPS2, and MIPS3 showed endosperm localization.
1722	AT1G63310	14.5378	-0.989782	0.346382	-2.85749	0.00427008	0.0466611		hypothetical protein
1723	AT3G26700	63.4107	-0.993748	0.242648	-4.09542	4.21399e-05	0.00136738		Protein kinase superfamily protein
1724	AT3G07540	29.4824	-0.999214	0.248026	-4.02867	5.6092e-05	0.00171531	FH10	Actin-binding FH2 (formin homology 2) family protein
1725	AT3G45930	21.1178	-1.00225	0.295359	-3.39331	0.000690529	0.0123336		Histone superfamily protein
1726	AT2G21050	50.7356	-1.00484	0.277615	-3.61953	0.000295136	0.00647464	LAX2	Encodes LAX2 (LIKE AUXIN RESISTANT), a member of the AUX1 LAX family of auxin influx carriers. Required for the establishment of embryonic root cell organization.
1727	AT4G20940	35.2092	-1.00654	0.344521	-2.92156	0.00348279	0.0401278		Encodes a plasma-membrane localized LRR receptor-like protein involved in both ABA and H202 mediated signaling involved in stomatal movement. TAIR10 annotation for this gene has a low confidence score (2-star). See Comments field for structural annotation by the community.
1728	AT2G44830	57.1549	-1.00917	0.224404	-4.49709	6.88888e-06	0.000297727		AGCVIII kinase involved in the pulse-induced first positive phototropism. Plasma-membrane-associated element of a molecular rheostat that modulates auxin flux through developing protophloem sieve elements (PPSEs) while interacting with BRX, thereby timing PPSE differentiation. Activates PIN-mediated auxin efflux.
1729	AT3G54880	43.7847	-1.01023	0.258327	-3.91066	9.2045e-05	0.00262764		zinc finger protein
1730	AT1G78450	88.4057	-1.01313	0.248655	-4.07443	4.61272e-05	0.00146381		SOUL heme-binding family protein
1731	AT2G41820	128.479	-1.01931	0.250156	-4.07468	4.60782e-05	0.00146381	PXC3	Leucine-rich repeat protein kinase family protein
1732	AT1G05540	25.0825	-1.021	0.341599	-2.98888	0.00279999	0.0345007		hypothetical protein (DUF295)
1733	AT3G18970	11.3588	-1.02299	0.354851	-2.88289	0.00394049	0.0437705	PCMP-E93	Encodes a pentatricopeptide repeat protein (PPR) protein involved in mitochondrial mRNA editing.
1734	AT5G15580	112.505	-1.02314	0.321781	-3.17963	0.00147464	0.0216613	LNG1	Encodes LONGIFOLIA1 (LNG1). Regulates leaf morphology by promoting cell expansion in the leaf-length direction. The LNG1 homologue LNG2 (At3g02170) has similar function.
1735	AT5G62920	50.2928	-1.0274	0.304988	-3.36865	0.000755378	0.0133618	ARR6	Encodes a Type-A response regulator that is responsive to cytokinin treatment. Its C-ter domain is very short in comparison to other Arabidopsis ARRs (17 total). Arr6 protein is stabilized by cytokinin.
1736	AT5G26000	4456.48	-1.03054	0.313225	-3.29011	0.00100148	0.0162745	TGG1	member of Glycoside Hydrolase Family 1. encodes one of two known functional myrosinase enzymes in Arabidopsis. The enzyme catalyzes the hydrolysis of glucosinolates into compounds that are toxic to various microbes and herbivores.
1737	AT3G14890	35.3499	-1.03074	0.270807	-3.8062	0.000141121	0.00367516	ZDP	Encodes a base excision repair protein that, together with APE2, it plays overlapping roles in the maintenance of epigenome and genome stability in plants.
1738	AT2G43535	49.8441	-1.03559	0.334604	-3.09498	0.00196829	0.0268963	ATTI4	Encodes a defensin-like (DEFL) family protein.
1739	AT1G67870	1016.56	-1.03891	0.32947	-3.15327	0.0016145	0.0232753		glycine-rich protein
1740	AT1G63180	36.8916	-1.03948	0.304777	-3.41063	0.000648142	0.0117322	UGE3	Encodes a protein with UDP-D-glucose 4-epimerase activity. Involved in pollen development.
1741	AT4G12730	239.397	-1.04599	0.318474	-3.28439	0.00102205	0.0165289	FLA2	AF333971 Arabidopsis thaliana fasciclin-like arabinogalactan-protein 2 (Fla2) mRNA, complete cds. Fasciclin-like arabinogalactan protein. Possibly involved in embryogenesis and seed development.
1742	AT5G46220	21.6493	-1.04698	0.303377	-3.45109	0.000558324	0.0104436		Encodes a protein with alkaline ceramidase activity that is involved in regulation of turgor during pollen tube growth and silique stomatal movement. Tod1 is expressed specifically in pollen and silique guard cells. Loss of function mutations have reduced fertility due to defects in pollen transmission.
1743	AT4G17180	27.9336	-1.04814	0.290426	-3.60898	0.000307398	0.00670002		O-Glycosyl hydrolases family 17 protein
1744	AT5G66740	38.4093	-1.04932	0.304967	-3.44077	0.000580059	0.010721		spindle assembly abnormal protein (DUF620)
1745	AT3G54400	124.635	-1.04991	0.302506	-3.47071	0.00051908	0.00990819		Eukaryotic aspartyl protease family protein
1746	AT5G61660	52.019	-1.05367	0.358994	-2.93506	0.0033348	0.0388829		glycine-rich protein
1747	AT1G68230	15.7407	-1.05842	0.359361	-2.94527	0.00322672	0.0379958	RTNLB14	Reticulon family protein
1748	AT4G11211	20.9103	-1.06175	0.36027	-2.9471	0.00320767	0.0378993		hypothetical protein
1749	AT5G40850	285.632	-1.06408	0.174967	-6.08158	1.19001e-09	1.80587e-07	UPM1	Encodes a urophorphyrin III methylase that catalyzes S-adenosyl-L-methionine-dependent transmethylation in a multistep process involving the formation of a covalently linked complex with S-adenosyl-L-methionine. The mRNA is cell-to-cell mobile.
1750	AT3G49900	15.0465	-1.06958	0.372475	-2.87155	0.00408459	0.044961		Phototropic-responsive NPH3 family protein
1751	AT5G66310	66.6014	-1.07589	0.247187	-4.35252	1.34581e-05	0.000536808	KIN7H	ATP binding microtubule motor family protein
1752	AT1G62290	43.652	-1.0759	0.273165	-3.93866	8.19388e-05	0.00235916	APA2	Saposin-like aspartyl protease family protein
1753	AT1G56210	16.5298	-1.0761	0.363718	-2.95861	0.00309027	0.0369715	HIPP35	Heavy metal transport/detoxification superfamily protein
1754	AT5G38865	14.291	-1.07668	0.368751	-2.91981	0.00350242	0.0402788		hypothetical protein
1755	AT1G72970	88.0743	-1.07851	0.353691	-3.04929	0.0022938	0.0300817	HTH	Originally identified as a mutation that causes floral organs to fuse together. About 10-20% of mutants also have defects in ovules. Mutants have reduced fertility most likely as because of fusions that pistil emergence. The protein has similarity to the mandelonitrile lyase family of FAD containing oxidoreductases and is predicted to be secreted (SignalP).It is expressed in all tissue layers of …
1756	AT4G25780	28.7079	-1.07862	0.348175	-3.09791	0.00194889	0.026736		CAP (Cysteine-rich secretory proteins, Antigen 5, and Pathogenesis-related 1 protein) superfamily protein
1757	AT3G15680	35.0539	-1.08231	0.32901	-3.2896	0.00100331	0.0162911		Ran BP2/NZF zinc finger-like superfamily protein
1758	AT3G22790	65.9484	-1.08404	0.308551	-3.51334	0.000442518	0.008705	NET1A	Encodes a member of the NET superfamily of proteins that potentially couples different membranes to the actin cytoskeleton in plant cells. It binds filamentous actin and is localized to the plasma membrane and plasmodesmata.
1759	AT5G13140	49.9562	-1.08775	0.319521	-3.4043	0.000663341	0.0119431		Pollen Ole e 1 allergen and extensin family protein
1760	AT5G19730	47.8177	-1.09412	0.295699	-3.70012	0.000215498	0.00509895	PME53	Pectin lyase-like superfamily protein
1761	AT3G03820	46.9637	-1.09453	0.343757	-3.18402	0.00145243	0.0214171		SAUR-like auxin-responsive protein family
1762	AT4G14200	37.0727	-1.09907	0.283994	-3.87004	0.000108816	0.00299583		Pentatricopeptide repeat (PPR) superfamily protein
1763	AT2G01660	24.2673	-1.10522	0.334618	-3.30293	0.000956819	0.0157993	CRRSP12	Encodes a plasmodesmal protein that may be involved in the intercellular movement of molecules through the plasmodesmata. The protein has two DUF26 domains and a single transmembrane domain.
1764	AT2G36570	41.3547	-1.10913	0.369247	-3.00377	0.00266658	0.0333868	PXC1	Leucine-rich repeat protein kinase family protein
1765	AT1G71830	13.042	-1.10977	0.350524	-3.16604	0.00154531	0.0224542	SERK1	Plasma membrane LRR receptor-like serine threonine kinase expressed during embryogenesis in locules until stage 6 anthers, with higher expression in the tapetal cell layer. SERK1 and SERK2 receptor kinases function redundantly as an important control point for sporophytic development controlling male gametophyte production. SERK1 interacts with and transphosphorylates EMS1
1766	AT3G18710	24.914	-1.12281	0.296751	-3.78368	0.000154528	0.00393793	PUB29	Encodes a protein containing a U-box and an ARM domain. This protein has E3 ubiquitin ligase activity based on in vitro assays.
1767	AT1G70210	63.0605	-1.12313	0.287753	-3.90311	9.49662e-05	0.00269958	CYCD1-1	Encodes a D-type cyclin that physically interacts with CDC2A. Its expression is upregulated early during germination.
1768	AT1G67750	74.7689	-1.12468	0.364791	-3.08309	0.00204861	0.0278018		Pectate lyase family protein
1769	AT5G18060	17.4455	-1.12676	0.35073	-3.2126	0.00131538	0.0200364	SAUR23	SAUR-like auxin-responsive protein family
1770	AT4G17460	35.5396	-1.12769	0.309349	-3.64537	0.00026701	0.00601172	HAT1	Encodes a class II HD-ZIP protein that regulates meristematic activity in different tissues, and that it is necessary for the correct formation of the gynoecium.
1771	AT5G16600	8.77473	-1.12799	0.380505	-2.96446	0.00303216	0.0365144	MYB43	Encodes a putative transcription factor (MYB43).
1772	AT3G56810	13.8169	-1.12815	0.390592	-2.88831	0.00387318	0.0433088		hypothetical protein
1773	AT2G37640	69.6726	-1.12971	0.389175	-2.90282	0.00369815	0.0419325	EXPA3	member of Alpha-Expansin Gene Family. Naming convention from the Expansin Working Group (Kende et al, 2004. Plant Mol Bio). Involved in the formation of nematode-induced syncytia in roots of Arabidopsis thaliana.
1774	AT3G48280	13.5718	-1.12987	0.343004	-3.29403	0.000987605	0.0161274	CYP71A25	putative cytochrome P450
1775	AT1G70830	335.148	-1.13045	0.328412	-3.44218	0.000577058	0.0107047	MLP28	MLP-like protein 28
1776	AT4G17030	107.046	-1.1369	0.284921	-3.99022	6.6013e-05	0.00196262	EXLB1	Encodes EXLB1 (expansin-like B1), a member of the expansin family.
1777	AT3G62070	19.9567	-1.13832	0.335338	-3.39455	0.000687415	0.0122997		hypothetical protein
1778	AT1G33170	185.112	-1.1384	0.30813	-3.69454	0.000220288	0.00517586		S-adenosyl-L-methionine-dependent methyltransferases superfamily protein
1779	AT5G10200	42.5553	-1.14067	0.230198	-4.95517	7.22661e-07	4.55796e-05		ARM-repeat/Tetratricopeptide repeat (TPR)-like protein
1780	AT3G44730	30.9499	-1.14839	0.257285	-4.46352	8.06241e-06	0.000342576	ATKP1	kinesin-like protein 1
1781	AT3G53190	20.1437	-1.15295	0.406175	-2.83855	0.00453191	0.0486012		Pectin lyase-like superfamily protein
1782	AT1G77020	15.4337	-1.15797	0.401748	-2.88234	0.00394739	0.0437748		DNAJ heat shock N-terminal domain-containing protein
1783	AT4G09160	30.7637	-1.16017	0.341191	-3.40034	0.00067301	0.0121064	PATL5	PATLs belong to a family of proteins having a Golgi dynamics (GOLD) domain in tandem with the Sec14p-like domain. PATLs are auxin regulated. Quadruple mutants (patl2456) show altered PIN1 lateralization in root endodermis cells.
1784	AT5G62550	10.1178	-1.17471	0.381745	-3.07722	0.00208939	0.0281886		microtubule-associated futsch-like protein
1785	AT1G23340	13.9084	-1.17561	0.383776	-3.06326	0.00218938	0.0290712		carboxyl-terminal proteinase, putative (DUF239)
1786	AT1G23935	22.4065	-1.1842	0.348297	-3.39997	0.000673943	0.0121124		apoptosis inhibitory protein
1787	AT1G69160	162.984	-1.18699	0.355874	-3.33542	0.000851691	0.014559		suppressor
1788	AT2G18120	9.0117	-1.19029	0.392102	-3.03565	0.00240017	0.0311129	SRS4	A member of SHI gene family. Arabidopsis thaliana has ten members that encode proteins with a RING finger-like zinc finger motif. Despite being highly divergent in sequence, many of the SHI-related genes are partially redundant in function and synergistically promote gynoecium, stamen and leaf development in Arabidopsis.
1789	AT1G78120	18.5232	-1.19141	0.357438	-3.33319	0.000858569	0.014582	TPR12	Encodes one of the 36 carboxylate clamp (CC)-tetratricopeptide repeat (TPR) proteins (Prasad 2010, Pubmed ID: 20856808) with potential to interact with Hsp90/Hsp70 as co-chaperones.
1790	AT4G29360	21.7691	-1.1916	0.342841	-3.47567	0.000509573	0.00982304		O-Glycosyl hydrolases family 17 protein
1791	AT2G01890	50.4922	-1.19161	0.289001	-4.12322	3.7362e-05	0.00124056	PAP8	Encodes a purple acid phosphatase (PAP) belonging to the low molecular weight plant PAP group.
1792	AT1G44110	10.3297	-1.19947	0.398081	-3.01312	0.00258575	0.0325947	CYCA1-1	Cyclin A1
1793	AT1G18870	92.9342	-1.19975	0.28007	-4.28377	1.83754e-05	0.000694513	ICS2	Encodes a protein with isochorismate synthase activity involved in phylloquinone biosynthesis. Mutant studies of this gene's function suggest that its function is redundant with that of ICS1 (AT1G7410).
1794	AT1G25230	47.3417	-1.20657	0.348717	-3.46003	0.000540105	0.0101878		Calcineurin-like metallo-phosphoesterase superfamily protein
1795	AT3G19620	53.008	-1.21205	0.342799	-3.53575	0.000406617	0.00824034	BXL5	Glycosyl hydrolase family protein
1796	AT1G06490	34.3523	-1.21414	0.302578	-4.01265	6.00409e-05	0.001821	CALS7	Encodes Callose Synthase 7 (CalS7), a phloem-specific callose synthase responsible for callose deposition in developing sieve elements during phloem formation and in mature phloem induced by wounding.
1797	AT4G37750	25.7301	-1.21525	0.342961	-3.54341	0.000394993	0.00806897	ANT	ANT is required for control of cell proliferation and encodes a putative transcriptional regulator similar to AP2. Loss of function alleles have reduced fertility, abnormal ovules and abnormal lateral organs. Expressed in the chalaza, floral organ primordia, and lateral shoot organ primordia. Regulates growth and cell numbers during organogenesis.
1798	AT4G27370	9.70239	-1.22242	0.401653	-3.04348	0.00233859	0.03055	VIIIB	member of Myosin-like proteins
1799	AT4G21070	11.8878	-1.22717	0.387351	-3.16809	0.00153442	0.0223443	BRCA1	Encodes AtBRCA1, an ortholog of the human breast cancer susceptibility gene 1. Contains one N-terminal RING finger, two C-terminal BRCT and the p300/CBP interacting domain. Strongly induced by gamma rays, consistent with a putative role in DNA repair and in cell cycle control.
1800	AT5G19090	49.4962	-1.23377	0.303451	-4.06579	4.78699e-05	0.00150492	HIPP33	Heavy metal transport/detoxification superfamily protein
1801	AT5G48060	15.9447	-1.24215	0.376244	-3.30146	0.00096183	0.015847		C2 calcium/lipid-binding plant phosphoribosyltransferase family protein
1802	AT3G23880	59.6265	-1.24679	0.233669	-5.33572	9.51647e-08	7.7448e-06		F-box and associated interaction domains-containing protein
1803	AT5G18970	17.3648	-1.25049	0.332985	-3.75539	0.000173072	0.00427555		AWPM-19-like family protein
1804	AT4G18640	29.933	-1.25171	0.265135	-4.72104	2.34638e-06	0.000119287	MDIS2	Required for root hair elongation during tip growth. The mRNA is cell-to-cell mobile.
1805	AT4G22560	20.1804	-1.2585	0.282855	-4.44929	8.61531e-06	0.000362256		sulfated surface-like glycoprotein
1806	AT4G29920	21.2261	-1.25995	0.390812	-3.22394	0.00126441	0.0195552		Encodes a member of an eight-gene family (SMAX1 and SMAX1-like) that has weak similarity to AtHSP101, a ClpB chaperonin required for thermotolerance. Loss of function mutants show increased sensitivity to salt stress and drought.
1807	AT4G20270	117.818	-1.26349	0.252338	-5.00714	5.52452e-07	3.60846e-05	BAM3	Encodes a CLAVATA1-related receptor kinase-like protein required for both shoot and flower meristem function. It has a broad expression pattern and is involved in vascular strand development in the leaf, control of leaf shape, size and symmetry, male gametophyte development and ovule specification and function. The mRNA is cell-to-cell mobile.
1808	AT3G01680	212.529	-1.27345	0.240919	-5.2858	1.25155e-07	9.90589e-06	SEOB	Encodes a protein localized to phloem filaments that is required for phloem filament formation. The mRNA is cell-to-cell mobile.
1809	AT1G33811	43.0352	-1.27617	0.362266	-3.52274	0.000427104	0.00850961		GDSL-motif esterase/acyltransferase/lipase. Enzyme group with broad substrate specificity that may catalyze acyltransfer or hydrolase reactions with lipid and non-lipid substrates.
1810	AT2G16850	12.8524	-1.27736	0.387788	-3.29396	0.000987866	0.0161274	PIP2-8	plasma membrane intrinsic protein 2
1811	AT2G22610	10.2163	-1.28136	0.404386	-3.16865	0.00153147	0.0223175		Di-glucose binding protein with Kinesin motor domain-containing protein
1812	AT4G19050	32.0332	-1.28864	0.348237	-3.70047	0.000215197	0.00509778		NB-ARC domain-containing disease resistance protein
1813	AT3G21950	48.406	-1.29032	0.308978	-4.17608	2.96569e-05	0.00102068		SABATH family methyltransferase.
1814	AT5G66580	16.6261	-1.29198	0.447382	-2.88787	0.00387862	0.0433324		hypothetical protein
1815	AT2G32860	409.033	-1.29355	0.240469	-5.37929	7.47812e-08	6.28878e-06	BGLU33	beta glucosidase 33
1816	AT5G08640	30.2847	-1.30565	0.435435	-2.9985	0.00271313	0.033781	FLS1	Encodes a flavonol synthase that catalyzes formation of flavonols from dihydroflavonols. Co-expressed with CHI and CHS (qRT-PCR).
1817	AT2G45400	11.7692	-1.3061	0.454457	-2.87398	0.0040533	0.0447526	BEN1	involved in the regulation of brassinosteroid metabolic pathway
1818	AT3G07420	23.5446	-1.30813	0.399423	-3.27506	0.00105641	0.0169758	SYNC2	Encodes an asparaginyl-tRNA synthetase.
1819	AT4G34160	11.8113	-1.30927	0.410641	-3.18835	0.00143086	0.021219	CYCD3-1	encodes a cyclin D-type protein involved in the switch from cell proliferation to the final stages of differentiation. The gene is transcriptionally regulated by cytokinin and brassinosteroid. Protein interacts with cyclin-dependent kinase inhibitor ICK1.
1820	AT3G06130	17.4209	-1.30979	0.421262	-3.1092	0.00187595	0.0259687	HIPP32	Heavy metal transport/detoxification superfamily protein
1821	AT3G55710	22.8852	-1.31166	0.313458	-4.18448	2.85821e-05	0.000989491	UGT76F2	UDP-Glycosyltransferase superfamily protein
1822	AT3G20570	18.9387	-1.33004	0.425022	-3.12935	0.00175192	0.0247859	ENODL9	early nodulin-like protein 9
1823	AT5G46690	51.2217	-1.33021	0.247696	-5.37036	7.85794e-08	6.55359e-06	BHLH71	beta HLH protein 71
1824	AT3G01670	140.399	-1.33183	0.273327	-4.87264	1.10118e-06	6.57548e-05		Encodes a protein localized to phloem filaments that is required for phloem filament formation. The mRNA is cell-to-cell mobile.
1825	AT4G12970	11.2531	-1.3444	0.419067	-3.20809	0.00133619	0.0202698	EPFL9	Encodes a cysteine-rich peptide, a secretory factor that is produced in the mesophyll cells and acts on the epidermis to increase stomatal formation. Its mature form is a 45-aa peptide with three intramolecular disulfide bonds. It is proposed that STOMAGEN increases stomatal number by competing with two negative regulators of stomatal density, EPF1 and EPF2. STOMAGEN has been shown to compete wit…
1826	AT5G55570	10.8375	-1.346	0.376666	-3.57347	0.000352282	0.00740636		transmembrane protein
1827	AT2G33330	36.5892	-1.34808	0.38418	-3.50898	0.000449822	0.00882071	CRRSP11	Encodes a plasmodesmal protein that affects the intercellular movement of molecules through the plasmodesmata. The protein has two DUF26 domains and a single transmembrane domain.
1828	AT3G03840	12.9682	-1.34973	0.422994	-3.19091	0.00141826	0.0210942		SAUR-like auxin-responsive protein family
1829	AT1G02730	38.4769	-1.35307	0.371907	-3.63819	0.000274561	0.00612317	CSLD5	Encodes a gene similar to cellulose synthase. Knock-out mutant has reduced growth, reduced xylan level and reduced xylan synthase activity in stems.It's expression is cell cycle dependent and it appears to function in cell plate formation.
1830	AT5G01370	10.9807	-1.36121	0.4474	-3.0425	0.00234621	0.0306099	ACI1	Nuclear protein with a lysine-rich domain and a C-terminal serine-rich domain. Interacts with Alcatraz (ALC). ACI1 is mainly expressed in the vascular system. Involved in cell separation during fruit dehiscence.
1831	AT5G61350	20.6269	-1.36383	0.294231	-4.63524	3.56524e-06	0.000168914		Encodes a membrane-localized receptor-like kinase that regulates root hair tip growth by maintaining cytoplasmic Ca2+ gradients. Knockouts of CAP1 produced more cytoplasmic NH4+ and ceased growth of root hairs on MS medium except when NH4+ was depleted
1832	AT1G29520	32.4968	-1.36489	0.275942	-4.94628	7.56435e-07	4.71208e-05		AWPM-19-like family protein
1833	AT1G20850	41.8325	-1.36604	0.468024	-2.91875	0.00351436	0.0403701	XCP2	Cysteine peptidase. Enzyme activity detected in leaf.
1834	AT5G51750	36.9962	-1.37139	0.301767	-4.54452	5.50605e-06	0.00024586	SBT1.3	subtilase 1.3
1835	AT3G49260	145.264	-1.40054	0.279173	-5.01675	5.25528e-07	3.47761e-05	iqd21	IQ-domain 21
1836	AT5G62170	16.2132	-1.41167	0.32612	-4.32867	1.50012e-05	0.000587901		LOW protein: M-phase inducer phosphatase-like protein
1837	AT4G15990	24.2838	-1.41953	0.426185	-3.33079	0.00086601	0.0146633		hypothetical protein
1838	AT5G36740	17.9023	-1.43138	0.402953	-3.55222	0.000381992	0.00787512		Acyl-CoA N-acyltransferase with RING/FYVE/PHD-type zinc finger protein
1839	AT1G01200	11.8454	-1.43244	0.434619	-3.29585	0.000981253	0.0161013	RABA3	RAB GTPase homolog A3
1840	AT2G43120	35.7191	-1.4408	0.371078	-3.88273	0.000103289	0.0028794		Encodes a member of the functionally diverse cupin protein superfamily that is involved in susceptibility to the bacterial plant pathogen Ralstonia solanacearum. It stabilizes the papain-like cysteine protease XCP2. The mRNA is cell-to-cell mobile.
1841	AT5G24105	19.3121	-1.45522	0.413485	-3.51939	0.000432533	0.00858388	AGP41	Encodes a putative arabinogalactan-protein (AGP41).
1842	AT3G19050	22.8435	-1.46106	0.394264	-3.70579	0.000210736	0.00501566	KIN12D	PHRAGMOPLAST ORIENTING KINESIN 2 is one of the two Arabidopsis homologs isolated in yeast two-hybrid screen for interaction partners of maize gene TANGLED1 (TAN1). Based on sequence homology in their motor domains, POK1 and POK2 belong to the kinesin-12 class which also includes the well-characterized group of phragmoplast-associated kinesins AtPAKRPs. Both kinesins are composed of an N-terminal …
1843	AT1G77690	25.751	-1.46978	0.34177	-4.30051	1.70407e-05	0.000660139	LAX3	Encodes an auxin influx carrier LAX3 (Like Aux1) that promotes lateral root emergence. Auxin-induced expression of LAX3 in turn induces a selection of cell-wall-remodelling enzymes, which are likely to promote cell separation in advance of developing lateral root primordia.
1844	AT2G27140	10.1191	-1.48009	0.400349	-3.697	0.000218161	0.0051559		HSP20-like chaperones superfamily protein
1845	AT5G11100	6.3472	-1.48985	0.527137	-2.82631	0.0047087	0.0498662	SYTD	Calcium-dependent lipid-binding (CaLB domain) family protein
1846	AT5G50740	15.0331	-1.49097	0.457646	-3.25791	0.00112235	0.0178085		Heavy metal transport/detoxification superfamily protein
1847	AT1G03780	7.95081	-1.51708	0.489618	-3.0985	0.00194505	0.0267235	TPX2	Homolog of vertebrate TPX2. Protein has three domains involved in nuclear targeting, one in nuclear export and two in microtubule binding. Involved in mitotic spindle assembly during late prophase and early prometaphase.
1848	AT3G17360	12.2124	-1.52096	0.44785	-3.39614	0.000683429	0.0122393	POK1	PHRAGMOPLAST ORIENTING KINESIN 1 is one of the two Arabidopsis homologs isolated in yeast two-hybrid screen for interaction partners of maize gene TANGLED1 (TAN1). Based on sequence homology in their motor domains, POK1 and POK2 belong to the kinesin-12 class which also includes the well-characterized group of phragmoplast-associated kinesins AtPAKRPs. Both kinesins are composed of an N-terminal …
1849	AT1G02640	12.3169	-1.52773	0.418863	-3.64733	0.000264974	0.00598208	BXL2	encodes a protein similar to a beta-xylosidase located in the extracellular matrix. This is a member of glycosyl hydrolase family 3 and has six other closely related members.
1850	AT3G04630	41.1476	-1.53259	0.350832	-4.36843	1.25141e-05	0.000507172	WDL1	Member of a small gene family which have a KLEEK domain which may be involved in protein- protein interactions. Over expression of WDL1 results in abnormal root development.
1851	AT4G30610	21.1189	-1.53379	0.460745	-3.32894	0.000871777	0.0147362	SCPL24	Encodes a secreted glycosylated serine carboxypeptidase with broad substrate preference that is involved in brassinosteroid signalling via BRI1. It is proteolytically processed in vivo by a separate as yet unidentified protease.
1852	AT3G03910	50.4178	-1.55856	0.329643	-4.72802	2.26716e-06	0.000117028	GSH3	GDH3 encodes a member of the glutamate dehydrogenease family. Its expression is upregulated in response to cytokinin and it may play a role in the control of nitrogen metabolism in leaf development.
1853	AT2G42900	7.0497	-1.56017	0.479196	-3.25581	0.00113071	0.017913		Plant basic secretory protein (BSP) family protein
1854	AT5G59360	4.73369	-1.56173	0.545161	-2.86471	0.00417385	0.0457582	SMR14	hypothetical protein
1855	AT3G54260	10.9477	-1.56422	0.442705	-3.53333	0.000410367	0.00828641	TBL36	Encodes a member of the TBL (TRICHOME BIREFRINGENCE-LIKE) gene family containing a plant-specific DUF231 (domain of unknown function) domain. TBL gene family has 46 members, two of which (TBR/AT5G06700 and TBL3/AT5G01360) have been shown to be involved in the synthesis and deposition of secondary wall cellulose, presumably by influencing the esterification state of pectic polymers. A nomenclature…
1856	AT2G20720	9.01937	-1.58029	0.490944	-3.21889	0.0012869	0.0198423		Pentatricopeptide repeat (PPR) superfamily protein
1857	AT1G52190	169.932	-1.58541	0.263084	-6.02626	1.67794e-09	2.50562e-07	NPF1.2	Encodes a low affinity nitrate transporter that is expressed in the plasma membrane and found in the phloem of the major veins of leaves. It is responsible for nitrate redistribution to young leaves.
1858	AT1G72230	9.46589	-1.58596	0.515568	-3.07613	0.00209704	0.0282352		Cupredoxin superfamily protein
1859	AT5G14890	9.17388	-1.59616	0.504311	-3.16504	0.00155063	0.0224669		potassium transporter
1860	AT4G09950	8.89488	-1.60248	0.502365	-3.18986	0.00142342	0.0211397	IAN13	P-loop containing nucleoside triphosphate hydrolases superfamily protein
1861	AT3G06880	54.0072	-1.61745	0.437754	-3.69488	0.000219987	0.00517482		Transducin/WD40 repeat-like superfamily protein
1862	AT5G02890	16.9532	-1.61752	0.438256	-3.6908	0.000223549	0.00522814		Encodes a protein with similarity to transferases in plants and fungi.
1863	AT3G05800	5.87603	-1.6206	0.54874	-2.95331	0.0031438	0.0373904	BHLH150	AtBS1(activation-tagged BRI1 suppressor 1)-interacting factor 1
1864	AT3G25980	4.97867	-1.62254	0.562426	-2.8849	0.0039154	0.0435877	MAD2	Encodes MAD2 (MITOTIC ARREST-DEFICIENT 2). May have the spindle assembly checkpoint protein functions conserved from yeast to humans.
1865	AT3G23890	19.0214	-1.66374	0.400317	-4.15606	3.23776e-05	0.00109644	TOP2	Encodes a topoisomerase II that is highly expressed in young seedlings. The protein is localized in the nucleus and gene expression levels are increased in proliferative tissues.
1866	AT2G30010	28.4679	-1.69706	0.390795	-4.34258	1.40822e-05	0.000557296	TBL45	Encodes a member of the TBL (TRICHOME BIREFRINGENCE-LIKE) gene family containing a plant-specific DUF231 (domain of unknown function) domain. TBL gene family has 46 members, two of which (TBR/AT5G06700 and TBL3/AT5G01360) have been shown to be involved in the synthesis and deposition of secondary wall cellulose, presumably by influencing the esterification state of pectic polymers. A nomenclature…
1867	AT4G10310	6.66397	-1.72433	0.531451	-3.24456	0.00117632	0.018531	HKT1	encodes a sodium transporter (HKT1) expressed in xylem parenchyma cells. Mutants over-accumulate sodium in shoot tissue and have increased sodium in the xylem sap and reduced sodium in phloem sap and roots.
1868	AT4G23800	9.06828	-1.73846	0.557898	-3.11609	0.00183266	0.0255623	HMGB6	Encodes a protein containing three copies of the HMG (high mobility group)-box domain. The two Arabidopsis 3xHMG-box proteins are: AT4G11080 (3xHMG-box1) and AT4G23800 (3xHMG-box2). Interacts with mitotic and meiotic chromosomes.
1869	AT5G03260	19.7806	-1.73913	0.590386	-2.94575	0.00322173	0.0379851	LAC11	LAC11 is a putative laccase, a member of laccase family of genes (17 members in Arabidopsis).
1870	AT2G41300	6.75232	-1.74985	0.535932	-3.26506	0.00109439	0.017452	SSL1	Although this enzyme is predicted to encode a strictosidine synthase (SS), it lacks a conserved catalytic glutamate residue found in active SS enzymes and it is not expected to have SS activity.
1871	AT5G04680	7.17492	-1.75569	0.528694	-3.3208	0.000897594	0.0150755		Ankyrin repeat family protein
1872	AT1G07450	6.70899	-1.76991	0.493539	-3.58616	0.000335579	0.00715204		NAD(P)-binding Rossmann-fold superfamily protein
1873	AT1G55200	8.70445	-1.77166	0.545256	-3.24923	0.0011572	0.0182896		kinase with adenine nucleotide alpha hydrolases-like domain-containing protein
1874	AT2G40711	7.35646	-1.80853	0.579721	-3.11966	0.00181061	0.0253598		hypothetical protein
1875	AT5G45540	16.0941	-1.82663	0.387367	-4.7155	2.41122e-06	0.000121664		transmembrane protein, putative (DUF594)
1876	AT2G20750	19.2965	-1.84808	0.559741	-3.30167	0.000961119	0.015847	EXPB1	member of BETA-EXPANSINS. Naming convention from the Expansin Working Group (Kende et al, 2004. Plant Mol Bio)
1877	AT2G27402	13.2506	-1.85061	0.598348	-3.09287	0.00198231	0.0270696		plastid transcriptionally active protein
1878	AT5G43040	3.80632	-1.87839	0.654154	-2.87148	0.00408554	0.044961		Cysteine/Histidine-rich C1 domain family protein
1879	AT1G78970	69.3682	-1.91749	0.360586	-5.31769	1.05092e-07	8.45047e-06	LUP1	Lupeol synthase. Converts oxidosqualene to multiple triterpene alcohols and a triterpene diols. This conversion proceeds through the formation of a 17&#946
1880	AT4G03100	4.25375	-2.07017	0.694826	-2.97941	0.00288801	0.035241	ROPGAP2	Rho GTPase activating protein with PAK-box/P21-Rho-binding domain-containing protein
1881	AT2G42380	9.80411	-2.08758	0.582826	-3.58183	0.000341197	0.00722601	BZIP34	Encodes a member of the BZIP family of transcription factors. Forms heterodimers with the related protein AtbZIP61. Binds to G-boxes in vitro and is localized to the nucleus in onion epidermal cells.
1882	AT1G31690	12.5331	-2.11368	0.641451	-3.29515	0.000983697	0.0161202		Copper amine oxidase family protein
1883	AT1G60590	58.6273	-2.20717	0.745667	-2.95999	0.00307647	0.0368501		Pectin lyase-like superfamily protein
1884	AT5G22140	4.32522	-2.2224	0.653994	-3.39819	0.000678331	0.0121696		FAD/NAD(P)-binding oxidoreductase family protein
1885	AT1G62045	3.37701	-2.42868	0.858779	-2.82807	0.00468302	0.0497199		ankyrin repeat protein
1886	AT5G42610	6.18508	-2.43404	0.842534	-2.88895	0.00386532	0.0432449		calcium uniporter (DUF607)
1887	AT4G20230	3.825	-2.44507	0.759994	-3.21722	0.00129441	0.0199124		terpenoid synthase superfamily protein
1888	AT5G50010	7.12753	-2.44874	0.627749	-3.90083	9.58651e-05	0.0027213	BHLH145	transcription factor bHLH145
1889	AT1G16220	3.98567	-2.46428	0.773525	-3.18578	0.00144364	0.0213458		Protein phosphatase 2C family protein
1890	AT5G51600	4.76146	-2.47438	0.699349	-3.53812	0.00040299	0.00819088	MAP65-3	Mutant has defective roots. Essential for giant cell ontogenesis. Role in organizing the mitotic microtubule array during both early and late mitosis in all plant organs.
1891	AT3G46490	3.79748	-2.50889	0.653221	-3.84079	0.000122637	0.00329687		2-oxoglutarate (2OG) and Fe(II)-dependent oxygenase superfamily protein
1892	AT4G28500	2.72564	-2.60526	0.875257	-2.97656	0.00291498	0.035463	NAC073	NAC domain containing protein 73
1893	AT2G03090	6.8497	-2.61915	0.539664	-4.85329	1.2143e-06	7.1038e-05	EXPA15	member of Alpha-Expansin Gene Family. Naming convention from the Expansin Working Group (Kende et al, 2004. Plant Mol Bio). Involved in the formation of nematode-induced syncytia in roots of Arabidopsis thaliana.
1894	AT4G01730	3.55693	-2.73205	0.855894	-3.19205	0.00141268	0.0210517	PAT18	DHHC-type zinc finger family protein
1895	AT2G26695	5.8927	-2.89024	0.636166	-4.54322	5.54028e-06	0.000246842		Ran BP2/NZF zinc finger-like superfamily protein
1896	AT2G33560	2.87538	-2.91056	1.02222	-2.84727	0.00440954	0.0476944	BUBR1	Encodes BUBR1. May have the spindle assembly checkpoint protein functions conserved from yeast to humans.
1897	AT5G15780	8.60608	-3.06318	0.722618	-4.23901	2.2451e-05	0.000813516		Pollen Ole e 1 allergen and extensin family protein
1898	AT4G02850	12.3364	-3.32021	0.685394	-4.84423	1.27105e-06	7.37171e-05		DAAR1 encodes a PLP-independent racemase that catalyzes the conversion from L-Ile to D-allo-Ile.
1899	AT5G38100	2.97991	-3.56091	1.21679	-2.92647	0.00342828	0.0397368		SABATH family methyltransferase.
1900	AT2G30432	1.17612	-3.74427	1.27651	-2.93321	0.00335478	0.0390482	TCL1	Encodes TRICHOMELESS1 (TCL1), a single-repeat MYB-type transcription factor that negatively regulates trichome formation by suppressing GL1 (GLABRA1). In a tandem repeat with AT2g30424 and AT2g30420.
1901	AT1G06360	2.78595	-3.91011	1.06384	-3.67548	0.000237399	0.00548847		Fatty acid desaturase family protein
1902	AT1G13420	4.33762	-3.94957	1.13942	-3.4663	0.000527682	0.010019	SOT8	Encodes a sulfotransferase. Unlike the related ST4A protein (At2g14920), in vitro experiments show that this enzyme does not act brassinosteroids. ST4B is expressed in the roots and transcript levels rise in response to cytokinin treatment.
1903	AT3G26512	3.52766	-4.04367	1.39618	-2.89623	0.00377672	0.0424891		hypothetical protein
1904	AT5G52220	2.54172	-4.15275	1.08621	-3.82316	0.000131753	0.00349432		chromosome transmission fidelity-like protein
1905	AT3G12710	2.09893	-4.582	1.27682	-3.58861	0.000332446	0.0071078		DNA glycosylase superfamily protein
1906	AT5G01015	3.36061	-4.87538	1.29017	-3.77888	0.000157536	0.0039864		transmembrane protein

## Sheet: F vs C vegetative
	Gene	baseMean	log2FoldChange	lfcSE	stat	pvalue	padj	Genename	GeneModelDescription
1	AT3G11480	1356.46	13.9847	0.951236	14.7017	6.28965e-49	1.05523e-46	BSMT1	The gene encodes a SABATH methyltransferase that methylates both salicylic acid and benzoic acid. It is highly expressed in flowers, induced by biotic and abiotic stress and thought to be involved in direct defense mechanism.
2	AT1G51780	776.738	12.5687	0.953044	13.1879	1.02981e-39	1.16764e-37	ILL5	encodes a member of the six Arabidopsis IAA-amino acid conjugate hydrolase subfamily and conjugates and is very similar to IAR3.
3	AT4G37990	726.529	12.2461	1.08984	11.2366	2.69624e-29	2.01593e-27	CAD8	Encodes an aromatic alcohol:NADP+ oxidoreductase whose mRNA levels are increased in response to treatment with a variety of phytopathogenic bacteria. Though similar to mannitol dehydrogenases, this enzyme does not have mannitol dehydrogenase activity.
4	AT1G54020	403.893	12.1726	1.02282	11.901	1.16927e-32	1.00958e-30		GDSL-motif esterase/acyltransferase/lipase. Enzyme group with broad substrate specificity that may catalyze acyltransfer or hydrolase reactions with lipid and non-lipid substrates.
5	AT4G37410	320.952	12.0201	0.97495	12.329	6.32475e-35	5.98704e-33	CYP81F4	member of CYP81F The mRNA is cell-to-cell mobile.
6	AT2G24210	313.103	12.0022	1.12464	10.672	1.37591e-26	8.95689e-25	TPS10	terpene synthase 10
7	AT4G16730	362.169	11.9723	0.96059	12.4635	1.18029e-35	1.15434e-33	TPS02	In the Col ecotype, no functional protein is encoded at this locus due to the presence of a two-base (AT) insertion 184 nucleotides downstream of the start codon leading to a frame shift and premature translational termination. However, in the Ws ecotype, a functional terpene synthase that localizes to the chloroplast is encoded at this locus. It can catalyze the synthesis of (E)-beta-ocimene and…
8	AT3G48520	474.722	11.6685	0.962099	12.1282	7.48907e-34	6.71932e-32	CYP94B3	CYP94B3 is a jasmonoyl-isoleucine-12-hydroxylase that catalyzes the formation of 12-OH-JA-Ile from JA-Ile. By reducing the levels of this the biologically active phytohormone, CYP94B3 attenuates the jasmonic acid signaling cascade. CYP94B3 transcript levels rise in response to wounding.
9	AT4G35160	470.66	11.0595	0.943699	11.7193	1.01542e-31	8.48347e-30	ASMT	Encodes a cytosolic N-acetylserotonin O-methyltransferase that can convert N-acetylserotonin to melatonin and serotonin to 5-methoxytryptamine in the process of melatonin synthesis. It does not have caffeic acid O- methyltransferase activity.
10	AT5G28237	283.575	11.0189	0.943448	11.6794	1.62394e-31	1.33513e-29		Pyridoxal-5-phosphate-dependent enzyme family protein
11	AT4G13410	891.524	10.8314	0.794684	13.6298	2.66209e-42	3.4121e-40	CSLA15	encodes a gene similar to cellulose synthase
12	AT5G24780	1303.02	10.7911	1.00311	10.7576	5.45851e-27	3.59878e-25	VSP1	encodes an acid phosphatase similar to soybean vegetative storage proteins. Gene expression is induced by wounding and jasmonic acid.
13	AT1G73325	191.155	10.779	0.968196	11.1331	8.65801e-29	6.3357e-27		Kunitz family trypsin and protease inhibitor protein
14	AT3G45130	355.581	10.7457	0.974013	11.0324	2.66645e-28	1.90397e-26	LAS1	lanosterol synthase 1
15	AT4G16590	1568.88	10.716	0.731784	14.6437	1.47899e-48	2.44164e-46	ATCSLA01	encodes a gene similar to cellulose synthase
16	AT1G61120	2622.28	10.6837	0.648341	16.4785	5.23973e-61	1.35159e-58	GES	Encodes a geranyllinalool synthase that produces a precursor to TMTT, a volatile plant defense C16-homoterpene. GES transcript levels rise in response to alamethicin, a fungal peptide mixture that damages membranes. This transcriptional response is blocked in JA biosynthetic and JA signaling mutants, but GES transcript levels still rise in response to alamethicin in mutants with salicylic acid an…
17	AT4G10290	183.762	10.6721	0.953188	11.1962	4.25755e-29	3.13782e-27		RmlC-like cupins superfamily protein
18	AT5G24770	5944.09	10.5596	0.753659	14.0111	1.33298e-44	1.85861e-42	VSP2	Has acid phosphatase activity dependent on the presence of divalent cations (Mg2+, Co2+, Zn2+, Mn2+) and anti-insect activity. Insects fed with the protein show a retarded development. Induced in response to abscisic acid, jasmonic acid, salt, water deficiency and wounding.
19	AT1G43160	205.172	10.5518	1.07235	9.83988	7.58001e-23	4.00054e-21	RAP2-6	encodes a member of the ERF (ethylene response factor) subfamily B-4 of ERF/AP2 transcription factor family (RAP2.6). The protein contains one AP2 domain. There are 7 members in this subfamily.
20	AT2G38240	287.318	10.4384	0.958532	10.89	1.28644e-27	8.87857e-26	ANS	One of 4 paralogs encoding a 2-oxoglutarate/Fe(II)-dependent oxygenases that hydroxylates JA to 12-OH-JA.
21	AT3G55970	893.823	10.4083	0.823358	12.6413	1.25002e-36	1.277e-34	JRG21	One of 4 paralogs encoding a 2-oxoglutarate/Fe(II)-dependent oxygenases that hydroxylates JA to 12-OH-JA.
22	AT4G11911	145.958	10.2557	0.982277	10.4408	1.61524e-25	9.83246e-24		STAY-GREEN-like protein
23	AT2G39030	3482.97	10.202	0.707214	14.4256	3.57301e-47	5.62845e-45	NATA1	Encodes a protein that acts as an ornithine N-delta-acetyltransferase, leading to the formation of N-delta-actetylornithine. This compound is likely used in plant defense and levels of it are increased in Arabidopsis plants in response to MeJA and ABA. The mRNA is cell-to-cell mobile.
24	AT3G09940	1077.32	10.0753	1.02718	9.80868	1.0331e-22	5.3836e-21	MDAR3	Encodes a member of the monodehydroascorbate reductase gene family. Critical for a mutualistic symbiosis between the host Arabidopsis and the root colonizing fungus Piriformospora indica.
25	AT5G67080	74.0823	9.90071	0.949942	10.4224	1.95869e-25	1.18881e-23	MAPKKK19	member of MEKK subfamily
26	AT3G23250	105.295	9.84187	0.963046	10.2195	1.62147e-24	9.39904e-23	MYB15	Member of the R2R3 factor gene family.
27	AT1G14120	86.9941	9.83461	0.953176	10.3177	5.85942e-25	3.45471e-23		DAO2 is an IAA oxidase expressed in root caps. it is a member of a family of dioxygenase and 2OG Fe(II) oxygenase domain and DAO domain containing proteins. It is expressed specifically in root cap cells and does not appear to be the major IAA oxidase in planta.
28	AT5G13330	93.2272	9.76356	0.976182	10.0018	1.49679e-23	8.23673e-22	ERF113	encodes a member of the ERF (ethylene response factor) subfamily B-4 of ERF/AP2 transcription factor family. The protein contains one AP2 domain. There are 7 members in this subfamily.
29	AT2G44840	67.8455	9.66535	0.983219	9.83031	8.33652e-23	4.36631e-21	ERF13	encodes a member of the ERF (ethylene response factor) subfamily B-3 of ERF/AP2 transcription factor family. The protein contains one AP2 domain. There are 18 members in this subfamily including ATERF-1, ATERF-2, AND ATERF-5. The mRNA is cell-to-cell mobile.
30	AT2G45220	241.329	9.51827	1.05248	9.04369	1.51468e-19	6.62222e-18	PME17	Plant invertase/pectin methylesterase inhibitor superfamily
31	AT4G21830	156.56	9.4589	1.12576	8.40225	4.38002e-17	1.60544e-15	MSRB7	methionine sulfoxide reductase B7
32	AT4G16740	306.479	9.05726	0.689827	13.1298	2.22363e-39	2.48037e-37	TPS03	Encodes an (E,E)-alpha-farnesene synthase in the Col ecotype of Arabidopsis. This enzyme can also catalyze the formation of (E)-beta-ocimene as well as trace amounts of myrcene and other related compounds in vitro. The cytosolic localization of the protein may make it favor (E,E)-alpha-farnesene biosynthesis because the precursor of this product, FPP, is primarily cytosolic. Transcript levels for…
33	AT2G40370	79.1947	9.03122	0.966719	9.34214	9.4403e-21	4.47839e-19	LAC5	putative laccase, a member of laccase family of genes (17 members in Arabidopsis).
34	AT5G63450	168.73	9.01812	0.871606	10.3466	4.33817e-25	2.59485e-23	CYP94B1	cytochrome P450, family 94, subfamily B, polypeptide 1
35	AT4G29930	43.8514	8.97684	0.94828	9.46645	2.89526e-21	1.40912e-19	BHLH27	basic helix-loop-helix (bHLH) DNA-binding superfamily protein
36	AT1G76640	36.7883	8.9416	1.02342	8.73699	2.39403e-18	9.63025e-17	CML39	Calcium-binding EF-hand family protein
37	AT5G52400	41.0518	8.91951	1.00795	8.84917	8.81692e-19	3.65353e-17	CYP715A1	member of CYP715A
38	AT5G38130	221.221	8.9009	0.774223	11.4966	1.37287e-30	1.08132e-28		HXXXD-type acyl-transferase family protein
39	AT1G54010	565.029	8.81677	0.485479	18.161	1.05113e-73	4.82023e-71	GLL23	GDSL-motif esterase/acyltransferase/lipase. Enzyme group with broad substrate specificity that may catalyze acyltransfer or hydrolase reactions with lipid and non-lipid substrates.
40	AT2G34600	56.7368	8.7865	0.986248	8.90902	5.1487e-19	2.17277e-17	TIFY	jasmonate-zim-domain protein 7
41	AT3G46700	77.4974	8.78481	1.08847	8.07077	6.98541e-16	2.31754e-14	UGT76E3	UDP-Glycosyltransferase superfamily protein
42	AT4G11320	601.774	8.75662	0.687111	12.7441	3.36151e-37	3.52123e-35	RDL5	Papain family cysteine protease
43	AT1G76790	1343.25	8.65976	0.376603	22.9944	5.30107e-117	9.9448e-114	IGMT5	Encodes a protein with similarity to N-acetylserotonin O-methyltransferase (ASMT) but it does not have ASMT activity in vitro.
44	AT3G43250	34.775	8.60016	0.966879	8.89476	5.85458e-19	2.45559e-17		coiled-coil protein (DUF572)
45	AT2G37770	315.334	8.58913	0.653463	13.144	1.84188e-39	2.077e-37	AKR4C9	Encodes an NADPH-dependent aldo-keto reductase that can act on a wide variety of substrates in vitro including saturated and unsaturated aldehydes, steroids, and sugars. GFP-tagged AKR4C9 localizes to the chloroplast where it may play a role in detoxifying reactive carbonyl compounds that threaten to impair the photosynthetic process. Transcript levels for this gene are up-regulated in response t…
46	AT1G09500	44.7096	8.55465	1.33335	6.4159	1.39993e-10	2.92399e-09		similar to Eucalyptus gunnii alcohol dehydrogenase of unknown physiological function (GI:1143445), Vigna unguiculata (gi:1854445), NOT a cinnamyl-alcohol dehydrogenase
47	AT5G59310	115.78	8.54972	1.2587	6.79248	1.1022e-11	2.58172e-10	LTP4	Encodes a member of the lipid transfer protein family. Proteins of this family are generally small (~9 kD), basic, expressed abundantly and contain eight Cys residues. The proteins can bind fatty acids and acylCoA esters and can transfer several different phospholipids. They are localized to the cell wall. The mRNA is present in flowers and siliques, and is strongly up-regulated by abscisic acid.…
48	AT2G44810	53.9917	8.51069	0.961809	8.84863	8.86002e-19	3.66404e-17	DAD1	Mutant has defects in anther dehiscence, pollen maturation, and flower opening. The DAD1 protein is a chloroplastic phospholipase A1 that catalyzes the initial step of jasmonic acid biosynthesis.
49	AT2G22760	26.5572	8.32807	0.953172	8.73721	2.3893e-18	9.62999e-17	BHLH19	basic helix-loop-helix (bHLH) DNA-binding superfamily protein
50	AT1G80160	44.5327	8.30899	1.05077	7.9075	2.62606e-15	8.4542e-14		Vicinal oxygen chelate (VOC) superfamily member.
51	AT5G05340	239.505	8.28104	0.878245	9.42908	4.1369e-21	1.98995e-19	PER52	Encodes a protein with sequence similarity to peroxidases that is involved in lignin biosynthesis. Loss of function mutations show abnormal development of xylem fibers and reduced levels of lignin biosynthetic enxymes.
52	AT2G44130	18.4685	8.26101	2.05631	4.0174	5.88442e-05	0.000462946		Encodes a member of a family of F-box proteins, called the KISS ME DEADLY (KMD) family. Component of SCF ubiquitin protein ligase, interacts with phenylalanine ammonia-lyase. AtKFB39 is a homolog of previously identified AtKFB50 (At3g59940) and specifically interacts with Arabidopsis PAL3 and PAL4 in vitro. In planta, together with AtKFB01, KFB20 and KFB50, it regulates PAL protein stability thus…
53	AT3G50400	47.5954	8.21157	0.978789	8.38952	4.88135e-17	1.78602e-15		GDSL-motif esterase/acyltransferase/lipase. Enzyme group with broad substrate specificity that may catalyze acyltransfer or hydrolase reactions with lipid and non-lipid substrates.
54	AT3G22620	135.172	8.17019	0.927171	8.81196	1.2298e-18	5.06338e-17		Bifunctional inhibitor/lipid-transfer protein/seed storage 2S albumin superfamily protein
55	AT4G17470	647.533	8.1345	0.608054	13.3779	8.13807e-41	9.82089e-39		alpha/beta-Hydrolases superfamily protein
56	AT3G03480	96.0396	8.03199	0.978246	8.2106	2.20094e-16	7.53209e-15	CHAT	acetyl CoA:(Z)-3-hexen-1-ol acetyltransferase
57	AT4G21680	50.392	8.02571	1.02688	7.81559	5.47045e-15	1.73141e-13	NPF7.2	Encodes a nitrate transporter (NRT1.8). Functions in nitrate removal from the xylem sap. Mediates cadmium tolerance.
58	AT3G49620	17.4804	8.01932	1.59518	5.02722	4.97643e-07	6.10544e-06	DIN11	encodes a protein similar to 2-oxoacid-dependent dioxygenase. Expression is induced after 24 hours of dark treatment, in senescing leaves and treatment with exogenous photosynthesis inhibitor. Induction of gene expression was suppressed in excised leaves supplied with sugar. The authors suggest that the gene's expression pattern is responding to the level of sugar in the cell.
59	AT1G73260	208.017	8.01844	1.27952	6.26675	3.68653e-10	7.26603e-09	KTI1	Encodes a trypsin inhibitor involved in modulating programmed cell death in plant-pathogen interactions.
60	AT5G03204	32.0516	8.00436	0.954969	8.38181	5.21219e-17	1.89698e-15		This gene encodes a small protein and has either evidence of transcription or purifying selection.
61	AT3G59930	27.3323	7.99758	1.32353	6.0426	1.51646e-09	2.77672e-08		Encodes a defensin-like (DEFL) family protein.
62	AT1G61110	19.7608	7.99197	0.99623	8.02221	1.03859e-15	3.42916e-14	NAC025	NAC transcription regulator. Regulates endosperm cell expansion during germination.
63	AT1G66370	20.623	7.9129	1.04853	7.54664	4.46615e-14	1.32229e-12	MYB113	Encodes a member of the MYB family of transcription factors. Involved in regulation of anthocyanin biosynthesis. Affects the expression of enzymes involved in later steps of anthocyanin biosynthesis.
64	AT5G64750	62.5181	7.87641	0.881531	8.93492	4.07469e-19	1.7266e-17	ABR1	Encodes a putative transcription factor containing an AP2 domain. Is a member of the ERF (ethylene response factor) subfamily B-4 of ERF/AP2 transcription factor family. Expressed in response to ABA, osmotic stress, sugar stress and drought. Mutants are hypersensitive to these stresses. May be involved in regulation of ABA mediated stress response. The mRNA is cell-to-cell mobile.
65	AT3G09260	148.645	7.87284	0.974297	8.08054	6.44823e-16	2.14969e-14	BGLU23	Encodes beta-glucosidase.The major constituent of ER bodies. One of the most abundant proteins in Arabidopsis seedlings. Exist in an soluble (inactive) and non-soluble (active) form, most probably formed in a polymerization process. Involved in the mutualistic interaction between Arabidopsis and the endophytic fungus Piriformospora indica.
66	AT4G24340	32.6927	7.85987	1.0584	7.42618	1.11779e-13	3.16416e-12		Phosphorylase superfamily protein
67	AT5G13220	371.991	7.68605	0.585763	13.1214	2.4823e-39	2.75402e-37	JAZ10	Plants overexpressing At5g13220.3, but not At5g13220.1 showed enhanced insensitivity to MeJa.
68	AT5G07010	1686.35	7.68019	0.321711	23.873	5.84945e-126	1.50887e-122	SOT15	Encodes a sulfotransferase that acts specifically on 11- and 12-hydroxyjasmonic acid. Transcript levels for this enzyme are increased by treatments with jasmonic acid (JA), 12-hydroxyJA, JA-isoleucine, and 12-oxyphytodienoic acid (a JA precursor).
69	AT2G34500	20.0371	7.67814	1.15671	6.63789	3.18203e-11	7.08354e-10	CYP710A1	Encodes a protein with C22-sterol desaturase activity. The enzyme was shown to catalyze in the presence of NADPH the conversion of &beta
70	AT1G65610	36.674	7.6692	1.04189	7.36087	1.82712e-13	5.0678e-12	KOR2	Six-hairpin glycosidases superfamily protein
71	AT5G06090	27.184	7.66291	0.958667	7.9933	1.31379e-15	4.31023e-14	GPAT7	putative sn-glycerol-3-phosphate 2-O-acyltransferase
72	AT1G66280	24.8676	7.66144	1.05938	7.23203	4.7583e-13	1.28356e-11	BGLU22	Glycosyl hydrolase superfamily protein
73	AT3G26330	73.7063	7.63759	0.739306	10.3308	5.11549e-25	3.04217e-23	CYP71B37	putative cytochrome P450
74	AT4G28140	150.983	7.60132	0.574331	13.2351	5.50287e-40	6.34398e-38	ERF054	encodes a member of the DREB subfamily A-6 of ERF/AP2 transcription factor family. The protein contains one AP2 domain. There are 8 members in this subfamily including RAP2.4. Regulated by heat shock.
75	AT4G37390	15.1134	7.59993	1.18205	6.42944	1.28079e-10	2.68874e-09	YDK1	Encodes an IAA-amido synthase that conjugates Asp and other amino acids to auxin in vitro. Lines carrying insertions in this gene are hypersensitive to auxin. May function as a negative component in auxin signaling by regulating auxin activity.
76	AT2G24850	4281.1	7.59291	0.549435	13.8195	1.94441e-43	2.58871e-41	TAT3	Encodes a tyrosine aminotransferase that is responsive to treatment with jasmonic acid.
77	AT5G19110	19.0565	7.49829	0.985536	7.60834	2.77638e-14	8.3034e-13		Eukaryotic aspartyl protease family protein
78	AT1G69880	16.3275	7.49209	1.07368	6.97798	2.99464e-12	7.54547e-11	TRX8	thioredoxin H-type 8
79	AT2G22880	14.4282	7.41509	1.02629	7.22511	5.00685e-13	1.34708e-11		VQ motif-containing protein
80	AT4G21850	241.197	7.37575	0.702859	10.4939	9.21242e-26	5.64117e-24	MSRB9	methionine sulfoxide reductase B9
81	AT5G09520	24.9961	7.37338	1.00776	7.31657	2.54387e-13	6.99005e-12	PELPK2	hydroxyproline-rich glycoprotein family protein
82	AT1G72260	17.978	7.36058	1.36163	5.40571	6.45526e-08	9.23791e-07	THI2.1	Encodes a thionin which is a cysteine rich protein having antimicrobial properties. Thi2.1 is expressed in response to a variety of pathogens and induced by ethylene and jasmonic acid. Belongs to the plant thionin (PR-13) family with the following members: At1g66100, At5g36910, At1g72260, At2g15010, At1g12663, At1g12660.
83	AT5G21960	14.7295	7.35778	1.04923	7.01255	2.34021e-12	5.97681e-11	ERF016	encodes a member of the DREB subfamily A-5 of ERF/AP2 transcription factor family. The protein contains one AP2 domain. There are 15 members in this subfamily including RAP2.1, RAP2.9 and RAP2.10.
84	AT1G16370	21.1912	7.34648	0.976932	7.51995	5.4799e-14	1.60224e-12	OCT6	organic cation/carnitine transporter 6
85	AT5G12340	15.9681	7.2997	1.02573	7.11659	1.10632e-12	2.88988e-11		DUF4228 domain protein
86	AT5G26260	33.1158	7.29886	1.07344	6.79953	1.0496e-11	2.46741e-10		TRAF-like family protein
87	AT2G14290	27.4391	7.28291	0.967181	7.53003	5.07271e-14	1.49118e-12		LL-diaminopimelate protein (DUF295)
88	AT2G30770	42.4081	7.26898	1.02965	7.05963	1.66948e-12	4.30642e-11	CYP71A13	putative cytochrome P450
89	AT1G52030	270.705	7.26493	0.504339	14.4048	4.82418e-47	7.48509e-45	F-ATMBP	Similar to myrosinase binding proteins which may be involved in metabolizing glucosinolates and forming defense compounds to protect against herbivory. Also similar to lectins and other agglutinating factors. Expressed only in flowers.
90	AT4G25810	33.2208	7.21464	1.03019	7.00322	2.50139e-12	6.35698e-11	XTH23	xyloglucan endotransglycosylase-related protein (XTR6)
91	AT1G80840	151.112	7.17456	0.528805	13.5675	6.24063e-42	7.94948e-40	WRKY40	Pathogen-induced transcription factor. Binds W-box sequences in vitro. Forms protein complexes with itself and with WRKY40 and WRKY60. Coexpression with WRKY18 or WRKY60 made plants more susceptible to both P. syringae and B. cinerea. WRKY18, WRKY40, and WRKY60 have partially redundant roles in response to the hemibiotrophic bacterial pathogen Pseudomonas syringae and the necrotrophic fungal path…
92	AT1G01480	25.1838	7.14309	0.981194	7.28	3.33827e-13	9.10021e-12	ACS2	a member of the 1-aminocyclopropane-1-carboxylate (ACC) synthase (S-adenosyl-L-methionine methylthioadenosine-lyase, EC 4.4.1.14) gene family, isolated from a flower-specific cDNA library.
93	AT2G02990	100.296	7.13814	0.667869	10.6879	1.15919e-26	7.56995e-25	RNS1	Encodes a member of the ribonuclease T2 family that responds to inorganic phosphate starvation, and inhibits production of anthocyanin. Also involved in wound-induced signaling independent of jasmonic acid. Its expression is responsive to both phosphate (Pi) and phosphite (Phi) in roots.
94	AT2G29470	13.4779	7.12577	1.19064	5.98483	2.16613e-09	3.85015e-08	GSTU3	Encodes glutathione transferase belonging to the tau class of GSTs. Naming convention according to Wagner et al. (2002).
95	AT3G11430	31.7733	7.11368	0.98848	7.19659	6.17383e-13	1.64603e-11	GPAT5	sn-glycerol-3-phosphate 2-O-acyltransferas, involved in the biosynthesis of suberin polyester.
96	AT3G53600	17.3816	7.09095	1.00211	7.07599	1.48384e-12	3.85648e-11		Nuclear C2H2 zinc finger protein.Expression is induced by cold, osmotic, salt, and drought stress. Over expression confers some drought tolerance whereas mutants display some drought sensitivity.
97	AT3G11180	13.4843	7.04603	1.03885	6.78251	1.18106e-11	2.76016e-10		One of 4 paralogs encoding a 2-oxoglutarate/Fe(II)-dependent oxygenases that hydroxylates JA to 12-OH-JA.
98	AT1G32350	47.6419	7.03388	1.05381	6.67469	2.47755e-11	5.5633e-10	AOX3	alternative oxidase 1D
99	AT1G28590	11.1977	7.03009	1.02623	6.85041	7.36369e-12	1.76694e-10		GDSL-motif esterase/acyltransferase/lipase. Enzyme group with broad substrate specificity that may catalyze acyltransfer or hydrolase reactions with lipid and non-lipid substrates.
100	AT2G30830	424.334	7.0268	0.394099	17.83	4.13153e-71	1.77622e-68		encodes a protein whose sequence is similar to 2-oxoglutarate-dependent dioxygenase
101	AT4G36610	28.5097	6.95387	0.981477	7.0851	1.3894e-12	3.6156e-11		alpha/beta-Hydrolases superfamily protein
102	AT1G30700	59.9294	6.92705	1.11577	6.20834	5.35482e-10	1.03661e-08		FAD-binding Berberine family protein
103	AT5G07310	16.5624	6.91709	0.962693	7.18514	6.71368e-13	1.77848e-11	ERF115	encodes a member of the ERF (ethylene response factor) subfamily B-4 of ERF/AP2 transcription factor family. The protein contains one AP2 domain. There are 7 members in this subfamily.
104	AT3G21500	69.8876	6.91282	1.29227	5.34938	8.8257e-08	1.23728e-06	DXPS1	Encodes a protein postulated to have 1-deoxy-D-xylulose 5-phosphate synthase activity.
105	AT5G41040	233.027	6.87953	0.514149	13.3804	7.87033e-41	9.55366e-39	HHT1	Encodes a feruloyl-CoA transferase required for suberin synthesis. Has feruloyl-CoA-dependent feruloyl transferase activity towards substrates with a primary alcohol.
106	AT1G32910	10.6904	6.86103	1.00607	6.81965	9.1265e-12	2.16228e-10		HXXXD-type acyl-transferase family protein
107	AT3G53790	8.40475	6.85942	0.995847	6.88802	5.65744e-12	1.38326e-10	TRFL4	Arabidopsis thaliana telomere-binding protein, putative (At3g53790)
108	AT1G70130	10.5087	6.78001	1.06736	6.35212	2.12369e-10	4.31768e-09	LECRK52	Concanavalin A-like lectin protein kinase family protein
109	AT2G32190	34.0388	6.77871	0.974278	6.95767	3.4594e-12	8.6636e-11		cysteine-rich/transmembrane domain A-like protein
110	AT4G28110	17.8732	6.74765	1.00107	6.74041	1.57945e-11	3.64581e-10	AtMYB41	Member of the R2R3 factor gene family. Expression is induced in response to desiccation, ABA and salt treatment. Overexpression of Myb41 results in abnormal cuticle development and decreased cell expansion.
111	AT4G11310	8.23031	6.74297	1.07304	6.28398	3.30008e-10	6.54811e-09	RDL4	cysteine proteinase precursor-like protein
112	AT4G02360	263.274	6.74144	0.436819	15.433	9.81227e-54	1.92844e-51		transmembrane protein, putative (Protein of unknown function, DUF538)
113	AT3G50280	173.88	6.72585	0.502295	13.3902	6.89486e-41	8.41908e-39		HXXXD-type acyl-transferase family protein
114	AT1G74000	18.4311	6.72076	0.973969	6.90039	5.18607e-12	1.27253e-10	SSL11	encodes a protein similar to strictosidine synthase, which is involved in the production of monoterpene indole alkaloids. This gene belongs to a family of 13 members in Arabidopsis.
115	AT4G20190	12.8809	6.71258	1.02399	6.55535	5.55123e-11	1.20712e-09		hypothetical protein
116	AT4G23700	23.2357	6.70994	1.04956	6.39306	1.62594e-10	3.35864e-09	CHX17	member of Putative Na+/H+ antiporter family
117	AT1G05680	12.775	6.69271	1.13116	5.91668	3.28503e-09	5.68706e-08	UGT74E2	Encodes a UDP-glucosyltransferase, UGT74E2, that acts on IBA (indole-3-butyric acid) and affects auxin homeostasis. The transcript and protein levels of this enzyme are strongly induced by H2O2 and may allow integration of ROS (reactive oxygen species) and auxin signaling. This enzyme can also transfer glycosyl groups to several compounds related to the explosive TNT when this synthetic compound …
118	AT1G76650	89.4422	6.67403	0.608464	10.9686	5.4075e-28	3.79555e-26	CML38	calmodulin-like 38
119	AT3G25780	318.291	6.66828	0.389823	17.1059	1.3412e-65	4.258e-63	AOC3	Encodes allene oxide cyclase, one of the enzymes involved in jasmonic acid biosynthesis. One of four genes in Arabidopsis that encode this enzyme. mRNA expression is upregulated in senescing leaves. Note: Nomenclature for Arabidopsis allene oxide cyclase 3 (AOC3, AT3G25780) gene is based on Stenzel et al. 2003 Plant Molecular Biology 51:895-911. AOC3 (AT3G25780) is also referred to as AOC2 in He …
120	AT4G30290	55.7436	6.66816	0.716583	9.3055	1.33363e-20	6.28329e-19	XTH19	Encodes a xyloglucan endotransglucosylase/hydrolase with only only the endotransglucosylase (XET
121	AT2G29460	189.07	6.66407	0.441353	15.0992	1.63987e-51	2.99473e-49	GSTU4	Encodes glutathione transferase belonging to the tau class of GSTs. Naming convention according to Wagner et al. (2002). Role in the degradation of H2O2 to water using glutathione as electron donor
122	AT5G61890	95.6849	6.65763	0.58576	11.3658	6.18907e-30	4.71283e-28	ERF114	encodes a member of the ERF (ethylene response factor) subfamily B-4 of ERF/AP2 transcription factor family. The protein contains one AP2 domain. There are 7 members in this subfamily.
123	AT5G05600	2243.85	6.63734	0.261432	25.3884	3.38858e-142	1.39854e-138		Encodes a protein with similarity to flavonol synthases that is involved in the detoxifcation polycyclic aromatic hydrocarbons.One of 4 paralogs encoding a 2-oxoglutarate/Fe(II)-dependent oxygenases that hydroxylates JA to 12-OH-JA.
124	AT4G30280	46.755	6.63227	0.781066	8.4913	2.04339e-17	7.68076e-16	XTH18	Encodes a xyloglucan endotransglucosylase/hydrolase with only only the endotransglucosylase (XET
125	AT1G54540	21.6817	6.60443	0.992705	6.65297	2.87235e-11	6.41412e-10		Late embryogenesis abundant (LEA) hydroxyproline-rich glycoprotein family
126	AT4G36110	82.5115	6.59552	0.566972	11.6329	2.80505e-31	2.27894e-29		SAUR-like auxin-responsive protein family
127	AT1G70170	15.2258	6.59263	1.10146	5.98535	2.15924e-09	3.84121e-08	2MMP	mutant has Late flowering
128	AT1G51820	22.2026	6.58068	0.956538	6.87969	5.99827e-12	1.45624e-10		Leucine-rich repeat protein kinase family protein
129	AT4G36950	58.5148	6.56135	0.724673	9.05423	1.37531e-19	6.0643e-18	MAPKKK21	member of MEKK subfamily
130	AT2G27505	7.38388	6.55881	1.07938	6.07648	1.22853e-09	2.2819e-08		FBD-like domain family protein
131	AT1G24070	897.639	6.53482	0.482368	13.5474	8.21192e-42	1.03964e-39	CSLA10	encodes a gene similar to cellulose synthase
132	AT3G44300	324.434	6.52625	0.865221	7.54287	4.59757e-14	1.3573e-12	NIT2	Encodes an enzyme that catalyzes the hydrolysis of indole-3-acetonitrile (IAN) to indole-3-acetic acid (IAA) (nitrile aminohydrolase, EC 3.5.5.1) and IAN to indole-3-acetamide (IAM) at lower levels. Mutants have reduced sensitivity to IAN and are sensitive to IAA. This enzyme likely participates in other non-auxin-related metabolic pathways. The mRNA is cell-to-cell mobile.
133	AT5G40350	8.80691	6.49016	1.11254	5.83367	5.42209e-09	9.05262e-08	MYB24	Myb24 transcription factor. Member of the R2R3 factor gene family. Induced by jasmonate. Involved in jasmonate response during stamen development. MYB24 interacts with JAZ proteins, and functions redundantly with MYB21 and MYB57 to regulate stamen development. Possible positive regulator of CKL2 and 7 expression under high temperature.
134	AT5G20230	684.938	6.43633	0.425294	15.1338	9.68786e-52	1.82365e-49	BCB	Encodes a Al-stress-induced gene. Along with TCF, it promotes lignin biosynthesis in response to cold stress. The mRNA is cell-to-cell mobile.
135	AT1G17380	649.492	6.41248	0.286265	22.4005	3.89335e-111	5.35621e-108	TIFY11A	jasmonate-zim-domain protein 5
136	AT2G39518	14.7265	6.33209	1.01961	6.21029	5.28881e-10	1.02575e-08		Uncharacterized protein family (UPF0497)
137	AT4G23590	9.93184	6.32989	1.13778	5.56337	2.64608e-08	4.00326e-07		Tyrosine transaminase family protein
138	AT2G32510	42.1355	6.32284	0.733761	8.61703	6.8714e-18	2.68557e-16	MAPKKK17	member of MEKK subfamily
139	AT5G41730	12.3353	6.30874	0.970515	6.5004	8.01074e-11	1.71661e-09		Protein kinase family protein
140	AT2G36780	20.7679	6.30686	1.05806	5.96078	2.51042e-09	4.43157e-08	UGT73C3	UDP-Glycosyltransferase superfamily protein
141	AT2G47950	15.3562	6.29169	0.971677	6.47508	9.4759e-11	2.02009e-09		myelin transcription factor-like protein
142	AT1G68850	17.0887	6.27513	1.01023	6.21158	5.24549e-10	1.01831e-08	PER11	Peroxidase superfamily protein
143	AT4G15210	827.66	6.26976	0.616429	10.1711	2.66923e-24	1.53006e-22	BAM5	cytosolic beta-amylase expressed in rosette leaves and inducible by sugar. RAM1 mutants have reduced beta amylase in leaves and stems.
144	AT2G29350	413.684	6.24227	0.577474	10.8096	3.09989e-27	2.0702e-25	SAG13	senescence-associated gene SAG13 encoding a short-chain alcohol dehydrogenase
145	AT4G33467	43.1439	6.22744	0.700223	8.8935	5.92115e-19	2.47847e-17		hypothetical protein
146	AT5G09530	422.694	6.22282	0.431438	14.4235	3.68413e-47	5.75953e-45	PELPK1	The gene encodes a unique protein which contains 36 repeats of a unique pentapeptide (Pro-Glu-Leu|Ile|Val-Pro-Lys). It has been shown tobe involved in growth and development.
147	AT1G66760	220.923	6.21723	0.906506	6.85845	6.961e-12	1.67812e-10	DTX9	MATE efflux family protein
148	AT1G20310	8.94462	6.21369	1.01694	6.11019	9.95112e-10	1.86683e-08		syringolide-induced protein
149	AT5G05220	5.69576	6.19862	1.03387	5.99555	2.02797e-09	3.62644e-08		hypothetical protein
150	AT2G22770	75.1612	6.19726	0.50513	12.2687	1.33447e-34	1.24045e-32	NAI1	Regulates the development of ER bodies. also involves in response to the endophytic fungus Piriformospora indica.
151	AT3G48850	20.912	6.17321	1.03955	5.93837	2.87866e-09	5.02573e-08	MPT2	Encodes a mitochondrial phosphate transporter. Modulates plant responses to salt stress.
152	AT1G74010	55.0615	6.16508	0.795124	7.75361	8.93184e-15	2.76338e-13		Calcium-dependent phosphotriesterase superfamily protein
153	AT5G24080	143.549	6.15978	0.412502	14.9327	2.01854e-50	3.53006e-48		Protein kinase superfamily protein
154	AT4G34410	20.7111	6.15872	1.02851	5.98803	2.12403e-09	3.78797e-08	ERF109	Encodes a member of the ERF (ethylene response factor) subfamily B-3 of ERF/AP2 transcription factor family. The protein contains one AP2 domain. There are 18 members in this subfamily including ATERF-1, ATERF-2, AND ATERF-5. Regulates programmed cell death (PCD) inhibitor genes. Involved in retarding programmed cell death under salt stress due to the regulation of processes participating in ROS …
155	AT4G37010	29.6441	6.15085	0.977991	6.28927	3.18967e-10	6.34736e-09	CEN2	Encodes a member of the Centrin family. Mutants are hypersensitive to UV and prone to UV induced DNA damage. Based on sequence similarity and mutant phenotype CEN2 is thought to be involved in nucelotide excision repair/DNA repair.
156	AT5G08250	10.2581	6.12592	1.03655	5.90994	3.42239e-09	5.89519e-08		Cytochrome P450 superfamily protein
157	AT5G19100	18.4178	6.11307	0.896	6.82263	8.93906e-12	2.1203e-10		Eukaryotic aspartyl protease family protein
158	AT2G21510	9.13701	6.10187	1.20788	5.05173	4.37818e-07	5.4198e-06		DNAJ heat shock N-terminal domain-containing protein
159	AT5G62520	23.9926	6.08323	0.921262	6.60315	4.02513e-11	8.86474e-10	SRO5	Encodes a protein with similarity to RCD1 but without the WWE domain. The protein does have a PARP signature upstream of the C-terminal protein interaction domain. The PARP signature may bind NAD+ and attach the ADP-ribose-moiety from NAD+ to the target molecule. Its presence suggests a role for the protein in ADP ribosylation. Up-regulated by NaCl. SRO5 and P5CDH (an overlapping gene in the anti…
160	AT1G76470	10.1194	6.08147	1.2428	4.89335	9.9134e-07	1.15447e-05		NAD(P)-binding Rossmann-fold superfamily protein
161	AT4G01360	34.5546	6.07446	0.792098	7.66883	1.73579e-14	5.25987e-13		Encodes a protein related to BYPASS1 (BPS1). Regulates production of mobile compound: bps signal.
162	AT3G14060	35.9201	6.02723	0.948185	6.3566	2.06269e-10	4.20194e-09		hypothetical protein
163	AT5G67310	17.151	6.00177	0.975198	6.15441	7.53561e-10	1.4372e-08	CYP81G1	member of CYP81G
164	AT1G79680	72.2785	5.99834	0.756912	7.92475	2.28603e-15	7.38255e-14	WAKL10	Encodes a twin-domain, kinase-GC signaling molecule that may function in biotic stress responses that is critically dependent on the second messenger cGMP.
165	AT2G47550	8.07716	5.99027	1.07944	5.54944	2.86582e-08	4.32619e-07	PME20	Plant invertase/pectin methylesterase inhibitor superfamily
166	AT3G15500	31.0964	5.97557	0.821349	7.27531	3.45626e-13	9.39702e-12	NAC055	Encodes an ATAF-like NAC-domain transcription factor that doesn't contain C-terminal sequences shared by CUC1, CUC2 and NAM. Note: this protein (AtNAC3) is not to be confused with the protein encoded by locus AT3G29035, which, on occasion, has also been referred to as AtNAC3. The mRNA is cell-to-cell mobile.
167	AT5G50760	8.40916	5.89989	1.18911	4.9616	6.99139e-07	8.32993e-06		SAUR-like auxin-responsive protein family
168	AT5G44480	15.8898	5.89431	1.00277	5.87804	4.15154e-09	7.06857e-08	DUR	mutant has Altered lateral root
169	AT5G59490	5.12027	5.8707	1.01926	5.75976	8.42342e-09	1.37303e-07		Haloacid dehalogenase-like hydrolase (HAD) superfamily protein
170	AT5G45630	6.53664	5.86968	1.12094	5.2364	1.63737e-07	2.19928e-06		senescence regulator (Protein of unknown function, DUF584)
171	AT1G33030	18.3144	5.86808	1.0085	5.81864	5.93301e-09	9.85777e-08		O-methyltransferase family protein
172	AT1G66570	5.65968	5.86062	1.32392	4.42673	9.56724e-06	9.06056e-05	SUC7	sucrose-proton symporter 7
173	AT3G01840	6.38386	5.84627	1.10877	5.27274	1.34402e-07	1.82468e-06	LYK2	Encodes a putative LysM-containing receptor-like kinase. Induction of chitin-responsive genes by chitin treatment is not blocked in the mutant. Based on protein sequence alignment analysis, it was determined to be a pseudo kinase since lack of the ATP-binding P-loop in the kinase domain.
174	AT1G69930	9.73848	5.83833	1.02941	5.67152	1.41537e-08	2.23129e-07	GSTU11	Encodes glutathione transferase belonging to the tau class of GSTs. Naming convention according to Wagner et al. (2002).
175	AT2G23170	149.992	5.83304	0.514088	11.3464	7.72962e-30	5.8428e-28	GH3.3	encodes an IAA-amido synthase that conjugates Asp and other amino acids to auxin in vitro.
176	AT3G22600	262.896	5.83114	0.477546	12.2106	2.72774e-34	2.49069e-32		Bifunctional inhibitor/lipid-transfer protein/seed storage 2S albumin superfamily protein
177	AT2G02010	83.2851	5.80886	0.53565	10.8445	2.11787e-27	1.43764e-25	GAD4	glutamate decarboxylase 4
178	AT4G33150	964.172	5.79427	0.342997	16.8931	5.059e-64	1.49139e-61		This is a splice variant of the LKR/SDH locus. It encodes a bifunctional polypeptide lysine-ketoglutarate reductase and saccharopine dehydrogenase involved in lysine degradation. There is another splice variant that encodes a mono saccharopine dehydrogenase protein. Gene expression is induced by abscisic acid, jasmonate, and under sucrose starvation.
179	AT3G28210	19.1267	5.76602	0.956755	6.02665	1.67396e-09	3.0477e-08	SAP12	Encodes a putative zinc finger protein (PMZ).
180	AT1G52890	556.168	5.75963	0.334178	17.2352	1.44471e-66	4.88739e-64	NAC019	encodes a NAC transcription factor whose expression is induced by drought, high salt, and abscisic acid. This gene binds to ERD1 promoter in vitro.
181	AT5G16960	17.8374	5.75911	0.909501	6.33216	2.41747e-10	4.88032e-09		Zinc-binding dehydrogenase family protein
182	AT3G28220	7866.61	5.75099	0.500161	11.4983	1.34554e-30	1.06385e-28		TRAF-like family protein
183	AT5G67210	147.724	5.74489	0.347822	16.5168	2.77922e-61	7.64694e-59	IRX15-L	Encode a DUF579 (domain of unknown function 579) containing protein essential for normal xylan synthesis and deposition in the secondary cell wall.
184	AT3G16450	11.0443	5.74353	1.06933	5.37115	7.82379e-08	1.10432e-06	JAL33	Mannose-binding lectin superfamily protein
185	AT5G13580	43.0816	5.73986	0.790671	7.25948	3.88581e-13	1.0551e-11	ABCG6	Belongs to a clade of five Arabidopsis thaliana ABCG half-transporters that are required for synthesis of an effective suberin barrier in roots and seed coats (ABCG2, ABCG6, and ABCG20) and for synthesis of an intact pollen wall (ABCG1 and ABCG16).
186	AT3G25180	135.607	5.73091	0.49936	11.4765	1.73116e-30	1.35833e-28	CYP82G1	Encodes a cytochrome P450 monooxygenase (CYP82G1) that catalyzes the production of two volatile homoterpenes, TMTT and DMNT, although it is only likely to produce TMTT in planta. TMTT can be involved in attracting predatory insects to protect Arabidopsis plants from herbivorous pests. Homoterpene synthesis is also stimulated by fungal elicitors which increase the transcript levels of CYP82G1.
187	AT1G52690	31.7247	5.73061	1.21638	4.7112	2.46268e-06	2.64549e-05	LEA7	Late embryogenesis abundant protein (LEA) family protein
188	AT4G10390	223.411	5.71648	0.292102	19.5702	2.77841e-85	1.91118e-82		Protein kinase superfamily protein
189	AT1G44350	1158.62	5.71601	0.235793	24.2416	8.11026e-130	2.3909e-126	ILL6	encodes a protein similar to IAA amino acid conjugate hydrolase.
190	AT4G22470	10.5281	5.70194	1.98573	2.87146	0.00408581	0.0179775		Encodes a hybrid proline-rich protein that contains two tandem PRD-8CMs (proline-rich domain-eight cysteine motif) that is involved in systemic acquired resistance.
191	AT1G10530	41.0915	5.69827	0.659378	8.64189	5.52923e-18	2.1775e-16		D-ribose-binding periplasmic protein
192	AT2G45570	135.397	5.67827	0.637405	8.90841	5.17673e-19	2.18014e-17	CYP76C2	member of CYP76C
193	AT1G54890	6.0564	5.6768	1.24141	4.57286	4.8112e-06	4.83604e-05		Late embryogenesis abundant (LEA) protein-like protein
194	AT5G28235	8.42249	5.66891	1.08862	5.20743	1.91479e-07	2.53943e-06		Ulp1 protease family protein
195	AT3G16470	5616.82	5.65647	0.322886	17.5184	1.03619e-68	3.75135e-66	JAL35	Encodes a JA-responsive gene that coordinates with GRP7 in shaping plant development through the regulation of RNA processing in Arabidopsis. AtJAC1 interacts with RNA binding protein GRP7 specifically in the cytoplasm to regulate its nucleocytoplasmic distribution.
196	AT3G49130	7.83092	5.65567	1.04202	5.42761	5.71133e-08	8.28243e-07		SWAP (Suppressor-of-White-APricot)/surp RNA-binding domain-containing protein
197	AT2G37430	6.6458	5.65461	1.02418	5.5211	3.36879e-08	5.01937e-07	ZAT11	Encodes a member of the zinc finger family of transcriptional regulators. It is expressed in many root tips, primary roots, cotyledons and hypocotyl. The protein is localized to the nucleus. Overexpression of ZAT11 causes increased root growth and increased sensitivity to nickel ions. The mRNA is cell-to-cell mobile.
198	AT5G07475	6.8163	5.65229	1.00192	5.64144	1.68634e-08	2.63632e-07		Cupredoxin superfamily protein
199	AT1G14250	3080.07	5.64471	0.459835	12.2755	1.2258e-34	1.1446e-32	APY5	GDA1/CD39 nucleoside phosphatase family protein
200	AT3G59620	5.57333	5.62963	1.03974	5.41448	6.14659e-08	8.8391e-07	JAL39	Mannose-binding lectin superfamily protein
201	AT5G23820	636.083	5.61247	0.342517	16.386	2.40819e-60	6.13523e-58	ML3	ML3 can be modified by NEDD8 and ubiquitin. ML3 expression is regulated by NAI1. ML3 expression is regulated by MeJA, ethylene and wounding. ml3-3 is more susceptible against infections with Alternaria brassicicola and more resistant against infections with Pseudomonas syringae DC3000.
202	AT4G39670	64.641	5.60753	0.577757	9.70569	2.85129e-22	1.44568e-20		Glycolipid transfer protein (GLTP) family protein
203	AT5G24420	1282.64	5.59572	0.338998	16.5067	3.28581e-61	8.92183e-59	PGL5	Encodes a cytosolic 6-phosphogluconolactonase (PGL) thought to be involved in the oxidative pentose-phosphate pathway (OPPP).
204	AT4G27860	780.177	5.57365	0.257724	21.6264	1.01418e-103	1.2311e-100		vacuolar iron transporter (VIT) family protein
205	AT2G38380	20.5526	5.56782	1.03079	5.40149	6.6088e-08	9.438e-07	PER22	Peroxidase superfamily protein
206	AT5G45570	5.80146	5.56735	1.00585	5.535	3.11233e-08	4.66759e-07		Ulp1 protease family protein
207	AT5G13900	7.68747	5.56249	0.99927	5.56656	2.59824e-08	3.93666e-07	VAS	Bifunctional inhibitor/lipid-transfer protein/seed storage 2S albumin superfamily protein
208	AT5G12020	13.0128	5.55822	0.970171	5.72911	1.00959e-08	1.63531e-07	HSP17.6	17.6 kDa class II heat shock protein
209	AT4G22070	9.85743	5.55689	1.00448	5.53211	3.16397e-08	4.73471e-07	WRKY31	member of WRKY Transcription Factor
210	AT4G22467	7.20221	5.55359	1.72422	3.22094	0.00127773	0.00674181		hypothetical protein
211	AT3G28600	6.25122	5.55315	1.10777	5.01292	5.36111e-07	6.52311e-06		P-loop containing nucleoside triphosphate hydrolases superfamily protein
212	AT2G44578	55.8502	5.52041	0.504099	10.951	6.56851e-28	4.59484e-26		RING/U-box superfamily protein
213	AT2G32200	5.80696	5.51795	1.01881	5.4161	6.09129e-08	8.76568e-07		cysteine-rich/transmembrane domain A-like protein
214	AT2G39330	3239.74	5.50735	0.339119	16.2402	2.62185e-59	6.44102e-57	JAL23	jacalin-related lectin 23
215	AT3G22275	26.8007	5.50206	0.700706	7.85217	4.08892e-15	1.30014e-13	JAZ13	Encodes a non-TIFY JAsmonate ZIM-domain (JAZ) protein with a Ser-rich C-terminal tail that is a site for phosphorylation that interacts with the bHLH transcription factor MYC2 and the co-repressor TOPLESS and acts as a repressor of JA signaling. JAZ13 is the 13th member of the JAZ family in Arabidopsis, and the only member not classified as a TIFY protein.
[truncated: 5,656 more rows]

## Sheet: EF vs C vegetative
	Gene	baseMean	log2FoldChange	lfcSE	stat	pvalue	padj	Genename	GeneModelDescription
[truncated: 9,559 more rows]

[truncated: 10 more sheets: EF vs F vegetative, E vs C reproductive, leaf, F vs C reproductive, leaf, EF vs C reproductive, leaf, EF vs F reproductive, leaf, E vs C flowers, F vs C flowers, EF vs C flowers, EF vs F flowers, C reproductive vs C vegetative]
