# Supplementary material for: Priming of Arabidopsis resistance to herbivory by insect egg deposition depends on the plant’s developmental stage
Source: J Exp Bot. 2022 May 6;73(14):4996–5015. doi: 10.1093/jxb/erac199 (PMC9366327; doi:10.1093/jxb/erac199)
Supplement: erac199_suppl_supplementary_dataset_S2 [file erac199_suppl_supplementary_dataset_s2.xlsx]

## Sheet: E vs C__vegetative_GO_up
Category	Term	Count	%	PValue	Genes	List Total	Pop Hits	Pop Total	Fold Enrichment
GOTERM_BP_DIRECT	GO:0042742~defense response to bacterium	69	5.37802	1.20572e-26	AT5G24530, AT5G53120, AT4G23320, AT2G19190, AT4G23260, AT1G19250, AT4G23160, AT1G73805, AT5G49520, AT1G02920, AT4G04570, AT5G67300, AT3G59700, AT5G06320, AT4G23230, AT5G64810, AT5G46350, AT3G57330, AT1G80840, AT2G39050, AT4G23130, AT5G22570, AT4G34390, AT4G04500, AT4G04540, AT5G26920, AT3G20600, AT5G46050, AT3G46510, AT4G23220, AT1G08450, AT4G23140, AT3G01420, AT5G44070, AT4G39030, AT1G51890, AT2…	1011	276	18499	4.57443
GOTERM_BP_DIRECT	GO:0006952~defense response	104	8.106	8.97126e-23	AT3G04220, AT1G31580, AT3G23110, AT2G32680, AT3G23010, AT5G25910, AT3G44400, AT2G14610, AT5G46260, AT3G25010, AT4G13810, AT2G44840, AT3G25180, AT1G67520, AT5G50260, AT2G43510, AT5G66910, AT3G18690, AT2G21100, AT2G31880, AT5G10380, AT3G48080, AT1G79110, AT4G36150, AT4G14370, AT3G26830, AT2G43620, AT3G11480, AT4G16960, AT1G65800, AT3G11010, AT3G11820, AT2G15080, AT5G41740, AT5G04720, AT3G55840, AT5…	1011	658	18499	2.89204
GOTERM_BP_DIRECT	GO:0009617~response to bacterium	36	2.80592	2.40707e-19	AT5G24530, AT1G33950, AT2G46440, AT3G26830, AT3G57240, AT1G62660, AT3G44300, AT1G25220, AT4G10500, AT3G52430, AT1G64280, AT2G32800, AT1G73805, AT5G49520, AT3G22231, AT1G61120, AT3G45640, AT3G50930, AT5G06320, AT3G50260, AT3G09830, AT2G30750, AT2G45220, AT3G54420, AT5G02490, AT1G79680, AT2G46450, AT1G33960, AT4G34390, AT3G50480, AT5G26920, AT2G30770, AT5G10380, AT4G14400, AT2G26440, AT4G37990	1011	102	18499	6.45802
GOTERM_BP_DIRECT	GO:0006468~protein phosphorylation	115	8.96337	7.67054e-19	AT3G14840, AT2G23200, AT2G19190, AT4G31230, AT2G32800, AT4G23160, AT4G08470, AT1G69730, AT1G61490, AT4G04570, AT1G72540, AT2G33580, AT2G02220, AT4G23230, AT1G14370, AT3G08870, AT5G38250, AT1G67520, AT3G45330, AT3G47090, AT4G28490, AT4G04500, AT5G41730, AT5G53320, AT2G31880, AT4G23220, AT5G01850, AT1G61480, AT1G51860, AT3G09010, AT1G35710, AT5G47070, AT1G65800, AT4G04510, AT1G09970, AT4G23180, AT5…	1011	870	18499	2.41866
GOTERM_BP_DIRECT	GO:0009611~response to wounding	47	3.66329	2.8504e-17	AT2G02990, AT5G59820, AT3G11480, AT1G74020, AT4G26070, AT3G48520, AT1G76930, AT1G79380, AT1G64280, AT2G38870, AT3G44540, AT2G32800, AT5G22500, AT1G20510, AT2G34600, AT1G61120, AT3G45640, AT3G14050, AT5G06320, AT1G51760, AT2G02220, AT1G73500, AT5G67480, AT5G20900, AT3G51450, AT4G10270, AT5G10300, AT3G13790, AT3G44550, AT1G17420, AT5G20230, AT3G54420, AT1G80840, AT1G19180, AT1G17380, AT4G15440, AT3…	1011	199	18499	4.32157
GOTERM_BP_DIRECT	GO:0009751~response to salicylic acid	41	3.19564	5.79842e-17	AT5G24530, AT5G49570, AT1G15520, AT3G01420, AT4G05320, AT4G39030, AT2G14560, AT3G11280, AT4G10500, AT1G76930, AT2G37710, AT3G52430, AT4G23810, AT4G31800, AT1G21270, AT5G67300, AT1G21250, AT5G06320, AT5G67480, AT2G33380, AT3G51450, AT1G48000, AT2G47190, AT4G04695, AT5G59780, AT1G79680, AT1G80840, AT4G23130, AT3G02885, AT3G45860, AT3G50480, AT4G23170, AT2G25000, AT5G54230, AT5G24110, AT5G54610, AT3…	1011	155	18499	4.84004
GOTERM_BP_DIRECT	GO:0010200~response to chitin	35	2.72798	1.98622e-14	AT5G59820, AT5G66070, AT5G25910, AT1G34180, AT4G23810, AT4G31800, AT5G04340, AT3G11840, AT2G13790, AT2G34600, AT5G49520, AT2G46400, AT5G67300, AT3G45640, AT4G26120, AT4G17230, AT2G38470, AT3G50260, AT2G23320, AT2G44840, AT5G59780, AT5G27420, AT1G80840, AT3G16720, AT2G35930, AT2G17040, AT3G46080, AT1G74410, AT3G19580, AT3G23250, AT5G10380, AT4G28110, AT4G33050, AT4G18880, AT5G67450	1011	133	18499	4.81519
GOTERM_BP_DIRECT	GO:0009620~response to fungus	23	1.79267	1.72965e-11	AT2G45220, AT5G24530, AT1G17420, AT2G46440, AT1G79680, AT2G46450, AT3G50470, AT4G10500, AT3G10985, AT3G50480, AT3G11820, AT5G26920, AT3G22231, AT1G11310, AT3G51440, AT1G73500, AT2G01650, AT3G51430, AT2G33380, AT3G51450, AT4G02330, AT3G25780, AT2G39660	1011	72	18499	5.84511
GOTERM_BP_DIRECT	GO:0009753~response to jasmonic acid	32	2.49415	3.05145e-10	AT1G15520, AT1G74020, AT1G76930, AT2G34600, AT1G61120, AT5G67300, AT1G44350, AT5G67480, AT3G51450, AT2G39030, AT3G09940, AT1G17420, AT5G59780, AT3G15510, AT5G07010, AT3G50480, AT1G19180, AT1G17380, AT1G70170, AT3G16470, AT4G20860, AT2G24210, AT5G24770, AT1G74950, AT3G23250, AT3G51440, AT5G46050, AT4G19810, AT3G51430, AT1G70700, AT2G24850, AT5G40350	1011	156	18499	3.75338
GOTERM_BP_DIRECT	GO:0007165~signal transduction	60	4.67654	3.59013e-10	AT1G71390, AT3G04220, AT2G32680, AT3G23110, AT5G25910, AT3G23010, AT1G31540, AT4G14390, AT3G44400, AT2G25440, AT5G46260, AT2G25470, AT3G25010, AT4G13810, AT3G28890, AT1G47890, AT2G24600, AT3G05650, AT1G01560, AT4G16670, AT1G63860, AT5G61530, AT4G36150, AT2G16870, AT4G14370, AT4G16960, AT5G36930, AT3G11010, AT4G13920, AT2G15080, AT4G03450, AT5G41740, AT2G20142, AT1G10340, AT5G27060, AT5G42010, AT3…	1011	450	18499	2.4397
GOTERM_BP_DIRECT	GO:0009626~plant-type hypersensitive response	21	1.63679	1.62303e-09	AT3G12500, AT3G54420, AT3G01420, AT1G33560, AT3G50470, AT3G50480, AT2G26560, AT3G52430, AT1G64280, AT1G19250, AT5G26920, AT1G14780, AT1G73805, AT2G47130, AT1G51660, AT3G45640, AT3G20600, AT3G50930, AT4G26090, AT1G08450, AT4G23210	1011	74	18499	5.1926
GOTERM_BP_DIRECT	GO:0006979~response to oxidative stress	43	3.35152	7.81688e-09	AT1G20620, AT5G59820, AT4G21850, AT3G01420, AT2G44240, AT5G05340, AT5G06730, AT1G45145, AT1G72060, AT1G78410, AT1G09970, AT5G64120, AT4G36430, AT2G38380, AT5G27830, AT5G19875, AT3G49120, AT3G45640, AT1G14870, AT5G61640, AT4G11850, AT5G44380, AT5G06720, AT2G31870, AT4G21840, AT5G19880, AT5G20230, AT2G37130, AT1G02930, AT3G28340, AT1G68850, AT5G17000, AT4G23190, AT3G63080, AT1G21520, AT2G38390, AT1…	1011	291	18499	2.70379
GOTERM_BP_DIRECT	GO:0051707~response to other organism	17	1.32502	2.19772e-08	AT5G61210, AT3G01420, AT5G24540, AT3G11480, AT1G33560, AT4G11650, AT3G50470, AT1G70690, AT3G50480, AT3G52430, AT1G19250, AT4G36430, AT2G35980, AT2G04450, AT1G75040, AT4G34135, AT5G55450	1011	55	18499	5.65566
GOTERM_BP_DIRECT	GO:0048544~recognition of pollen	14	1.09119	7.63294e-08	AT4G21380, AT1G65800, AT1G61610, AT1G61380, AT1G61420, AT1G61460, AT1G61440, AT1G61490, AT1G65790, AT5G24080, AT1G11300, AT2G19130, AT1G34300, AT1G61480	1011	39	18499	6.56841
GOTERM_BP_DIRECT	GO:0009627~systemic acquired resistance	14	1.09119	1.49514e-07	AT3G01420, AT5G64570, AT4G23170, AT1G64280, AT3G52430, AT1G19250, AT2G43570, AT2G14610, AT1G59870, AT5G10760, AT4G37150, AT2G18660, AT3G57260, AT1G75040	1011	41	18499	6.248
GOTERM_BP_DIRECT	GO:0009737~response to abscisic acid	47	3.66329	9.71374e-07	AT5G59320, AT3G01420, AT3G26830, AT3G26090, AT5G15860, AT4G23260, AT1G76930, AT5G58940, AT3G11820, AT4G04490, AT5G26340, AT4G13510, AT1G65690, AT3G22231, AT2G38750, AT5G67300, AT3G14050, AT5G24240, AT4G11890, AT3G28580, AT3G59220, AT2G33380, AT5G61210, AT1G48000, AT5G46350, AT2G18960, AT1G54100, AT2G47190, AT5G17490, AT5G27420, AT4G34390, AT1G01560, AT2G38940, AT4G18010, AT5G54230, AT1G63840, AT3…	1011	394	18499	2.18272
GOTERM_BP_DIRECT	GO:2000022~regulation of jasmonic acid mediated signaling pathway	10	0.779423	2.58261e-06	AT2G34600, AT5G67300, AT1G74950, AT1G70700, AT5G20900, AT1G19180, AT4G04920, AT1G64280, AT3G52430, AT1G17380	1011	24	18499	7.62405
GOTERM_BP_DIRECT	GO:0009816~defense response to bacterium, incompatible interaction	13	1.01325	2.72938e-06	AT5G27420, AT4G11650, AT3G56710, AT3G52430, AT4G23190, AT4G23810, AT5G26920, AT3G44880, AT3G20600, AT5G06320, AT4G11850, AT4G22305, AT4G14400	1011	44	18499	5.40615
GOTERM_BP_DIRECT	GO:0010345~suberin biosynthetic process	9	0.701481	3.38284e-06	AT5G22500, AT3G44550, AT5G23190, AT3G44560, AT5G58860, AT5G13580, AT3G11430, AT5G41040, AT3G44540	1011	19	18499	8.66734
GOTERM_BP_DIRECT	GO:0050832~defense response to fungus	51	3.97506	3.49513e-06	AT4G11260, AT4G38540, AT3G52400, AT1G45145, AT5G25910, AT5G60950, AT1G64280, AT1G49050, AT1G19250, AT5G67300, AT4G12490, AT4G11890, AT2G39210, AT2G33380, AT2G02930, AT5G64810, AT5G46350, AT3G45330, AT1G03850, AT2G37130, AT1G80840, AT2G43510, AT5G09440, AT5G26170, AT4G08870, AT2G01650, AT3G12500, AT4G01700, AT3G01290, AT3G01420, AT3G26830, AT2G14560, AT3G11820, AT2G38870, AT4G31800, AT5G64120, AT3…	1011	464	18499	2.01117
GOTERM_BP_DIRECT	GO:0009651~response to salt stress	52	4.053	5.30185e-06	AT1G11910, AT3G08720, AT5G58940, AT1G77510, AT5G22500, AT5G26340, AT1G02920, AT2G37770, AT2G38750, AT5G67300, AT4G11890, AT1G73500, AT5G67480, AT2G33380, AT1G48000, AT3G09940, AT1G54100, AT3G44550, AT2G47190, AT5G24540, AT4G16260, AT1G14080, AT3G21780, AT5G54230, AT2G37760, AT3G16470, AT2G01980, AT3G23250, AT4G19810, AT3G23600, AT5G27600, AT4G14630, AT1G25220, AT3G44540, AT2G38380, AT1G21750, AT4…	1011	484	18499	1.96587
GOTERM_BP_DIRECT	GO:0031347~regulation of defense response	15	1.16913	8.54844e-06	AT1G80840, AT3G01080, AT4G14390, AT1G19180, AT2G25000, AT4G31800, AT4G23810, AT1G17380, AT2G34600, AT4G03450, AT1G74950, AT2G02220, AT1G70700, AT5G20900, AT4G14400	1011	65	18499	4.22255
GOTERM_BP_DIRECT	GO:0009624~response to nematode	16	1.24708	9.03803e-06	AT1G72140, AT4G32650, AT4G39030, AT1G71880, AT3G17700, AT5G52450, AT5G53550, AT2G39350, AT2G38290, AT3G60160, AT5G14940, AT3G51860, AT4G18210, AT5G13580, AT1G73260, AT1G61800	1011	74	18499	3.95626
GOTERM_BP_DIRECT	GO:0055114~oxidation-reduction process	110	8.57366	1.12526e-05	AT2G26230, AT5G24530, AT3G19010, AT4G38540, AT4G21850, AT1G45145, AT3G48520, AT1G19250, AT5G22500, AT1G65820, AT5G20400, AT4G28570, AT2G33380, AT1G03400, AT4G21840, AT3G28480, AT5G23190, AT5G19880, AT3G25180, AT1G68850, AT5G38710, AT3G17810, AT5G17000, AT4G17280, AT5G20960, AT3G63080, AT4G15440, AT3G14620, AT5G58860, AT3G55970, AT5G05390, AT3G26830, AT2G33630, AT4G10500, AT3G44540, AT5G64120, AT2…	1011	1330	18499	1.51335
GOTERM_BP_DIRECT	GO:0002237~response to molecule of bacterial origin	8	0.623539	3.99648e-05	AT1G80840, AT3G50930, AT4G26070, AT1G73260, AT4G23210, AT2G25000, AT4G31800, AT5G26920	1011	19	18499	7.70431
GOTERM_BP_DIRECT	GO:0010120~camalexin biosynthetic process	6	0.467654	9.61249e-05	AT3G26830, AT3G45640, AT2G30770, AT2G38470, AT1G73500, AT2G43000	1011	10	18499	10.9786
GOTERM_BP_DIRECT	GO:0045087~innate immune response	13	1.01325	0.000243421	AT4G11260, AT4G39030, AT1G61380, AT1G61420, AT1G61460, AT1G61490, AT1G61440, AT2G43850, AT5G54610, AT2G33580, AT1G11300, AT2G02220, AT1G61480	1011	67	18499	3.5503
GOTERM_BP_DIRECT	GO:0009867~jasmonic acid mediated signaling pathway	11	0.857366	0.000437713	AT2G02990, AT4G11260, AT5G17490, AT3G52400, AT5G26170, AT5G41315, AT1G19180, AT1G79380, AT3G11820, AT5G40350, AT5G64810	1011	52	18499	3.87067
GOTERM_BP_DIRECT	GO:1903507~negative regulation of nucleic acid-templated transcription	6	0.467654	0.0006355	AT2G34600, AT1G74950, AT1G70700, AT5G20900, AT1G19180, AT1G17380	1011	14	18499	7.84188
GOTERM_BP_DIRECT	GO:0009407~toxin catabolic process	10	0.779423	0.000736189	AT3G09270, AT1G17170, AT2G29460, AT1G02920, AT5G62480, AT4G02520, AT1G02930, AT2G02930, AT2G29440, AT2G02390	1011	46	18499	3.97777
GOTERM_BP_DIRECT	GO:0052033~pathogen-associated molecular pattern dependent induction by symbiont of host innate immune response	5	0.389712	0.000892036	AT3G49120, AT3G09830, AT1G61380, AT5G01540, AT2G39660	1011	9	18499	10.1654
GOTERM_BP_DIRECT	GO:0006040~amino sugar metabolic process	6	0.467654	0.000910611	AT3G12500, AT2G43570, AT4G01700, AT3G54420, AT2G43620, AT2G18660	1011	15	18499	7.31909
GOTERM_BP_DIRECT	GO:0043069~negative regulation of programmed cell death	6	0.467654	0.000910611	AT3G57330, AT3G52400, AT5G47120, AT4G34180, AT3G11820, AT4G25110	1011	15	18499	7.31909
GOTERM_BP_DIRECT	GO:0009615~response to virus	9	0.701481	0.00123833	AT2G43570, AT5G19880, AT5G02490, AT1G21250, AT3G51440, AT3G51430, AT3G51450, AT4G14400, AT1G75040	1011	40	18499	4.11699
GOTERM_BP_DIRECT	GO:0006869~lipid transport	19	1.4809	0.00139502	AT5G59320, AT3G22620, AT3G47780, AT2G31020, AT2G38530, AT5G13900, AT3G47790, AT2G48140, AT2G48130, AT3G58550, AT5G59310, AT2G18370, AT5G64080, AT4G12480, AT4G12490, AT5G55460, AT3G22600, AT4G12500, AT5G55450	1011	150	18499	2.31771
GOTERM_BP_DIRECT	GO:0048194~Golgi vesicle budding	5	0.389712	0.00142264	AT1G13210, AT3G25610, AT1G72700, AT1G68710, AT3G13900	1011	10	18499	9.14886
GOTERM_BP_DIRECT	GO:0009414~response to water deprivation	29	2.26033	0.00145097	AT5G59320, AT3G26830, AT3G26090, AT1G33560, AT4G26070, AT1G52890, AT5G26340, AT5G13750, AT2G37770, AT2G14610, AT2G38750, AT5G67300, AT4G11890, AT5G47120, AT2G38470, AT2G31870, AT3G09940, AT2G18960, AT2G47190, AT2G38530, AT2G35930, AT1G02930, AT5G38710, AT5G59310, AT4G23450, AT2G37760, AT5G65020, AT2G26740, AT3G19580	1011	279	18499	1.90191
GOTERM_BP_DIRECT	GO:0009636~response to toxic substance	11	0.857366	0.00160072	AT2G37760, AT3G09270, AT5G02780, AT1G17170, AT2G37770, AT2G29460, AT1G02920, AT5G62480, AT1G02930, AT2G02930, AT2G29440	1011	61	18499	3.29959
GOTERM_BP_DIRECT	GO:0006749~glutathione metabolic process	11	0.857366	0.00181698	AT3G09270, AT5G02780, AT1G17170, AT2G29460, AT1G02920, AT5G62480, AT4G02520, AT1G02930, AT2G02930, AT2G29440, AT2G02390	1011	62	18499	3.24637
GOTERM_BP_DIRECT	GO:0031348~negative regulation of defense response	7	0.545596	0.00188648	AT4G39030, AT1G59870, AT5G48380, AT1G11310, AT3G11820, AT1G64280, AT3G52430	1011	25	18499	5.12336
GOTERM_BP_DIRECT	GO:2000031~regulation of salicylic acid mediated signaling pathway	6	0.467654	0.00226576	AT4G03450, AT5G67300, AT4G14390, AT4G14400, AT1G64280, AT3G52430	1011	18	18499	6.09924
GOTERM_BP_DIRECT	GO:0012501~programmed cell death	6	0.467654	0.00226576	AT4G23130, AT2G38530, AT3G45860, AT1G73260, AT5G10380, AT4G23170	1011	18	18499	6.09924
GOTERM_BP_DIRECT	GO:0071456~cellular response to hypoxia	7	0.545596	0.00234059	AT1G57630, AT5G25250, AT1G26380, AT2G26560, AT1G19250, AT5G26920, AT1G26410	1011	26	18499	4.92631
GOTERM_BP_DIRECT	GO:0016998~cell wall macromolecule catabolic process	7	0.545596	0.00234059	AT3G12500, AT2G43570, AT4G01700, AT3G54420, AT2G43620, AT5G62150, AT2G17120	1011	26	18499	4.92631
GOTERM_BP_DIRECT	GO:0009817~defense response to fungus, incompatible interaction	9	0.701481	0.00235322	AT1G02920, AT4G16260, AT3G20600, AT1G59870, AT4G11650, AT1G11310, AT4G37150, AT2G39200, AT5G38900	1011	44	18499	3.74272
GOTERM_BP_DIRECT	GO:0008219~cell death	9	0.701481	0.00235322	AT2G13790, AT3G44880, AT3G01420, AT3G50930, AT1G11310, AT4G14400, AT2G39200, AT2G26560, AT1G64280	1011	44	18499	3.74272
GOTERM_BP_DIRECT	GO:0009694~jasmonic acid metabolic process	4	0.311769	0.00286528	AT1G44350, AT5G07010, AT3G48520, AT4G37150	1011	6	18499	12.1985
GOTERM_BP_DIRECT	GO:0080142~regulation of salicylic acid biosynthetic process	4	0.311769	0.00286528	AT1G73805, AT3G09830, AT3G52430, AT5G26920	1011	6	18499	12.1985
GOTERM_BP_DIRECT	GO:0071230~cellular response to amino acid stimulus	6	0.467654	0.00293823	AT5G48400, AT2G29110, AT2G29100, AT5G11210, AT2G29120, AT3G07520	1011	19	18499	5.77823
GOTERM_BP_DIRECT	GO:0010112~regulation of systemic acquired resistance	5	0.389712	0.00307134	AT1G73805, AT3G26830, AT1G44350, AT1G64280, AT5G26920	1011	12	18499	7.62405
GOTERM_BP_DIRECT	GO:0010150~leaf senescence	13	1.01325	0.00422994	AT2G13810, AT3G60800, AT2G43000, AT4G10500, AT3G52430, AT4G23810, AT2G43570, AT2G13790, AT2G35980, AT3G10500, AT1G73500, AT2G39200, AT5G37600	1011	92	18499	2.58555
GOTERM_BP_DIRECT	GO:0006874~cellular calcium ion homeostasis	7	0.545596	0.00593245	AT5G48400, AT3G51860, AT2G29110, AT2G29100, AT5G11210, AT2G29120, AT3G07520	1011	31	18499	4.13174
GOTERM_BP_DIRECT	GO:0046777~protein autophosphorylation	16	1.24708	0.00691332	AT4G04695, AT1G70520, AT1G65800, AT4G28490, AT1G09970, AT5G38210, AT1G61380, AT5G58350, AT4G23250, AT2G43850, AT1G65790, AT3G59700, AT1G73500, AT1G18890, AT1G16670, AT2G39660	1011	135	18499	2.16862
GOTERM_BP_DIRECT	GO:0010193~response to ozone	7	0.545596	0.00813487	AT5G49570, AT1G15520, AT5G27600, AT5G24110, AT1G70520, AT3G05970, AT4G23810	1011	33	18499	3.88134
GOTERM_BP_DIRECT	GO:0015802~basic amino acid transport	3	0.233827	0.00860972	AT4G21120, AT1G44100, AT1G77380	1011	3	18499	18.2977
GOTERM_BP_DIRECT	GO:0042744~hydrogen peroxide catabolic process	12	0.935308	0.00900879	AT2G38390, AT4G36430, AT2G38380, AT1G20620, AT5G19880, AT2G37130, AT3G49120, AT5G05340, AT5G06730, AT1G68850, AT5G06720, AT5G64120	1011	89	18499	2.46711
GOTERM_BP_DIRECT	GO:0080167~response to karrikin	15	1.16913	0.0101479	AT5G18470, AT1G33560, AT5G40780, AT4G35110, AT1G25520, AT2G16660, AT4G13510, AT5G13750, AT5G05600, AT2G36080, AT2G39980, AT5G48540, AT1G61800, AT4G33150, AT3G13790	1011	128	18499	2.14426
GOTERM_BP_DIRECT	GO:0006032~chitin catabolic process	6	0.467654	0.010234	AT3G12500, AT2G43570, AT4G01700, AT3G54420, AT2G43620, AT4G19810	1011	25	18499	4.39145
GOTERM_BP_DIRECT	GO:0071446~cellular response to salicylic acid stimulus	5	0.389712	0.0118742	AT3G01420, AT4G03450, AT4G14390, AT4G14400, AT2G32800	1011	17	18499	5.38168
GOTERM_BP_DIRECT	GO:0009625~response to insect	6	0.467654	0.0121134	AT5G24770, AT3G26830, AT1G74080, AT1G73260, AT1G64280, AT3G52430	1011	26	18499	4.22255
GOTERM_BP_DIRECT	GO:0009863~salicylic acid mediated signaling pathway	6	0.467654	0.0121134	AT3G22231, AT5G17490, AT3G52400, AT3G50930, AT5G22570, AT3G11820	1011	26	18499	4.22255
GOTERM_BP_DIRECT	GO:0006855~drug transmembrane transport	10	0.779423	0.0135665	AT1G15210, AT1G15520, AT4G39030, AT1G59870, AT2G04070, AT5G52450, AT2G04100, AT3G26590, AT4G21903, AT2G04080	1011	70	18499	2.61396
GOTERM_BP_DIRECT	GO:0006631~fatty acid metabolic process	9	0.701481	0.0143694	AT4G15440, AT5G27600, AT5G58860, AT3G05970, AT5G36880, AT2G47240, AT5G16370, AT4G23850, AT4G22305	1011	59	18499	2.79118
GOTERM_BP_DIRECT	GO:0009682~induced systemic resistance	5	0.389712	0.0146195	AT2G30750, AT4G12480, AT2G30770, AT1G32960, AT1G64280	1011	18	18499	5.0827
GOTERM_BP_DIRECT	GO:0007166~cell surface receptor signaling pathway	8	0.623539	0.0163854	AT1G69730, AT1G21270, AT1G79680, AT1G21250, AT1G21240, AT2G23450, AT5G38210, AT1G66880	1011	49	18499	2.98738
GOTERM_BP_DIRECT	GO:0042391~regulation of membrane potential	6	0.467654	0.019117	AT2G46430, AT4G32650, AT2G46440, AT4G01010, AT2G46450, AT3G17700	1011	29	18499	3.78574
GOTERM_BP_DIRECT	GO:0010053~root epidermal cell differentiation	5	0.389712	0.0212322	AT4G26270, AT1G78870, AT4G31170, AT4G31230, AT5G65090	1011	20	18499	4.57443
GOTERM_BP_DIRECT	GO:0043562~cellular response to nitrogen levels	4	0.311769	0.0246417	AT3G08860, AT5G27420, AT3G17810, AT5G64370	1011	12	18499	6.09924
GOTERM_BP_DIRECT	GO:2000377~regulation of reactive oxygen species metabolic process	5	0.389712	0.0251231	AT5G17490, AT3G10500, AT2G01980, AT3G60800, AT2G33380	1011	21	18499	4.3566
GOTERM_BP_DIRECT	GO:0043066~negative regulation of apoptotic process	3	0.233827	0.0266658	AT5G47120, AT3G46510, AT5G47130	1011	5	18499	10.9786
GOTERM_BP_DIRECT	GO:0042542~response to hydrogen peroxide	8	0.623539	0.0267567	AT5G24110, AT2G43350, AT2G01980, AT4G26070, AT5G67480, AT1G73260, AT5G58940, AT4G23810	1011	54	18499	2.71077
GOTERM_BP_DIRECT	GO:0006816~calcium ion transport	6	0.467654	0.0283579	AT5G48400, AT2G29110, AT2G29100, AT5G11210, AT2G29120, AT3G07520	1011	32	18499	3.43082
GOTERM_BP_DIRECT	GO:0006857~oligopeptide transport	9	0.701481	0.0289488	AT1G72140, AT5G14940, AT1G65730, AT5G46050, AT3G47960, AT5G55930, AT1G68570, AT5G53550, AT1G72120	1011	67	18499	2.4579
GOTERM_BP_DIRECT	GO:0003333~amino acid transmembrane transport	7	0.545596	0.0345051	AT4G35180, AT4G21120, AT5G38820, AT1G44100, AT2G41190, AT1G77380, AT1G31820	1011	45	18499	2.84631
GOTERM_BP_DIRECT	GO:0042538~hyperosmotic salinity response	8	0.623539	0.0347529	AT5G59820, AT5G24770, AT3G19580, AT5G17490, AT5G46050, AT2G43000, AT5G67450, AT2G40950	1011	57	18499	2.5681
GOTERM_BP_DIRECT	GO:0002229~defense response to oomycetes	6	0.467654	0.0358549	AT1G73805, AT5G24530, AT1G15520, AT3G59700, AT4G10500, AT5G26920	1011	34	18499	3.22901
GOTERM_BP_DIRECT	GO:0009409~response to cold	25	1.94856	0.0384089	AT5G59820, AT1G20620, AT3G08720, AT1G68530, AT5G58940, AT2G37770, AT3G45640, AT2G38750, AT4G11890, AT4G02520, AT3G50260, AT2G38470, AT3G57260, AT2G33380, AT1G17610, AT2G30250, AT2G37760, AT3G16470, AT4G12480, AT5G65020, AT1G09560, AT3G51780, AT4G02330, AT5G16910, AT5G67450	1011	299	18499	1.52991
GOTERM_BP_DIRECT	GO:0009723~response to ethylene	13	1.01325	0.0385138	AT1G15520, AT2G47190, AT5G19880, AT5G59780, AT5G17490, AT3G50480, AT1G25220, AT1G05710, AT3G23250, AT5G67300, AT3G51440, AT3G51430, AT3G51450	1011	124	18499	1.91831
GOTERM_BP_DIRECT	GO:0009738~abscisic acid-activated signaling pathway	18	1.40296	0.0385868	AT1G70810, AT4G04695, AT2G43350, AT1G62660, AT4G18010, AT1G54830, AT5G26920, AT2G01540, AT3G22231, AT3G19580, AT1G65790, AT5G67300, AT3G45640, AT3G59220, AT1G18890, AT5G01540, AT5G01550, AT5G67450	1011	195	18499	1.68902
GOTERM_BP_DIRECT	GO:0045490~pectin catabolic process	11	0.857366	0.0388233	AT2G45220, AT3G27400, AT5G53370, AT1G53830, AT4G28490, AT3G43270, AT3G07970, AT5G20860, AT4G02330, AT2G26440, AT2G47550	1011	97	18499	2.075
GOTERM_BP_DIRECT	GO:0019722~calcium-mediated signaling	9	0.701481	0.0391255	AT2G41110, AT5G48400, AT3G56800, AT2G29110, AT4G14640, AT2G29100, AT5G11210, AT2G29120, AT3G07520	1011	71	18499	2.31943
GOTERM_BP_DIRECT	GO:0048511~rhythmic process	5	0.389712	0.0447469	AT2G37130, AT1G68850, AT2G06255, AT2G31870, AT5G64120	1011	25	18499	3.65955

## Sheet: E vs C__vegetative_GO_down
Category	Term	Count	%	PValue	Genes	List Total	Pop Hits	Pop Total	Fold Enrichment
GOTERM_BP_DIRECT	GO:0007018~microtubule-based movement	13	2.34657	2.80853e-08	AT3G19050, AT3G45850, AT3G49650, AT3G44730, AT3G17360, AT1G63640, AT5G65460, AT5G54670, AT5G66310, AT2G22610, AT3G51150, AT3G50240, AT2G47500	438	64	18499	8.57902
GOTERM_BP_DIRECT	GO:0009734~auxin-activated signaling pathway	16	2.88809	4.75744e-05	AT5G18020, AT2G38120, AT5G55540, AT4G03190, AT2G42580, AT1G70940, AT1G29450, AT1G69160, AT2G01420, AT1G77690, AT5G18060, AT5G43700, AT3G28860, AT2G18120, AT2G21050, AT2G01950	438	190	18499	3.55665
GOTERM_BP_DIRECT	GO:0009926~auxin polar transport	8	1.44404	0.000334149	AT5G19530, AT2G38120, AT5G55540, AT2G01420, AT1G77690, AT3G28860, AT1G70940, AT1G29450	438	56	18499	6.03359
GOTERM_BP_DIRECT	GO:0009735~response to cytokinin	14	2.52708	0.000423258	AT5G62920, AT1G62380, AT3G63140, AT3G10520, AT5G42270, AT3G57040, AT1G69040, AT1G19050, AT4G34160, AT4G17520, AT5G35630, AT1G13420, AT5G53460, AT1G05850	438	183	18499	3.23111
GOTERM_BP_DIRECT	GO:0007169~transmembrane receptor protein tyrosine kinase signaling pathway	11	1.98556	0.0010455	AT1G10850, AT5G14210, AT3G49670, AT2G36570, AT4G18640, AT2G41820, AT5G05160, AT4G20270, AT2G01950, AT2G27060, AT3G56370	438	130	18499	3.57374
GOTERM_BP_DIRECT	GO:0071555~cell wall organization	18	3.2491	0.00136766	AT3G59100, AT5G09870, AT1G60590, AT4G39350, AT4G13840, AT3G06770, AT1G06490, AT1G02730, AT5G03760, AT3G62110, AT4G28250, AT1G63180, AT1G64390, AT4G29360, AT3G50240, AT3G16850, AT2G20750, AT5G64740	438	314	18499	2.42112
GOTERM_BP_DIRECT	GO:0006468~protein phosphorylation	35	6.31769	0.00288621	AT1G10850, AT1G60800, AT5G01810, AT3G04810, AT2G01830, AT2G44830, AT5G61350, AT4G18640, AT5G37790, AT3G18750, AT2G27060, AT5G50000, AT1G71830, AT5G18500, AT2G41820, AT4G20270, AT3G17510, AT2G01950, AT5G13290, AT5G61480, AT5G14210, AT3G49670, AT3G23750, AT2G36570, AT1G11280, AT5G16000, AT2G18890, AT5G05160, AT3G26700, AT1G55200, AT3G01490, AT5G18610, AT3G56370, AT3G04910, AT4G20940	438	870	18499	1.69912
GOTERM_BP_DIRECT	GO:0048507~meristem development	4	0.722022	0.00313868	AT5G08720, AT4G17460, AT3G54720, AT5G63780	438	13	18499	12.9954
GOTERM_BP_DIRECT	GO:0006949~syncytium formation	4	0.722022	0.00482128	AT4G28250, AT2G03090, AT2G37640, AT2G20750	438	15	18499	11.2627
GOTERM_BP_DIRECT	GO:0030244~cellulose biosynthetic process	6	1.08303	0.00487846	AT1G02730, AT5G09870, AT4G39350, AT1G05850, AT5G06700, AT5G64740	438	47	18499	5.39172
GOTERM_BP_DIRECT	GO:0009826~unidimensional cell growth	9	1.62455	0.00566815	AT5G19530, AT4G17030, AT3G50660, AT4G28250, AT5G04240, AT2G03090, AT2G37640, AT1G77460, AT2G20750	438	114	18499	3.33435
GOTERM_BP_DIRECT	GO:0009958~positive gravitropism	5	0.902527	0.00731031	AT2G38120, AT4G24670, AT3G28860, AT1G70940, AT1G77740	438	33	18499	6.39927
GOTERM_BP_DIRECT	GO:0019676~ammonia assimilation cycle	3	0.541516	0.0078418	AT5G35630, AT5G04140, AT5G53460	438	6	18499	21.1176
GOTERM_BP_DIRECT	GO:0030048~actin filament-based movement	4	0.722022	0.00957476	AT1G04160, AT5G54280, AT4G27370, AT2G20290	438	19	18499	8.89161
GOTERM_BP_DIRECT	GO:0009658~chloroplast organization	9	1.62455	0.00970063	AT3G52750, AT5G13770, AT1G62750, AT4G01800, AT3G63140, AT5G62430, AT1G09340, AT4G23940, AT2G30040	438	125	18499	3.04093
GOTERM_BP_DIRECT	GO:0009828~plant-type cell wall loosening	5	0.902527	0.00995672	AT4G17030, AT4G28250, AT2G03090, AT2G37640, AT2G20750	438	36	18499	5.86599
GOTERM_BP_DIRECT	GO:0009742~brassinosteroid mediated signaling pathway	6	1.08303	0.012659	AT1G71830, AT3G02110, AT4G30610, AT2G42580, AT3G05800, AT2G01950	438	59	18499	4.2951
GOTERM_BP_DIRECT	GO:0070413~trehalose metabolism in response to stress	4	0.722022	0.0126923	AT1G78580, AT5G51460, AT4G39770, AT1G06410	438	21	18499	8.04479
GOTERM_BP_DIRECT	GO:0008152~metabolic process	15	2.70758	0.0133657	AT3G55710, AT3G14240, AT3G46670, AT5G51750, AT5G59480, AT3G60750, AT1G69040, AT2G29730, AT2G19170, AT4G20430, AT5G47720, AT4G35830, AT5G65890, AT4G30020, AT5G35930	438	303	18499	2.09085
GOTERM_BP_DIRECT	GO:0051301~cell division	12	2.16606	0.0148611	AT1G47210, AT5G61480, AT5G62410, AT4G34160, AT1G70210, AT1G78580, AT3G25980, AT1G03780, AT5G54670, AT1G44110, AT4G09160, AT2G34680	438	218	18499	2.32487
GOTERM_BP_DIRECT	GO:0005992~trehalose biosynthetic process	4	0.722022	0.0204785	AT1G78580, AT5G51460, AT4G39770, AT1G06410	438	25	18499	6.75763
GOTERM_BP_DIRECT	GO:0007017~microtubule-based process	4	0.722022	0.022753	AT2G29550, AT5G23860, AT5G62700, AT1G50010	438	26	18499	6.49772
GOTERM_BP_DIRECT	GO:0005975~carbohydrate metabolic process	17	3.06859	0.0236534	AT1G55120, AT1G60590, AT2G32860, AT3G06770, AT5G66530, AT5G49215, AT4G23730, AT3G62110, AT3G19620, AT4G17180, AT4G29360, AT5G39320, AT2G05790, AT1G05850, AT1G09010, AT3G16850, AT5G26000	438	390	18499	1.84102
GOTERM_BP_DIRECT	GO:0010305~leaf vascular tissue pattern formation	4	0.722022	0.0303653	AT5G55540, AT3G54720, AT2G42580, AT2G01950	438	29	18499	5.82554
GOTERM_BP_DIRECT	GO:0000160~phosphorelay signal transduction system	5	0.902527	0.0321017	AT5G62920, AT2G01830, AT1G19050, AT5G35750, AT3G57040	438	51	18499	4.1407
GOTERM_BP_DIRECT	GO:0055114~oxidation-reduction process	43	7.76173	0.0332117	AT3G46490, AT3G48290, AT3G50660, AT1G62380, AT2G44160, AT1G31710, AT5G03260, AT2G44040, AT2G45400, AT5G40850, AT4G34900, AT5G18660, AT1G37130, AT2G32440, AT5G39320, AT4G37980, AT2G07771, AT3G60290, AT3G48280, AT5G52100, AT1G15550, AT2G29290, AT2G29310, AT4G20840, AT1G30510, AT2G45970, AT1G55930, AT2G19940, AT1G07450, AT1G24280, AT3G03910, AT1G13440, AT1G06360, AT5G04140, AT2G32640, AT5G57030, AT2…	438	1330	18499	1.3655
GOTERM_BP_DIRECT	GO:0048829~root cap development	3	0.541516	0.0420032	AT2G38120, AT1G77690, AT2G21050	438	14	18499	9.05039
GOTERM_BP_DIRECT	GO:0009733~response to auxin	13	2.34657	0.043545	AT5G18020, AT2G38120, AT4G03190, AT4G32880, AT3G03840, AT1G77690, AT3G03820, AT5G18060, AT5G43700, AT3G28860, AT2G34680, AT5G08640, AT1G29450	438	290	18499	1.8933
GOTERM_BP_DIRECT	GO:0006730~one-carbon metabolic process	4	0.722022	0.0456429	AT3G17390, AT3G55630, AT3G52720, AT2G44160	438	34	18499	4.96884
GOTERM_BP_DIRECT	GO:0007067~mitotic nuclear division	6	1.08303	0.0487092	AT4G34160, AT3G25980, AT1G03780, AT5G54670, AT2G34680, AT5G51600	438	84	18499	3.0168

## Sheet: F vs C__vegetative_GO_up
Category	Term	Count	%	PValue	Genes	List Total	Pop Hits	Pop Total	Fold Enrichment
GOTERM_BP_DIRECT	GO:0009611~response to wounding	118	3.54461	1.56669e-49	AT1G73080, AT1G74020, AT5G47910, AT3G48520, AT3G19710, AT4G39980, AT2G32800, AT3G17800, AT5G13220, AT5G24090, AT1G20510, AT5G22500, AT3G61190, AT1G43160, AT1G76650, AT4G08170, AT1G27730, AT1G73500, AT1G51760, AT1G32640, AT3G13790, AT2G26690, AT1G71697, AT1G78080, AT1G80840, AT1G61340, AT1G66760, AT5G07700, AT4G15440, AT2G46510, AT3G11480, AT2G44810, AT1G32920, AT4G23600, AT2G38870, AT3G44540, AT4…	2587	199	18499	4.24015
GOTERM_BP_DIRECT	GO:0009753~response to jasmonic acid	84	2.52328	3.65612e-31	AT1G73080, AT1G15520, AT1G54040, AT5G18860, AT1G47510, AT5G27380, AT1G74020, AT4G26850, AT3G09600, AT3G16350, AT1G76930, AT5G13220, AT5G24780, AT2G34600, AT1G43160, AT5G67300, AT5G60890, AT4G28910, AT1G44350, AT4G05100, AT5G67480, AT1G66380, AT1G57560, AT4G16740, AT1G32640, AT2G26690, AT3G09940, AT3G48360, AT5G09980, AT5G07010, AT4G12030, AT1G61340, AT5G13330, AT2G31180, AT5G07700, AT1G19570, AT3…	2587	156	18499	3.85041
GOTERM_BP_DIRECT	GO:0009651~response to salt stress	147	4.41574	6.59652e-21	AT1G74920, AT1G52400, AT1G66280, AT3G09600, AT1G16060, AT3G16350, AT3G12360, AT1G77510, AT2G38710, AT4G17260, AT5G24090, AT5G22500, AT5G63980, AT5G26340, AT1G43160, AT1G27730, AT1G73500, AT4G05100, AT2G33380, AT3G19490, AT1G04120, AT3G57530, AT4G16260, AT1G78080, AT1G61340, AT4G37530, AT4G17615, AT5G54230, AT5G04590, AT5G20010, AT1G06180, AT5G37260, AT4G19810, AT4G38630, AT2G15390, AT3G03640, AT3…	2587	484	18499	2.17182
GOTERM_BP_DIRECT	GO:0010200~response to chitin	60	1.80234	1.25325e-17	AT3G28210, AT4G17500, AT5G25910, AT1G42990, AT4G23810, AT3G11840, AT5G49520, AT2G34600, AT5G67300, AT3G46620, AT1G27730, AT5G01830, AT1G32640, AT2G04240, AT2G44840, AT5G64660, AT1G80840, AT5G27420, AT3G16720, AT2G35930, AT4G01250, AT4G31550, AT3G52800, AT3G19580, AT3G46080, AT5G48655, AT3G23250, AT5G46910, AT1G62300, AT2G37430, AT5G59820, AT5G66070, AT1G66160, AT5G47220, AT4G31800, AT5G62020, AT5…	2587	133	18499	3.2259
GOTERM_BP_DIRECT	GO:0009617~response to bacterium	48	1.44187	4.91806e-15	AT5G24530, AT1G33950, AT3G26830, AT1G62660, AT3G44300, AT1G25220, AT4G10500, AT4G39980, AT2G32800, AT1G73805, AT4G15760, AT3G45140, AT5G49520, AT1G61120, AT5G01600, AT3G50930, AT2G41430, AT5G06320, AT3G50260, AT1G72520, AT3G09830, AT3G53180, AT2G30750, AT2G22330, AT2G45220, AT1G12240, AT5G67500, AT3G54420, AT5G02490, AT3G01280, AT1G79680, AT1G33960, AT4G34390, AT1G61340, AT2G23150, AT3G50480, AT4…	2587	102	18499	3.36506
GOTERM_BP_DIRECT	GO:0009737~response to abscisic acid	110	3.3043	5.37854e-13	AT2G37170, AT1G52400, AT3G28210, AT3G09600, AT2G46270, AT1G16060, AT4G17260, AT5G26340, AT1G43160, AT1G27730, AT3G06550, AT4G05100, AT2G33380, AT3G50970, AT1G32640, AT5G61210, AT5G46350, AT3G57530, AT1G01560, AT1G61340, AT5G35980, AT3G02880, AT5G54230, AT5G40390, AT4G25000, AT2G33590, AT5G37260, AT4G19810, AT4G38630, AT2G46510, AT1G58340, AT3G26830, AT5G37770, AT2G19450, AT4G23600, AT3G11820, AT4…	2587	394	18499	1.9964
GOTERM_BP_DIRECT	GO:0042742~defense response to bacterium	84	2.52328	2.96625e-12	AT5G24530, AT5G53120, AT1G54040, AT4G26850, AT2G22300, AT2G19190, AT5G13320, AT1G19250, AT1G73805, AT5G49520, AT5G67300, AT5G22250, AT3G59700, AT5G06320, AT3G20770, AT4G23230, AT2G30860, AT5G64810, AT5G46350, AT2G22330, AT1G16540, AT3G57330, AT1G80840, AT2G39050, AT3G10920, AT5G22570, AT4G34390, AT2G23150, AT4G18360, AT4G39950, AT4G31550, AT4G04540, AT4G12720, AT5G26920, AT5G15090, AT1G19670, AT3…	2587	276	18499	2.17632
GOTERM_BP_DIRECT	GO:0009620~response to fungus	35	1.05137	1.22499e-11	AT5G24530, AT4G10500, AT3G11820, AT3G45140, AT3G24550, AT1G73500, AT2G06050, AT2G33380, AT3G51450, AT3G14310, AT4G02380, AT3G25780, AT4G16760, AT5G38280, AT2G39660, AT2G45220, AT1G17420, AT1G61850, AT1G79680, AT3G06490, AT5G08790, AT3G50480, AT3G10985, AT1G53320, AT5G26920, AT2G32700, AT2G30020, AT5G42650, AT1G05010, AT1G08720, AT3G51440, AT2G01650, AT3G51430, AT4G02330, AT1G43640	2587	72	18499	3.47606
GOTERM_BP_DIRECT	GO:0009695~jasmonic acid biosynthetic process	19	0.570742	7.07591e-11	AT1G17420, AT1G61850, AT2G44810, AT1G19640, AT1G13280, AT2G33150, AT1G20510, AT1G76690, AT3G45140, AT1G67560, AT5G42650, AT1G05800, AT3G25770, AT1G72520, AT2G06050, AT3G25760, AT1G76680, AT3G25780, AT4G16760	2587	25	18499	5.43457
GOTERM_BP_DIRECT	GO:0019761~glucosinolate biosynthetic process	23	0.690898	7.62276e-11	AT2G22330, AT4G03050, AT3G58990, AT5G14200, AT1G65880, AT1G74100, AT4G12030, AT1G62570, AT1G62540, AT4G13430, AT3G19710, AT4G39950, AT4G13770, AT1G16410, AT1G18590, AT5G23010, AT2G25450, AT2G20610, AT4G23100, AT1G16400, AT2G43100, AT1G24100, AT1G74090	2587	36	18499	4.56854
GOTERM_BP_DIRECT	GO:0009414~response to water deprivation	81	2.43316	1.00754e-10	AT2G37170, AT1G74920, AT5G59320, AT1G52400, AT3G23920, AT3G05640, AT1G16060, AT1G52890, AT4G00430, AT5G23010, AT5G26340, AT5G63980, AT5G06530, AT5G13750, AT2G37770, AT2G38750, AT1G43160, AT5G67300, AT4G11890, AT3G46620, AT1G27730, AT3G50970, AT4G02380, AT3G09940, AT2G18960, AT2G37180, AT2G47190, AT1G78080, AT2G38530, AT2G35930, AT5G13330, AT4G39950, AT5G07700, AT5G38710, AT4G17615, AT1G08920, AT5…	2587	279	18499	2.07603
GOTERM_BP_DIRECT	GO:0009751~response to salicylic acid	54	1.62211	1.47183e-10	AT5G24530, AT1G15520, AT3G02940, AT3G09600, AT1G76930, AT5G63160, AT4G23810, AT1G28480, AT5G13220, AT3G61190, AT1G43160, AT5G67300, AT5G06320, AT5G67480, AT2G33380, AT1G57560, AT2G16720, AT1G48000, AT3G48360, AT2G47190, AT1G79680, AT1G80840, AT3G02885, AT5G13330, AT1G61340, AT1G72260, AT2G31180, AT3G49690, AT5G54230, AT2G20580, AT1G06180, AT5G37260, AT1G74430, AT4G05320, AT4G39030, AT4G10500, AT4…	2587	155	18499	2.49123
GOTERM_BP_DIRECT	GO:0046686~response to cadmium ion	91	2.73355	9.62486e-10	AT2G41380, AT1G20620, AT1G75950, AT1G45145, AT3G44300, AT3G09600, AT3G48000, AT3G16350, AT1G77510, AT3G09270, AT2G24200, AT5G20020, AT5G13420, AT4G38740, AT5G67300, AT1G17290, AT3G53230, AT1G36370, AT1G11840, AT2G30860, AT1G48000, AT2G47190, AT5G08300, AT5G02490, AT5G12170, AT2G44350, AT4G13430, AT5G07440, AT4G14880, AT1G70490, AT1G79930, AT1G56450, AT2G37760, AT5G08680, AT4G14800, AT4G39230, AT3…	2587	342	18499	1.90269
GOTERM_BP_DIRECT	GO:0006979~response to oxidative stress	77	2.31301	2.70826e-08	AT4G20830, AT3G25250, AT1G20620, AT4G21850, AT5G16960, AT5G60640, AT3G57520, AT3G20340, AT5G05340, AT1G45145, AT1G49670, AT4G36430, AT4G17070, AT1G09940, AT1G27730, AT2G47510, AT4G02380, AT4G21840, AT1G63460, AT4G31870, AT2G37130, AT1G27350, AT5G39610, AT4G37530, AT1G68850, AT2G21640, AT5G17000, AT4G12720, AT3G63080, AT5G54810, AT1G21520, AT5G40390, AT2G32700, AT5G24770, AT1G52200, AT1G19020, AT5…	2587	291	18499	1.89212
GOTERM_BP_DIRECT	GO:0055114~oxidation-reduction process	255	7.65996	4.81779e-08	AT3G19010, AT1G74920, AT4G21850, AT4G38540, AT3G06350, AT4G30210, AT5G47910, AT1G31710, AT3G48520, AT1G62600, AT1G19250, AT4G14710, AT1G65820, AT1G60730, AT5G42980, AT3G06550, AT1G30120, AT1G72680, AT2G30860, AT1G14520, AT4G20930, AT4G23430, AT5G23190, AT4G21840, AT1G63460, AT3G15290, AT3G25180, AT5G24160, AT1G68850, AT3G17810, AT5G38710, AT3G63080, AT3G14620, AT1G16400, AT5G05390, AT3G26330, AT5…	2587	1330	18499	1.37101
GOTERM_BP_DIRECT	GO:0006886~intracellular protein transport	55	1.65215	2.56174e-07	AT5G42570, AT2G38020, AT3G52400, AT1G76970, AT4G23460, AT5G52580, AT3G11130, AT5G53570, AT5G53530, AT4G02080, AT2G38410, AT5G20020, AT2G40060, AT1G48440, AT3G07680, AT1G54030, AT3G07890, AT2G43490, AT3G09560, AT4G29950, AT1G09270, AT3G16270, AT5G20010, AT4G14160, AT2G21390, AT5G17190, AT3G03160, AT1G05520, AT4G21160, AT1G14010, AT3G49350, AT1G31730, AT1G21900, AT3G11820, AT4G24920, AT4G28550, AT2…	2587	193	18499	2.03778
GOTERM_BP_DIRECT	GO:0009873~ethylene-activated signaling pathway	52	1.56203	2.95639e-07	AT3G61630, AT1G75950, AT4G17500, AT1G16060, AT2G22200, AT5G64750, AT5G67180, AT3G23150, AT3G23240, AT1G43160, AT1G73500, AT3G20770, AT2G44840, AT2G20880, AT1G78080, AT5G53290, AT5G13330, AT1G50640, AT1G19210, AT2G44940, AT5G21960, AT1G08720, AT5G07310, AT2G46310, AT1G62300, AT2G39250, AT1G22810, AT4G32800, AT1G53910, AT3G46060, AT5G47220, AT2G25490, AT1G71520, AT5G61600, AT3G16280, AT5G61890, AT1…	2587	179	18499	2.07731
GOTERM_BP_DIRECT	GO:0006952~defense response	139	4.17543	3.97862e-07	AT3G04220, AT4G17500, AT5G25910, AT5G47910, AT1G45616, AT3G44400, AT5G13220, AT3G61190, AT1G57650, AT4G28910, AT2G43590, AT2G30860, AT2G44840, AT3G25180, AT5G09980, AT1G50640, AT2G43510, AT1G72260, AT2G34930, AT1G08860, AT1G19570, AT3G18690, AT2G21100, AT2G31880, AT3G57270, AT2G27500, AT5G23820, AT3G52470, AT4G14370, AT2G17480, AT2G43620, AT3G26830, AT3G11480, AT1G80120, AT3G15810, AT4G21390, AT1…	2587	658	18499	1.51057
GOTERM_BP_DIRECT	GO:0009867~jasmonic acid mediated signaling pathway	23	0.690898	5.64696e-07	AT2G02990, AT5G17490, AT3G52400, AT3G27810, AT3G15500, AT1G72260, AT1G19180, AT1G19640, AT3G11820, AT1G28480, AT1G66350, AT3G23240, AT1G56650, AT4G28910, AT5G63970, AT3G17860, AT5G41315, AT3G22275, AT5G53060, AT5G40350, AT1G32640, AT2G18790, AT5G64810	2587	52	18499	3.16283
GOTERM_BP_DIRECT	GO:0009636~response to toxic substance	25	0.750976	8.7134e-07	AT2G29460, AT3G03190, AT1G02930, AT1G59700, AT4G01070, AT2G29490, AT2G29480, AT2G29470, AT2G37760, AT3G09270, AT1G17180, AT4G29210, AT3G21560, AT1G17170, AT5G02780, AT2G37770, AT5G39050, AT2G03800, AT2G30870, AT1G78370, AT3G20390, AT2G15490, AT1G69930, AT2G29450, AT2G29440	2587	61	18499	2.93064
GOTERM_BP_DIRECT	GO:0010193~response to ozone	17	0.510664	2.21993e-06	AT5G55120, AT1G15520, AT5G27600, AT1G08830, AT4G11170, AT4G12720, AT4G23810, AT3G17800, AT1G19570, AT2G46370, AT4G23100, AT5G42380, AT3G05970, AT2G39770, AT1G72520, AT2G06050, AT3G02840	2587	33	18499	3.68372
GOTERM_BP_DIRECT	GO:0042542~response to hydrogen peroxide	22	0.660859	5.18381e-06	AT3G48360, AT1G54050, AT2G43350, AT5G12030, AT5G37770, AT2G47180, AT5G39610, AT1G35580, AT1G16420, AT3G17790, AT5G63160, AT4G23810, AT2G26150, AT1G52560, AT5G01600, AT5G42980, AT2G46240, AT1G73260, AT5G67480, AT4G02380, AT5G05410, AT3G12580	2587	54	18499	2.91327
GOTERM_BP_DIRECT	GO:0008152~metabolic process	72	2.16281	5.83498e-06	AT5G16080, AT1G32940, AT1G22400, AT5G38120, AT4G09500, AT3G46690, AT4G15490, AT2G33150, AT3G63010, AT1G06000, AT1G20510, AT3G21750, AT3G05120, AT1G44350, AT2G29710, AT1G20490, AT1G51760, AT3G11430, AT5G12890, AT1G22340, AT2G43100, AT2G15490, AT2G31790, AT4G16740, AT2G36780, AT5G08300, AT3G46660, AT2G22930, AT4G13430, AT4G21326, AT1G30530, AT2G26480, AT4G27560, AT3G01990, AT4G15940, AT3G48690, AT1…	2587	303	18499	1.69919
GOTERM_BP_DIRECT	GO:0008652~cellular amino acid biosynthetic process	25	0.750976	1.09195e-05	AT2G37250, AT3G06350, AT4G39940, AT1G25220, AT5G28237, AT4G39980, AT2G14750, AT5G56760, AT3G20390, AT1G10070, AT5G17990, AT2G04400, AT4G14880, AT1G52410, AT3G59760, AT5G54810, AT3G13110, AT5G05590, AT1G22410, AT1G48850, AT3G54640, AT4G39540, AT5G05730, AT4G27070, AT1G69370	2587	69	18499	2.59085
GOTERM_BP_DIRECT	GO:0009625~response to insect	14	0.420547	1.31672e-05	AT2G22330, AT1G52400, AT3G26830, AT4G13770, AT4G39950, AT5G07700, AT1G16410, AT4G19840, AT5G23010, AT5G24770, AT1G74080, AT1G73260, AT4G02380, AT4G16740	2587	26	18499	3.85041
GOTERM_BP_DIRECT	GO:1903507~negative regulation of nucleic acid-templated transcription	10	0.300391	2.06743e-05	AT1G72450, AT2G34600, AT1G74950, AT3G17860, AT1G70700, AT5G20900, AT1G19180, AT1G30135, AT1G17380, AT5G13220	2587	14	18499	5.10768
GOTERM_BP_DIRECT	GO:2000022~regulation of jasmonic acid mediated signaling pathway	13	0.390508	2.85135e-05	AT5G45110, AT1G19180, AT1G17380, AT5G13220, AT2G34600, AT1G72450, AT5G67300, AT1G74950, AT3G17860, AT3G22275, AT5G20900, AT1G70700, AT1G30135	2587	24	18499	3.87332
GOTERM_BP_DIRECT	GO:0009408~response to heat	43	1.29168	2.88058e-05	AT5G59820, AT5G22060, AT5G37770, AT3G08720, AT5G12030, AT5G47910, AT4G26850, AT1G64520, AT2G47180, AT1G07400, AT4G36990, AT1G28520, AT2G26150, AT5G67180, AT3G09350, AT3G61190, AT1G52560, AT2G38750, AT5G42980, AT4G26080, AT2G46240, AT2G38470, AT5G16820, AT5G28540, AT1G16540, AT1G54050, AT5G02490, AT5G57560, AT3G02885, AT5G12020, AT1G79930, AT5G42020, AT5G65020, AT4G23100, AT1G07890, AT2G33590, AT2…	2587	160	18499	1.92177
GOTERM_BP_DIRECT	GO:0009225~nucleotide-sugar metabolic process	12	0.360469	3.54392e-05	AT3G46440, AT3G62830, AT2G47650, AT4G12250, AT3G23820, AT1G53500, AT1G78570, AT5G44480, AT4G30440, AT1G02000, AT4G20460, AT1G30620	2587	21	18499	4.08615
GOTERM_BP_DIRECT	GO:0031347~regulation of defense response	23	0.690898	4.07111e-05	AT2G18950, AT1G80840, AT4G35580, AT3G01080, AT3G27960, AT1G19180, AT2G25000, AT4G02590, AT1G17380, AT4G31800, AT4G23810, AT3G02150, AT4G17680, AT1G72450, AT2G34600, AT1G74950, AT3G12920, AT3G17860, AT1G70700, AT5G20900, AT3G22275, AT1G30135, AT2G18790	2587	65	18499	2.53027
GOTERM_BP_DIRECT	GO:0010112~regulation of systemic acquired resistance	9	0.270351	4.21891e-05	AT2G22330, AT1G73805, AT3G26830, AT1G44350, AT5G13320, AT4G01895, AT1G51780, AT5G26920, AT5G13220	2587	12	18499	5.36307
GOTERM_BP_DIRECT	GO:0052696~flavonoid glucuronidation	33	0.991289	4.25727e-05	AT3G46670, AT1G22400, AT3G46650, AT4G09500, AT4G01070, AT2G43820, AT3G46690, AT4G15490, AT1G06000, AT4G15260, AT4G15280, AT2G29710, AT2G15490, AT5G12890, AT1G22340, AT2G31790, AT3G11340, AT2G36780, AT3G46700, AT3G46680, AT3G46660, AT2G22930, AT1G30530, AT2G26480, AT3G21560, AT4G27560, AT5G59580, AT4G34131, AT1G05680, AT1G24100, AT2G36770, AT2G30140, AT4G34135	2587	112	18499	2.10692
GOTERM_BP_DIRECT	GO:0006857~oligopeptide transport	23	0.690898	6.86888e-05	AT1G72140, AT2G26690, AT3G53960, AT1G69870, AT1G22550, AT1G65730, AT1G48370, AT3G21670, AT4G21680, AT3G47960, AT4G10770, AT1G22570, AT5G55930, AT4G24120, AT5G62680, AT1G72120, AT5G24380, AT1G32450, AT1G72125, AT2G02040, AT1G09930, AT2G37900, AT1G12110	2587	67	18499	2.45474
GOTERM_BP_DIRECT	GO:0000162~tryptophan biosynthetic process	13	0.390508	7.76047e-05	AT2G04400, AT1G25220, AT5G28237, AT1G52410, AT5G54810, AT5G05590, AT4G31500, AT5G60890, AT3G54640, AT5G05730, AT5G17990, AT4G27070, AT1G69370	2587	26	18499	3.57538
GOTERM_BP_DIRECT	GO:0002229~defense response to oomycetes	15	0.450586	9.27668e-05	AT5G24530, AT2G22330, AT1G15520, AT5G12170, AT5G19380, AT5G65600, AT5G60300, AT4G10500, AT4G39950, AT3G23550, AT5G26920, AT1G73805, AT3G59700, AT1G08720, AT4G33430	2587	34	18499	3.15474
GOTERM_BP_DIRECT	GO:0010150~leaf senescence	28	0.841093	9.95931e-05	AT2G01830, AT1G54040, AT1G17020, AT5G51640, AT2G13810, AT2G22300, AT4G10500, AT1G04010, AT5G11520, AT4G35890, AT4G23810, AT5G45900, AT2G43570, AT2G13790, AT3G10500, AT1G54130, AT1G73500, AT4G02380, AT3G11340, AT5G39610, AT1G05620, AT4G01250, AT2G35980, AT1G32450, AT4G18980, AT4G38630, AT2G39200, AT1G76680	2587	92	18499	2.17632
GOTERM_BP_DIRECT	GO:0009626~plant-type hypersensitive response	24	0.720937	0.000122948	AT5G51450, AT3G54420, AT5G61900, AT1G29340, AT5G46180, AT4G25230, AT4G38360, AT5G54250, AT5G13320, AT3G50480, AT3G21220, AT1G19250, AT4G12720, AT5G26920, AT1G14780, AT1G73805, AT1G28380, AT1G51660, AT5G15090, AT4G38740, AT3G50930, AT1G71220, AT4G23210, AT1G29690	2587	74	18499	2.31916
GOTERM_BP_DIRECT	GO:0009723~response to ethylene	34	1.02133	0.000149016	AT5G60360, AT1G15520, AT4G11280, AT3G09600, AT3G16350, AT1G25220, AT2G25490, AT1G05710, AT5G67300, AT1G64060, AT3G20770, AT4G05100, AT3G51450, AT2G42680, AT4G02380, AT2G47190, AT5G59780, AT5G17490, AT3G15210, AT3G06490, AT5G13330, AT5G39610, AT1G13960, AT2G31180, AT3G50480, AT4G37260, AT1G66350, AT1G56650, AT3G23250, AT1G08720, AT5G37260, AT3G51440, AT5G05730, AT3G51430	2587	124	18499	1.96069
GOTERM_BP_DIRECT	GO:0015031~protein transport	73	2.19285	0.000153212	AT5G47200, AT1G54710, AT1G52280, AT2G32900, AT1G61250, AT1G18200, AT2G21190, AT3G22845, AT2G15310, AT5G09260, AT3G18820, AT2G02040, AT2G06530, AT5G45130, AT1G19970, AT3G20920, AT3G21865, AT3G07680, AT3G53230, AT5G61210, AT4G23430, AT1G30630, AT2G31680, AT1G43890, AT1G29310, AT1G11890, AT1G70490, AT5G60860, AT3G06420, AT3G09840, AT4G39890, AT1G15880, AT3G59290, AT1G75370, AT1G52380, AT1G14010, AT4…	2587	339	18499	1.53984
GOTERM_BP_DIRECT	GO:0009409~response to cold	66	1.98258	0.000156931	AT1G20620, AT3G08720, AT2G22300, AT1G01120, AT5G24090, AT5G63980, AT3G61190, AT3G11170, AT2G37770, AT2G38750, AT1G43160, AT5G01600, AT4G11890, AT1G27730, AT3G57260, AT2G33380, AT3G50970, AT4G02380, AT2G18790, AT3G48360, AT1G16540, AT3G03050, AT1G78080, AT5G57560, AT4G17615, AT2G37760, AT4G34150, AT3G16470, AT5G15090, AT5G04590, AT2G38760, AT3G25770, AT5G43760, AT4G02330, AT5G16910, AT3G04880, AT5…	2587	299	18499	1.57843
GOTERM_BP_DIRECT	GO:0031408~oxylipin biosynthetic process	12	0.360469	0.000167351	AT1G76690, AT3G22400, AT1G17420, AT3G45140, AT1G67560, AT5G42650, AT5G48880, AT1G72520, AT2G06050, AT1G76680, AT1G19640, AT2G33150	2587	24	18499	3.57538
GOTERM_BP_DIRECT	GO:0002213~defense response to insect	10	0.300391	0.000168572	AT3G28740, AT3G44260, AT4G23100, AT5G24770, AT2G29350, AT5G14180, AT5G60890, AT1G74930, AT3G48520, AT4G16760	2587	17	18499	4.20633
GOTERM_BP_DIRECT	GO:0009694~jasmonic acid metabolic process	6	0.180234	0.000282106	AT2G46370, AT1G44350, AT5G07010, AT3G48520, AT4G37150, AT1G19640	2587	6	18499	7.15075
GOTERM_BP_DIRECT	GO:0009407~toxin catabolic process	17	0.510664	0.000312597	AT2G29460, AT3G03190, AT1G02930, AT1G59700, AT2G29490, AT2G29480, AT2G29470, AT3G09270, AT1G17180, AT1G17170, AT2G30870, AT1G78370, AT1G69930, AT2G29450, AT2G29440, AT2G30860, AT2G02390	2587	46	18499	2.64267
GOTERM_BP_DIRECT	GO:0006855~drug transmembrane transport	22	0.660859	0.000409454	AT1G15520, AT4G39030, AT5G65380, AT3G21690, AT1G33110, AT1G66760, AT4G15215, AT5G44050, AT2G04100, AT5G52450, AT3G23550, AT1G61890, AT3G16340, AT5G52050, AT1G59870, AT2G04070, AT4G21910, AT4G21903, AT4G15230, AT1G58340, AT2G04080, AT2G34360	2587	70	18499	2.24738
GOTERM_BP_DIRECT	GO:0009612~response to mechanical stimulus	7	0.210273	0.000426143	AT5G61210, AT5G37770, AT5G57560, AT2G41100, AT4G11280, AT5G37780, AT1G54990	2587	9	18499	5.5617
GOTERM_BP_DIRECT	GO:0006970~response to osmotic stress	32	0.96125	0.000557899	AT1G50460, AT5G20830, AT5G64750, AT1G69310, AT3G46930, AT3G61890, AT1G65690, AT2G38750, AT1G43160, AT3G58620, AT2G38470, AT2G04240, AT3G08730, AT5G54110, AT2G37180, AT1G16540, AT1G78080, AT3G16690, AT2G30250, AT1G61340, AT4G17615, AT5G38710, AT4G34710, AT5G06760, AT3G09260, AT5G67590, AT1G58200, AT3G14440, AT4G21440, AT5G53060, AT1G35910, AT1G58340	2587	122	18499	1.87561
GOTERM_BP_DIRECT	GO:0030091~protein repair	9	0.270351	0.00064981	AT5G07470, AT5G07460, AT4G21840, AT4G21850, AT4G04800, AT4G21830, AT4G04830, AT5G61640, AT4G04840	2587	16	18499	4.0223
GOTERM_BP_DIRECT	GO:0009809~lignin biosynthetic process	21	0.63082	0.00073745	AT5G54160, AT1G18140, AT1G76470, AT5G05340, AT1G09500, AT5G14700, AT1G77520, AT4G01070, AT2G23910, AT1G77530, AT1G15950, AT5G04330, AT1G80820, AT5G13420, AT4G30470, AT1G33030, AT2G33590, AT1G61810, AT4G34230, AT1G72680, AT4G37990	2587	68	18499	2.20832
GOTERM_BP_DIRECT	GO:0009738~abscisic acid-activated signaling pathway	45	1.35176	0.000756852	AT1G70810, AT5G20910, AT1G69260, AT1G52400, AT1G62660, AT1G72770, AT1G66600, AT4G35890, AT1G54830, AT5G64750, AT5G59550, AT5G23580, AT5G63980, AT5G67300, AT3G46620, AT4G26080, AT1G64060, AT5G46790, AT3G59220, AT5G05440, AT1G76040, AT1G32640, AT5G58670, AT5G01550, AT1G12240, AT3G48360, AT5G13530, AT3G57530, AT5G66210, AT2G43350, AT4G18010, AT4G17615, AT5G26920, AT3G20410, AT5G53160, AT2G46680, AT4…	2587	195	18499	1.65017
GOTERM_BP_DIRECT	GO:0010120~camalexin biosynthetic process	7	0.210273	0.000939051	AT2G22330, AT3G26830, AT4G27260, AT2G30770, AT2G38470, AT1G73500, AT4G39950	2587	10	18499	5.00553
GOTERM_BP_DIRECT	GO:0051707~response to other organism	18	0.540703	0.000974281	AT5G61210, AT3G11480, AT1G70690, AT3G50480, AT3G51660, AT4G36010, AT1G19250, AT4G36430, AT3G45140, AT2G35980, AT3G54950, AT1G20030, AT4G34131, AT2G15490, AT1G75040, AT4G34135, AT3G13100, AT3G02840	2587	55	18499	2.34025
GOTERM_BP_DIRECT	GO:0009684~indoleacetic acid biosynthetic process	9	0.270351	0.00107758	AT2G22330, AT2G20610, AT1G16400, AT4G31500, AT3G44300, AT4G39950, AT1G16410, AT5G54810, AT3G44310	2587	17	18499	3.78569
GOTERM_BP_DIRECT	GO:0080167~response to karrikin	32	0.96125	0.00131378	AT3G57520, AT3G45060, AT3G44720, AT5G57710, AT2G23910, AT1G06520, AT4G37370, AT5G62680, AT5G13750, AT5G05600, AT2G37040, AT2G39980, AT5G48540, AT3G13790, AT4G24110, AT1G71100, AT5G07460, AT4G31870, AT4G27280, AT4G35110, AT4G34710, AT1G61890, AT2G16660, AT1G30530, AT3G21560, AT2G36080, AT1G66390, AT4G02940, AT1G05680, AT2G30490, AT1G61800, AT4G33150	2587	128	18499	1.78769
GOTERM_BP_DIRECT	GO:0016192~vesicle-mediated transport	40	1.20156	0.00148688	AT1G14010, AT3G10640, AT4G14950, AT3G52400, AT1G54710, AT4G23460, AT1G04750, AT1G31730, AT1G21900, AT5G05987, AT3G11130, AT3G11820, AT4G02080, AT1G08770, AT2G17380, AT3G22845, AT5G09260, AT2G15310, AT3G63460, AT2G06530, AT2G40060, AT1G29330, AT3G07680, AT5G61210, AT1G73030, AT2G37550, AT1G11890, AT2G33120, AT5G63880, AT1G70490, AT3G24350, AT1G26690, AT5G46860, AT2G20790, AT2G38360, AT1G09180, AT5…	2587	173	18499	1.65335
GOTERM_BP_DIRECT	GO:0006749~glutathione metabolic process	19	0.570742	0.00156833	AT2G29460, AT3G03190, AT3G24170, AT1G02930, AT1G59700, AT2G29490, AT2G29480, AT2G29470, AT3G09270, AT1G17180, AT4G29210, AT1G17170, AT5G02780, AT2G30870, AT1G69930, AT2G29450, AT2G29440, AT2G30860, AT2G02390	2587	62	18499	2.19136
GOTERM_BP_DIRECT	GO:0051603~proteolysis involved in cellular protein catabolic process	27	0.811054	0.0016578	AT3G60820, AT5G60360, AT3G48350, AT4G11320, AT4G12910, AT2G22010, AT2G23010, AT4G15100, AT4G30810, AT3G45310, AT1G29090, AT4G31300, AT1G77000, AT3G26340, AT2G34080, AT4G01610, AT2G35770, AT4G11310, AT3G49340, AT1G56450, AT4G14800, AT5G40580, AT2G23000, AT2G33530, AT1G09850, AT3G45010, AT1G13060	2587	103	18499	1.87447
GOTERM_BP_DIRECT	GO:0030968~endoplasmic reticulum unfolded protein response	9	0.270351	0.00170334	AT1G65040, AT2G02810, AT1G27350, AT1G42990, AT1G27330, AT1G71220, AT1G14360, AT2G17520, AT3G10800	2587	18	18499	3.57538
GOTERM_BP_DIRECT	GO:0009863~salicylic acid mediated signaling pathway	11	0.33043	0.00174638	AT5G17490, AT1G66350, AT5G01900, AT3G52400, AT3G50930, AT5G22570, AT2G20370, AT5G13320, AT3G11820, AT5G06960, AT1G28480	2587	26	18499	3.02532
GOTERM_BP_DIRECT	GO:0071456~cellular response to hypoxia	11	0.33043	0.00174638	AT2G26150, AT5G64905, AT1G57630, AT1G14540, AT5G13320, AT5G25250, AT1G26380, AT4G37710, AT5G57510, AT1G19250, AT5G26920	2587	26	18499	3.02532
GOTERM_BP_DIRECT	GO:0006520~cellular amino acid metabolic process	14	0.420547	0.00175515	AT5G36160, AT2G20610, AT1G27980, AT1G14810, AT5G19550, AT5G27380, AT3G09920, AT4G23600, AT5G07440, AT2G20340, AT1G35580, AT2G24850, AT5G11520, AT4G23590	2587	39	18499	2.56694
GOTERM_BP_DIRECT	GO:0010043~response to zinc ion	17	0.510664	0.001792	AT3G02570, AT3G10920, AT2G46800, AT2G32520, AT2G23150, AT3G07720, AT5G24380, AT1G19570, AT2G38380, AT1G67070, AT5G01600, AT1G21750, AT3G16450, AT5G03630, AT4G31300, AT1G16470, AT2G30860	2587	53	18499	2.29364
GOTERM_BP_DIRECT	GO:0007034~vacuolar transport	10	0.300391	0.00257155	AT3G10640, AT5G09260, AT3G55130, AT1G73030, AT2G06530, AT1G24460, AT5G45130, AT5G63880, AT3G52850, AT3G47810	2587	23	18499	3.10902
GOTERM_BP_DIRECT	GO:0001666~response to hypoxia	14	0.420547	0.00368088	AT5G26860, AT5G20830, AT1G35140, AT5G27760, AT1G53910, AT5G63790, AT2G26150, AT3G43190, AT2G32700, AT5G54960, AT3G20770, AT4G27780, AT1G17290, AT1G72330	2587	42	18499	2.38358
GOTERM_BP_DIRECT	GO:0052544~defense response by callose deposition in cell wall	8	0.240312	0.0037155	AT2G22330, AT4G23100, AT4G31500, AT1G59870, AT3G54640, AT4G26850, AT4G39950, AT1G24100	2587	16	18499	3.57538
GOTERM_BP_DIRECT	GO:0070588~calcium ion transmembrane transport	9	0.270351	0.003785	AT4G37640, AT3G57330, AT3G22910, AT5G66650, AT1G27770, AT3G63380, AT4G29900, AT2G23790, AT4G36820	2587	20	18499	3.21784
GOTERM_BP_DIRECT	GO:0016051~carbohydrate biosynthetic process	15	0.450586	0.00388241	AT2G35710, AT2G20810, AT2G47180, AT3G50760, AT3G28340, AT1G71070, AT2G37585, AT5G15470, AT3G02350, AT4G16600, AT1G19300, AT3G01040, AT1G24170, AT1G71220, AT3G58790	2587	47	18499	2.28216
GOTERM_BP_DIRECT	GO:0052033~pathogen-associated molecular pattern dependent induction by symbiont of host innate immune response	6	0.180234	0.00410056	AT2G25110, AT3G49120, AT3G09830, AT1G61380, AT5G01540, AT2G39660	2587	9	18499	4.76717
GOTERM_BP_DIRECT	GO:0009733~response to auxin	58	1.74226	0.00444125	AT1G47510, AT4G22620, AT3G60690, AT3G09600, AT5G13320, AT3G16350, AT4G37390, AT1G54990, AT5G63160, AT5G13220, AT2G46690, AT5G54510, AT5G67300, AT2G23170, AT5G67480, AT5G09810, AT1G57560, AT4G36110, AT1G75580, AT3G48360, AT2G17500, AT4G32810, AT5G57560, AT5G39610, AT4G12410, AT2G31180, AT5G57420, AT5G07700, AT1G56150, AT2G26740, AT2G32700, AT1G56650, AT2G14960, AT3G23250, AT5G37260, AT4G36800, AT4…	2587	290	18499	1.43015
GOTERM_BP_DIRECT	GO:0034440~lipid oxidation	5	0.150195	0.00451402	AT3G22400, AT1G17420, AT3G45140, AT1G67560, AT1G72520	2587	6	18499	5.95896
GOTERM_BP_DIRECT	GO:0009813~flavonoid biosynthetic process	33	0.991289	0.00526506	AT5G24530, AT3G19010, AT3G46670, AT1G17020, AT1G22400, AT3G46650, AT4G09500, AT4G01070, AT2G43820, AT3G46690, AT4G15490, AT4G15260, AT4G15280, AT2G29710, AT2G15490, AT5G12890, AT1G22340, AT2G31790, AT3G11340, AT2G36780, AT3G46700, AT3G46680, AT3G46660, AT2G22930, AT5G07990, AT2G26480, AT4G27560, AT5G59580, AT4G34131, AT1G05680, AT1G24100, AT2G36770, AT2G30140	2587	145	18499	1.62741
GOTERM_BP_DIRECT	GO:0042343~indole glucosinolate metabolic process	9	0.270351	0.00537429	AT3G28740, AT3G09260, AT5G10610, AT5G67310, AT4G37430, AT5G36220, AT4G37410, AT1G21100, AT4G37370	2587	21	18499	3.06461
GOTERM_BP_DIRECT	GO:0030163~protein catabolic process	27	0.811054	0.00564197	AT1G11910, AT5G23540, AT1G64520, AT1G65240, AT3G52500, AT5G58290, AT5G19110, AT5G43100, AT1G49050, AT2G22010, AT5G20000, AT5G45900, AT5G37540, AT1G53750, AT4G24820, AT5G07030, AT2G17760, AT4G19006, AT3G25700, AT2G41110, AT3G59080, AT3G02740, AT5G19100, AT1G03220, AT2G20580, AT1G29150, AT4G38630	2587	112	18499	1.72384
GOTERM_BP_DIRECT	GO:0009816~defense response to bacterium, incompatible interaction	14	0.420547	0.00572467	AT2G40000, AT5G45110, AT5G27420, AT5G46180, AT5G13320, AT1G28520, AT2G17520, AT4G23190, AT4G23810, AT5G26920, AT4G23100, AT3G44880, AT5G06320, AT5G18525	2587	44	18499	2.27524
GOTERM_BP_DIRECT	GO:0050832~defense response to fungus	85	2.55332	0.00704133	AT1G52400, AT4G38540, AT3G52400, AT5G47910, AT5G25910, AT1G45145, AT2G22300, AT4G20970, AT1G49050, AT1G19250, AT5G64750, AT3G23820, AT5G67300, AT5G46871, AT4G12490, AT5G42980, AT3G61980, AT4G11890, AT4G30440, AT3G06550, AT2G39210, AT2G33380, AT3G50970, AT5G64810, AT5G46350, AT2G37130, AT2G43550, AT1G80840, AT2G43510, AT2G34930, AT1G11580, AT5G09440, AT1G56650, AT1G19670, AT4G08870, AT2G01650, AT1…	2587	464	18499	1.30994
GOTERM_BP_DIRECT	GO:0055085~transmembrane transport	44	1.32172	0.00705164	AT1G48370, AT3G45060, AT3G05165, AT1G49960, AT5G60780, AT1G67300, AT4G24120, AT1G53470, AT5G13750, AT4G18050, AT3G55640, AT2G39210, AT5G24030, AT5G61810, AT3G19490, AT3G14810, AT1G16370, AT5G17850, AT1G63010, AT5G67500, AT2G17500, AT1G04120, AT3G01280, AT1G65730, AT4G27970, AT1G08920, AT2G43330, AT1G27940, AT5G24380, AT5G01500, AT3G13050, AT3G47420, AT1G78610, AT1G28010, AT5G13490, AT5G15090, AT5…	2587	212	18499	1.48412
GOTERM_BP_DIRECT	GO:0009644~response to high light intensity	16	0.480625	0.00707618	AT2G26150, AT1G17420, AT4G18290, AT1G54050, AT1G52560, AT5G12030, AT5G04410, AT2G41430, AT2G47180, AT1G27730, AT2G46240, AT4G17490, AT2G17840, AT1G77510, AT1G01470, AT3G12580	2587	55	18499	2.08022
GOTERM_BP_DIRECT	GO:0006511~ubiquitin-dependent protein catabolic process	49	1.47191	0.00714185	AT3G20630, AT3G60820, AT1G48790, AT1G75950, AT5G06600, AT5G23540, AT4G27960, AT1G47250, AT2G22010, AT1G45050, AT5G50870, AT4G31300, AT3G26340, AT4G19006, AT4G17895, AT3G51260, AT1G75440, AT1G77440, AT4G10590, AT5G62540, AT1G56450, AT4G14800, AT5G40580, AT2G20580, AT3G63000, AT1G21720, AT1G29150, AT4G38630, AT1G13060, AT5G01720, AT4G05320, AT4G05050, AT1G64520, AT5G58290, AT2G05840, AT1G53750, AT2…	2587	242	18499	1.44788
GOTERM_BP_DIRECT	GO:0080027~response to herbivore	6	0.180234	0.00726207	AT4G15210, AT3G45140, AT2G24210, AT1G61120, AT3G16400, AT4G16740	2587	10	18499	4.29045
GOTERM_BP_DIRECT	GO:0048194~Golgi vesicle budding	6	0.180234	0.00726207	AT1G13210, AT3G25610, AT1G72700, AT1G68710, AT1G17500, AT3G13900	2587	10	18499	4.29045
GOTERM_BP_DIRECT	GO:0045489~pectin biosynthetic process	11	0.33043	0.00962583	AT5G15470, AT3G02350, AT1G19300, AT2G20810, AT1G24170, AT3G01040, AT3G28340, AT3G50760, AT5G33290, AT1G18580, AT3G58790	2587	32	18499	2.45807
GOTERM_BP_DIRECT	GO:0006633~fatty acid biosynthetic process	29	0.871132	0.00975587	AT1G08510, AT1G68530, AT3G02580, AT1G01120, AT2G33150, AT1G76690, AT3G25110, AT3G45140, AT3G11170, AT1G30120, AT2G06050, AT4G23850, AT1G72520, AT3G48530, AT1G17420, AT3G25180, AT5G52570, AT4G12110, AT5G48880, AT1G19640, AT3G22400, AT5G57800, AT1G67560, AT5G42650, AT2G04350, AT5G43760, AT1G76680, AT5G14780, AT1G69640	2587	128	18499	1.62009
GOTERM_BP_DIRECT	GO:0015692~lead ion transport	4	0.120156	0.00977275	AT1G80830, AT1G15520, AT5G67330, AT2G23150	2587	4	18499	7.15075
GOTERM_BP_DIRECT	GO:0052325~cell wall pectin biosynthetic process	4	0.120156	0.00977275	AT5G15470, AT3G01040, AT2G35610, AT5G41040	2587	4	18499	7.15075
GOTERM_BP_DIRECT	GO:0010345~suberin biosynthetic process	8	0.240312	0.0111869	AT5G22500, AT3G44550, AT5G23190, AT3G44560, AT5G13580, AT3G11430, AT5G41040, AT3G44540	2587	19	18499	3.01084
GOTERM_BP_DIRECT	GO:0002237~response to molecule of bacterial origin	8	0.240312	0.0111869	AT1G80840, AT3G50930, AT5G24590, AT1G73260, AT4G23210, AT2G25000, AT4G31800, AT5G26920	2587	19	18499	3.01084
GOTERM_BP_DIRECT	GO:0006833~water transport	6	0.180234	0.0117957	AT2G37170, AT3G53420, AT3G54820, AT3G61430, AT2G36830, AT4G00430	2587	11	18499	3.90041
GOTERM_BP_DIRECT	GO:0006099~tricarboxylic acid cycle	15	0.450586	0.0121841	AT5G08300, AT4G26910, AT2G22780, AT2G44350, AT5G03290, AT3G55410, AT1G53310, AT2G42790, AT5G66760, AT5G09600, AT3G27380, AT2G47510, AT3G58750, AT5G55070, AT5G40650	2587	53	18499	2.0238
GOTERM_BP_DIRECT	GO:0006470~protein dephosphorylation	24	0.720937	0.0141437	AT2G25620, AT4G31860, AT3G05640, AT1G72770, AT3G12620, AT1G07160, AT5G06750, AT4G18140, AT1G68410, AT4G33920, AT2G33700, AT3G55050, AT2G30020, AT5G10740, AT3G62260, AT3G17250, AT4G26080, AT1G07630, AT1G17720, AT1G03590, AT1G17550, AT5G51760, AT5G46410, AT5G43380	2587	103	18499	1.6662
GOTERM_BP_DIRECT	GO:0009058~biosynthetic process	24	0.720937	0.0141437	AT5G36160, AT2G35710, AT1G74000, AT5G19550, AT1G74020, AT1G74010, AT4G11280, AT4G23600, AT2G04650, AT5G11520, AT1G01480, AT3G27190, AT3G57010, AT4G16600, AT2G01460, AT1G77130, AT3G51440, AT2G39770, AT3G51430, AT1G17290, AT3G51450, AT2G24850, AT1G72330, AT4G23590	2587	103	18499	1.6662
GOTERM_BP_DIRECT	GO:0009817~defense response to fungus, incompatible interaction	13	0.390508	0.01516	AT3G60820, AT2G23560, AT2G23620, AT3G15356, AT1G29340, AT4G16260, AT5G45110, AT1G59870, AT2G46240, AT4G37150, AT2G39200, AT5G38900, AT1G61560	2587	44	18499	2.11272
GOTERM_BP_DIRECT	GO:0008219~cell death	13	0.390508	0.01516	AT5G53760, AT2G17480, AT2G13790, AT1G28380, AT3G44880, AT5G51290, AT3G50930, AT1G08720, AT4G33430, AT5G43940, AT2G39200, AT1G61560, AT1G29690	2587	44	18499	2.11272
GOTERM_BP_DIRECT	GO:0009082~branched-chain amino acid biosynthetic process	8	0.240312	0.0151725	AT1G18500, AT5G14200, AT3G58990, AT4G13430, AT5G16290, AT1G10070, AT3G20390, AT2G43100	2587	20	18499	2.8603
GOTERM_BP_DIRECT	GO:0034976~response to endoplasmic reticulum stress	8	0.240312	0.0151725	AT5G42020, AT5G60640, AT3G54960, AT1G21750, AT2G47470, AT1G04980, AT3G10800, AT1G77510	2587	20	18499	2.8603
GOTERM_BP_DIRECT	GO:0015991~ATP hydrolysis coupled proton transport	12	0.360469	0.0152644	AT4G30190, AT5G08680, AT2G28520, AT2G18960, AT4G38510, AT5G57350, AT4G02620, AT1G64200, AT1G19910, AT1G78900, AT4G11150, AT4G34720	2587	39	18499	2.20023
GOTERM_BP_DIRECT	GO:0006468~protein phosphorylation	145	4.35566	0.0155274	AT2G23300, AT5G11850, AT1G73080, AT3G54030, AT1G78940, AT3G08760, AT1G22870, AT2G19190, AT1G16120, AT2G32800, AT4G35600, AT5G23580, AT3G19100, AT2G33580, AT5G44290, AT4G23230, AT1G14370, AT2G11520, AT5G07070, AT3G57530, AT1G77280, AT5G02800, AT5G40540, AT5G35980, AT3G02880, AT1G76360, AT5G41730, AT4G32250, AT1G74330, AT5G63370, AT4G23220, AT2G31880, AT1G71410, AT5G16810, AT5G01850, AT1G51860, AT5…	2587	870	18499	1.19179
GOTERM_BP_DIRECT	GO:0070814~hydrogen sulfide biosynthetic process	5	0.150195	0.0166783	AT5G43780, AT2G14750, AT4G39940, AT4G14680, AT3G22890	2587	8	18499	4.46922
GOTERM_BP_DIRECT	GO:0006559~L-phenylalanine catabolic process	5	0.150195	0.0166783	AT5G36160, AT2G37040, AT1G06570, AT2G20340, AT5G54080	2587	8	18499	4.46922
GOTERM_BP_DIRECT	GO:0015691~cadmium ion transport	5	0.150195	0.0166783	AT1G80830, AT3G13320, AT5G67330, AT1G59870, AT2G23150	2587	8	18499	4.46922
GOTERM_BP_DIRECT	GO:0006888~ER to Golgi vesicle-mediated transport	17	0.510664	0.0176758	AT3G13870, AT5G42570, AT1G30630, AT5G47200, AT2G32900, AT5G05760, AT3G24350, AT4G14160, AT2G21390, AT4G17530, AT5G39510, AT5G17190, AT1G15880, AT1G48440, AT3G03160, AT3G59500, AT1G05520	2587	66	18499	1.84186
GOTERM_BP_DIRECT	GO:0006875~cellular metal ion homeostasis	6	0.180234	0.0179254	AT1G80830, AT5G23630, AT5G67330, AT3G59820, AT2G23150, AT1G47240	2587	12	18499	3.57538
GOTERM_BP_DIRECT	GO:0010192~mucilage biosynthetic process	6	0.180234	0.0179254	AT4G37690, AT1G62990, AT2G32700, AT1G53500, AT5G22740, AT1G18580	2587	12	18499	3.57538
GOTERM_BP_DIRECT	GO:0015996~chlorophyll catabolic process	6	0.180234	0.0179254	AT4G01660, AT4G22920, AT5G43430, AT3G44880, AT1G19670, AT5G13800	2587	12	18499	3.57538
GOTERM_BP_DIRECT	GO:0010029~regulation of seed germination	12	0.360469	0.0184638	AT1G10560, AT5G13200, AT2G01830, AT2G45210, AT3G06500, AT1G60190, AT5G15090, AT5G39610, AT2G19450, AT4G38630, AT1G54830, AT2G18790	2587	40	18499	2.14523
GOTERM_BP_DIRECT	GO:0009269~response to desiccation	8	0.240312	0.0200716	AT1G54100, AT2G37180, AT2G33380, AT3G25760, AT1G32640, AT2G21620, AT1G01470, AT1G44170	2587	21	18499	2.7241
GOTERM_BP_DIRECT	GO:0007264~small GTPase mediated signal transduction	25	0.750976	0.0201642	AT5G27540, AT1G43890, AT2G31680, AT5G54840, AT5G47200, AT3G21700, AT3G63150, AT1G52280, AT3G09910, AT3G46060, AT1G70490, AT1G18200, AT5G65270, AT5G45750, AT5G60860, AT2G44100, AT3G15060, AT5G20020, AT4G39890, AT2G15310, AT5G20010, AT3G18820, AT4G17530, AT5G45130, AT5G52210	2587	112	18499	1.59615
GOTERM_BP_DIRECT	GO:0007568~aging	12	0.360469	0.0221346	AT3G49620, AT5G60360, AT2G02990, AT4G05320, AT2G29350, AT4G30430, AT2G19450, AT3G10985, AT1G18520, AT4G14880, AT4G30270, AT2G23810	2587	41	18499	2.0929
GOTERM_BP_DIRECT	GO:0006874~cellular calcium ion homeostasis	10	0.300391	0.0224607	AT2G32400, AT1G42540, AT5G48410, AT3G13320, AT5G23630, AT5G48400, AT1G23190, AT3G51860, AT5G11210, AT2G17260	2587	31	18499	2.30669
GOTERM_BP_DIRECT	GO:0009624~response to nematode	18	0.540703	0.0246053	AT1G72140, AT4G32650, AT4G39030, AT5G52450, AT2G39350, AT1G58360, AT3G60160, AT2G32700, AT5G67330, AT5G17520, AT3G51860, AT5G13580, AT5G27350, AT1G73260, AT3G14310, AT1G61800, AT1G76670, AT1G58340	2587	74	18499	1.73937
GOTERM_BP_DIRECT	GO:0009098~leucine biosynthetic process	8	0.240312	0.0259731	AT1G18500, AT3G54970, AT5G14200, AT3G58990, AT4G13430, AT1G10070, AT3G19710, AT2G43100	2587	22	18499	2.60027
GOTERM_BP_DIRECT	GO:0098542~defense response to other organism	12	0.360469	0.0263121	AT5G10610, AT5G25120, AT5G36925, AT1G16400, AT5G67310, AT4G37430, AT3G26210, AT5G36220, AT4G37410, AT4G37370, AT3G23550, AT1G16410	2587	42	18499	2.04307
GOTERM_BP_DIRECT	GO:0006828~manganese ion transport	5	0.150195	0.0267405	AT1G80830, AT3G13320, AT5G67330, AT2G23150, AT1G07810	2587	9	18499	3.97264
GOTERM_BP_DIRECT	GO:0051555~flavonol biosynthetic process	5	0.150195	0.0267405	AT5G54160, AT1G06000, AT1G78570, AT4G34135, AT1G30530	2587	9	18499	3.97264
GOTERM_BP_DIRECT	GO:0005975~carbohydrate metabolic process	69	2.07269	0.0299455	AT1G52400, AT3G06500, AT1G66280, AT4G12250, AT4G27830, AT1G60270, AT1G35580, AT5G56870, AT3G55430, AT4G17260, AT5G24090, AT5G55180, AT3G23820, AT5G17520, AT5G13420, AT3G60130, AT4G30440, AT1G45191, AT1G61810, AT3G57260, AT3G07970, AT5G39320, AT4G38030, AT1G11840, AT3G13790, AT1G70820, AT4G16260, AT2G22780, AT1G70500, AT5G40390, AT4G25000, AT3G15720, AT1G63290, AT2G26600, AT1G16300, AT3G61490, AT4…	2587	390	18499	1.26513
GOTERM_BP_DIRECT	GO:0009682~induced systemic resistance	7	0.210273	0.0307198	AT2G30750, AT2G22330, AT4G12480, AT4G31500, AT2G30770, AT1G32960, AT4G39950	2587	18	18499	2.78085
GOTERM_BP_DIRECT	GO:0009739~response to gibberellin	22	0.660859	0.0314589	AT2G04240, AT5G59780, AT5G17490, AT5G37770, AT3G02885, AT3G09600, AT1G75750, AT3G16350, AT5G50915, AT4G30270, AT1G26960, AT3G63010, AT4G25000, AT1G66350, AT5G67300, AT3G05120, AT4G23060, AT1G06180, AT5G37260, AT5G67480, AT1G50420, AT1G57560	2587	99	18499	1.58906
GOTERM_BP_DIRECT	GO:0046777~protein autophosphorylation	28	0.841093	0.0331258	AT5G24430, AT1G09970, AT2G46500, AT5G23580, AT3G59700, AT3G24550, AT1G73500, AT1G76040, AT2G39660, AT4G03260, AT3G57530, AT1G11440, AT5G66210, AT5G35980, AT1G61380, AT2G17520, AT5G58350, AT3G06030, AT3G20410, AT5G50860, AT3G05840, AT4G28540, AT1G08720, AT5G41990, AT1G18890, AT1G16670, AT2G30040, AT2G01450	2587	135	18499	1.48312
GOTERM_BP_DIRECT	GO:0019243~methylglyoxal catabolic process to D-lactate via S-lactoyl-glutathione	6	0.180234	0.0356676	AT3G54600, AT2G31350, AT1G53580, AT2G38860, AT1G11840, AT3G14990	2587	14	18499	3.06461
GOTERM_BP_DIRECT	GO:0055062~phosphate ion homeostasis	6	0.180234	0.0356676	AT1G63010, AT3G47420, AT3G51860, AT1G14040, AT5G42810, AT5G04340	2587	14	18499	3.06461
GOTERM_BP_DIRECT	GO:0042128~nitrate assimilation	12	0.360469	0.0363204	AT2G26690, AT3G48530, AT3G17820, AT1G69870, AT1G32450, AT3G45060, AT5G50200, AT3G21670, AT4G21680, AT1G12110, AT5G60780, AT3G01910	2587	44	18499	1.95021
GOTERM_BP_DIRECT	GO:0009832~plant-type cell wall biogenesis	12	0.360469	0.0363204	AT1G74420, AT5G57550, AT3G03050, AT3G13870, AT5G15650, AT5G16510, AT4G11150, AT3G02230, AT2G15390, AT5G16910, AT1G30620, AT5G64740	2587	44	18499	1.95021
GOTERM_BP_DIRECT	GO:0006891~intra-Golgi vesicle-mediated transport	11	0.33043	0.0381916	AT2G38410, AT1G30630, AT4G39890, AT1G06210, AT1G76970, AT5G39510, AT2G21390, AT1G15880, AT4G32760, AT5G16880, AT1G21380	2587	39	18499	2.01688
GOTERM_BP_DIRECT	GO:0045454~cell redox homeostasis	31	0.931211	0.0384882	AT1G77370, AT5G60640, AT4G15670, AT1G45145, AT4G15690, AT5G20500, AT1G77510, AT1G28480, AT3G17880, AT3G54960, AT5G42980, AT1G21750, AT1G65980, AT3G58620, AT4G15700, AT4G34120, AT4G15680, AT5G42850, AT4G15660, AT3G24170, AT1G08230, AT4G31240, AT1G69880, AT2G30540, AT1G65970, AT2G47470, AT5G03630, AT1G04980, AT5G13810, AT3G17240, AT5G40370	2587	155	18499	1.43015
GOTERM_BP_DIRECT	GO:0010148~transpiration	4	0.120156	0.0392715	AT5G06530, AT4G29130, AT3G11820, AT2G18790	2587	6	18499	4.76717
GOTERM_BP_DIRECT	GO:0015867~ATP transport	4	0.120156	0.0392715	AT5G07320, AT5G51050, AT5G27520, AT5G61810	2587	6	18499	4.76717
GOTERM_BP_DIRECT	GO:0072583~clathrin-mediated endocytosis	4	0.120156	0.0392715	AT2G40060, AT3G51890, AT2G20760, AT1G59610	2587	6	18499	4.76717
GOTERM_BP_DIRECT	GO:0015866~ADP transport	4	0.120156	0.0392715	AT5G07320, AT5G51050, AT5G27520, AT5G61810	2587	6	18499	4.76717
GOTERM_BP_DIRECT	GO:0009687~abscisic acid metabolic process	4	0.120156	0.0392715	AT2G04240, AT1G52400, AT2G18790, AT4G19230	2587	6	18499	4.76717
GOTERM_BP_DIRECT	GO:0009610~response to symbiotic fungus	5	0.150195	0.0397261	AT1G19570, AT3G09260, AT3G09940, AT2G35940, AT3G50480	2587	10	18499	3.57538
GOTERM_BP_DIRECT	GO:0050829~defense response to Gram-negative bacterium	5	0.150195	0.0397261	AT2G45220, AT3G23820, AT4G30440, AT3G14310, AT2G23810	2587	10	18499	3.57538
GOTERM_BP_DIRECT	GO:1901657~glycosyl compound metabolic process	8	0.240312	0.0410825	AT2G44450, AT3G60130, AT1G60260, AT4G27830, AT1G60270, AT1G61810, AT1G45191, AT5G36890	2587	24	18499	2.38358
GOTERM_BP_DIRECT	GO:0003333~amino acid transmembrane transport	12	0.360469	0.0422112	AT3G13620, AT4G35180, AT5G23810, AT5G02170, AT3G19553, AT4G21120, AT1G08230, AT3G56200, AT1G44100, AT5G15240, AT1G77380, AT1G31830	2587	45	18499	1.90687
GOTERM_BP_DIRECT	GO:0071555~cell wall organization	56	1.68219	0.0439425	AT1G63000, AT2G18950, AT5G45280, AT4G24000, AT1G18580, AT3G07330, AT4G30290, AT5G23190, AT3G03050, AT1G78570, AT5G57560, AT5G33290, AT1G70500, AT3G02350, AT5G15470, AT1G08200, AT3G15720, AT1G62440, AT1G24170, AT1G77130, AT1G32170, AT1G24070, AT3G61490, AT2G27500, AT2G15390, AT5G16910, AT5G16190, AT3G58790, AT4G19410, AT5G57550, AT3G56310, AT2G20810, AT3G07160, AT1G19360, AT5G16510, AT3G50760, AT3…	2587	314	18499	1.27529
GOTERM_BP_DIRECT	GO:0043069~negative regulation of programmed cell death	6	0.180234	0.0475098	AT3G57330, AT3G52400, AT5G47910, AT1G64060, AT4G34180, AT3G11820	2587	15	18499	2.8603
GOTERM_BP_DIRECT	GO:0042538~hyperosmotic salinity response	14	0.420547	0.0480377	AT5G59820, AT5G17490, AT5G46180, AT5G49480, AT4G23600, AT2G40950, AT2G37570, AT3G19580, AT5G24770, AT1G66350, AT3G05880, AT3G14440, AT4G30996, AT5G14950	2587	57	18499	1.75633

## Sheet: F vs C__vegetative_GO_down
Category	Term	Count	%	PValue	Genes	List Total	Pop Hits	Pop Total	Fold Enrichment
GOTERM_BP_DIRECT	GO:0009658~chloroplast organization	52	2.10271	8.87945e-20	AT1G35680, AT3G63190, AT1G04770, AT5G19620, AT4G02990, AT1G44000, AT1G06950, AT1G78600, AT2G47940, AT1G32080, AT3G18870, AT5G63420, AT5G44190, AT1G09340, AT4G34020, AT5G35220, AT1G08540, AT3G63140, AT4G20130, AT2G28000, AT5G02250, AT5G08050, AT3G62910, AT2G24060, AT3G52750, AT3G26900, AT4G01800, AT3G57180, AT1G63680, AT5G24314, AT4G25910, AT5G13770, AT5G44650, AT3G57190, AT3G02380, AT2G36000, AT4…	1847	125	18499	4.16653
GOTERM_BP_DIRECT	GO:0015979~photosynthesis	47	1.90053	5.40664e-14	AT1G76450, AT3G54050, AT1G14150, AT1G19150, AT1G15820, AT1G55480, AT2G39470, AT5G08410, AT1G74470, AT4G15510, AT1G20950, AT4G28660, AT3G63540, AT4G02260, AT4G04040, AT3G55330, AT4G22890, AT3G03630, AT1G43670, AT5G13630, AT1G29910, AT1G08520, AT4G27600, AT4G02770, AT1G49975, AT1G06680, AT1G61520, AT4G05390, AT1G03630, AT4G19100, AT2G26550, AT1G30510, AT5G11450, AT1G17050, AT2G40100, AT5G02120, AT5…	1847	138	18499	3.41114
GOTERM_BP_DIRECT	GO:0009416~response to light stimulus	50	2.02184	2.04638e-10	AT5G67385, AT1G08810, AT3G62410, AT1G48030, AT2G39730, AT1G16880, AT1G42550, AT2G29650, AT1G37130, AT5G35220, AT1G06040, AT4G35290, AT4G20130, AT4G34250, AT5G64330, AT1G67900, AT4G37930, AT3G15570, AT1G26945, AT4G08920, AT3G57180, AT1G55480, AT3G51080, AT5G24930, AT5G24314, AT5G49730, AT2G42070, AT5G10250, AT1G42970, AT4G32890, AT3G02380, AT2G47400, AT1G29910, AT3G19850, AT1G15510, AT5G56860, AT1…	1847	188	18499	2.66375
GOTERM_BP_DIRECT	GO:0009734~auxin-activated signaling pathway	49	1.9814	9.77184e-10	AT5G37020, AT4G14560, AT2G22670, AT5G55540, AT5G18010, AT5G18030, AT4G03190, AT3G04730, AT1G28560, AT1G29420, AT1G29460, AT4G37580, AT2G33860, AT3G15540, AT4G32280, AT5G18080, AT5G18060, AT3G23050, AT3G61830, AT5G01270, AT1G23080, AT2G01950, AT2G21050, AT1G76530, AT5G12440, AT1G29510, AT2G38120, AT5G18020, AT2G33310, AT4G14550, AT1G29430, AT5G47370, AT2G42580, AT1G04550, AT5G13680, AT1G70940, AT1…	1847	190	18499	2.583
GOTERM_BP_DIRECT	GO:0019253~reductive pentose-phosphate cycle	14	0.566114	3.69604e-09	AT3G55800, AT3G12780, AT3G62410, AT3G54050, AT3G60750, AT5G38420, AT3G26650, AT1G42970, AT1G32060, AT5G38430, AT1G12900, AT3G04790, AT2G47400, AT1G56190	1847	20	18499	7.01099
GOTERM_BP_DIRECT	GO:0015995~chlorophyll biosynthetic process	20	0.808734	4.10892e-09	AT1G08520, AT5G14220, AT2G20180, AT1G03475, AT3G14930, AT1G03630, AT3G14110, AT1G74470, AT4G03205, AT5G45930, AT3G51820, AT1G78600, AT3G48730, AT5G18660, AT5G54190, AT1G44446, AT4G25080, AT5G13630, AT3G03710, AT3G56940	1847	42	18499	4.76938
GOTERM_BP_DIRECT	GO:0010027~thylakoid membrane organization	18	0.727861	1.30932e-07	AT5G35220, AT1G35680, AT3G26900, AT4G14870, AT2G28800, AT2G45770, AT5G42270, AT5G24314, AT4G20130, AT1G03160, AT5G18570, AT2G39290, AT5G08050, AT2G18710, AT5G12130, AT3G62910, AT3G47450, AT1G50250	1847	41	18499	4.39714
GOTERM_BP_DIRECT	GO:0055114~oxidation-reduction process	190	7.68298	2.18363e-07	AT1G06690, AT2G35660, AT2G25080, AT4G39510, AT3G53130, AT3G48290, AT4G37925, AT3G14690, AT3G14415, AT3G02730, AT5G05580, AT5G23310, AT4G33790, AT3G49140, AT2G45560, AT3G26160, AT1G67730, AT1G37130, AT5G51310, AT3G04870, AT4G30950, AT5G44400, AT3G29320, AT3G48280, AT3G63520, AT3G19000, AT2G17970, AT5G62790, AT4G35760, AT3G14420, AT5G42250, AT2G22830, AT2G04700, AT1G03410, AT2G15620, AT1G08550, AT5…	1847	1330	18499	1.43081
GOTERM_BP_DIRECT	GO:0071482~cellular response to light stimulus	10	0.404367	1.20945e-06	AT1G64860, AT3G53920, AT1G08540, AT2G48120, AT5G13730, AT2G36990, AT2G36390, AT1G07180, AT1G68010, AT5G03650	1847	14	18499	7.15407
GOTERM_BP_DIRECT	GO:0010114~response to red light	20	0.808734	1.82082e-06	AT1G29910, AT1G15550, AT4G08920, AT1G08540, AT1G19150, AT1G69530, AT3G18780, AT2G37640, AT2G40100, AT5G38420, AT2G21650, AT1G10470, AT5G17880, AT4G10340, AT4G32280, AT2G02950, AT5G67030, AT2G29090, AT5G38430, AT3G48100	1847	58	18499	3.45369
GOTERM_BP_DIRECT	GO:0009793~embryo development ending in seed dormancy	79	3.1945	1.85324e-06	AT3G18110, AT3G63190, AT1G35680, AT1G78580, AT5G19620, AT3G18390, AT3G54720, AT4G02990, AT5G66055, AT5G26742, AT4G20140, AT2G04842, AT2G21650, AT3G59420, AT1G10510, AT3G48110, AT4G04040, AT4G29060, AT1G74960, AT3G02660, AT5G63420, AT1G12770, AT1G67730, AT3G52940, AT5G03800, AT5G16715, AT5G48230, AT1G20960, AT4G39800, AT2G28000, AT5G02250, AT3G12080, AT5G02190, AT4G24670, AT1G05190, AT1G78630, AT4…	1847	459	18499	1.72384
GOTERM_BP_DIRECT	GO:0009733~response to auxin	56	2.26446	2.21767e-06	AT5G37020, AT4G14560, AT2G22670, AT4G03190, AT2G47750, AT3G03850, AT3G04730, AT3G49850, AT1G49010, AT1G29460, AT2G33860, AT5G59430, AT5G18060, AT3G23050, AT5G01270, AT2G38120, AT2G33310, AT4G14550, AT2G37630, AT3G03840, AT4G38840, AT1G74840, AT1G29450, AT1G29440, AT2G21200, AT3G21110, AT1G77690, AT5G15310, AT3G28860, AT5G08640, AT3G03830, AT5G18010, AT5G18030, AT4G34760, AT2G06850, AT1G29420, AT3…	1847	290	18499	1.93407
GOTERM_BP_DIRECT	GO:0009735~response to cytokinin	40	1.61747	3.7908e-06	AT4G39330, AT3G62030, AT3G54050, AT4G01310, AT3G10520, AT3G57040, AT1G19050, AT1G32060, AT4G39260, AT4G17520, AT2G25180, AT2G21660, AT1G74890, AT3G25920, AT1G16880, AT1G13430, AT3G04790, AT5G62920, AT1G61520, AT1G03475, AT2G18300, AT1G74030, AT3G63140, AT5G14910, AT3G18780, AT3G14420, AT5G42270, AT5G30510, AT5G45930, AT1G69040, AT5G04430, AT1G10470, AT5G09660, AT5G16710, AT5G35630, AT3G48100, AT4…	1847	183	18499	2.18922
GOTERM_BP_DIRECT	GO:0009773~photosynthetic electron transport in photosystem I	10	0.404367	5.7365e-06	AT1G18730, AT1G64770, AT1G55370, AT3G54050, AT1G70760, AT4G22890, AT2G05620, AT1G15980, AT3G16250, AT2G01590	1847	16	18499	6.25981
GOTERM_BP_DIRECT	GO:0010207~photosystem II assembly	10	0.404367	2.02447e-05	AT1G54500, AT4G10340, AT5G35220, AT3G60370, AT1G71500, AT4G35760, AT4G35250, AT1G05385, AT3G50820, AT5G51545	1847	18	18499	5.56428
GOTERM_BP_DIRECT	GO:0009637~response to blue light	17	0.687424	2.85704e-05	AT1G29910, AT4G08920, AT1G08540, AT1G19150, AT2G40100, AT5G02200, AT4G01120, AT5G38420, AT4G10340, AT3G45780, AT1G42550, AT5G38150, AT5G38430, AT4G40060, AT3G28860, AT5G43470, AT1G66840	1847	52	18499	3.27436
GOTERM_BP_DIRECT	GO:0009409~response to cold	53	2.14315	4.97413e-05	AT1G35680, AT3G02870, AT4G04330, AT5G63320, AT2G39730, AT2G36400, AT4G39260, AT3G53990, AT1G16880, AT4G38680, AT1G09340, AT5G10030, AT4G38840, AT3G23000, AT3G14210, AT3G01500, AT4G37930, AT4G24770, AT5G54590, AT3G54050, AT2G33800, AT4G28210, AT2G20990, AT1G70200, AT2G03440, AT2G42530, AT5G06290, AT2G16500, AT3G23700, AT3G53460, AT1G42970, AT1G66730, AT1G05140, AT1G32060, AT5G17890, AT2G21660, AT5…	1847	299	18499	1.77536
GOTERM_BP_DIRECT	GO:0006096~glycolytic process	19	0.768298	0.000157266	AT3G12780, AT1G74030, AT4G26520, AT2G21330, AT3G26650, AT4G26530, AT1G42970, AT1G13440, AT3G22960, AT4G29220, AT4G04040, AT1G12900, AT2G19860, AT5G52920, AT4G38970, AT1G01090, AT4G24620, AT1G56190, AT5G08570	1847	71	18499	2.68026
GOTERM_BP_DIRECT	GO:0010206~photosystem II repair	8	0.323494	0.000177511	AT2G47940, AT5G39830, AT4G18370, AT1G54780, AT1G50250, AT5G42270, AT1G05385, AT1G75690	1847	14	18499	5.72326
GOTERM_BP_DIRECT	GO:0010218~response to far red light	15	0.606551	0.000215909	AT1G29910, AT2G39940, AT2G01570, AT4G08920, AT1G19150, AT3G18780, AT1G14920, AT2G40100, AT5G02200, AT5G38420, AT4G10340, AT4G32280, AT2G02950, AT5G38430, AT3G28860	1847	49	18499	3.06603
GOTERM_BP_DIRECT	GO:0009926~auxin polar transport	16	0.646987	0.000284798	AT2G38120, AT5G55540, AT1G28560, AT1G29430, AT1G29420, AT1G70940, AT1G29460, AT1G29450, AT1G29440, AT1G15690, AT1G77690, AT3G28860, AT1G23080, AT1G29500, AT1G76530, AT1G29510	1847	56	18499	2.86163
GOTERM_BP_DIRECT	GO:0007018~microtubule-based movement	17	0.687424	0.000424961	AT3G45850, AT3G49650, AT5G47820, AT1G63640, AT5G65930, AT2G21300, AT3G20150, AT4G38950, AT1G18550, AT1G21730, AT5G65460, AT3G12020, AT5G66310, AT3G51150, AT5G10470, AT3G50240, AT5G06670	1847	64	18499	2.66042
GOTERM_BP_DIRECT	GO:0048564~photosystem I assembly	6	0.24262	0.000425558	AT5G35220, AT5G44650, AT1G22700, AT5G42270, AT4G15510, AT2G15820	1847	8	18499	7.51178
GOTERM_BP_DIRECT	GO:0006000~fructose metabolic process	5	0.202184	0.00045496	AT3G55800, AT3G54050, AT1G07110, AT1G43670, AT5G64380	1847	5	18499	10.0157
GOTERM_BP_DIRECT	GO:0046620~regulation of organ growth	7	0.283057	0.000531974	AT1G29440, AT1G29430, AT1G29420, AT1G29500, AT1G29460, AT1G29450, AT1G29510	1847	12	18499	5.84249
GOTERM_BP_DIRECT	GO:0032544~plastid translation	7	0.283057	0.000531974	AT3G63190, AT2G33800, AT3G63140, AT3G62910, AT1G70200, AT1G09340, AT3G56910	1847	12	18499	5.84249
GOTERM_BP_DIRECT	GO:0009638~phototropism	8	0.323494	0.00076822	AT3G15540, AT5G64330, AT1G14280, AT2G30520, AT5G04190, AT4G08920, AT3G45780, AT2G02950	1847	17	18499	4.71327
GOTERM_BP_DIRECT	GO:0061077~chaperone-mediated protein folding	11	0.444804	0.000786165	AT4G13830, AT4G26555, AT3G10060, AT3G60370, AT3G53990, AT1G73655, AT4G04330, AT1G20810, AT4G39710, AT5G45680, AT1G18170	1847	32	18499	3.4429
GOTERM_BP_DIRECT	GO:0006261~DNA-dependent DNA replication	9	0.36393	0.000858774	AT2G40550, AT4G24790, AT5G13060, AT5G27740, AT3G10270, AT1G21690, AT1G77470, AT4G32700, AT1G14460	1847	22	18499	4.09733
GOTERM_BP_DIRECT	GO:1901259~chloroplast rRNA processing	6	0.24262	0.000878692	AT2G04270, AT1G12800, AT2G33800, AT1G06190, AT3G57180, AT2G31890	1847	9	18499	6.67713
GOTERM_BP_DIRECT	GO:0007169~transmembrane receptor protein tyrosine kinase signaling pathway	26	1.05135	0.000993651	AT1G10850, AT3G46370, AT4G20140, AT2G27060, AT1G31420, AT5G45800, AT2G45340, AT3G28040, AT5G51560, AT2G41820, AT2G01950, AT5G10020, AT5G65700, AT5G14210, AT3G49670, AT1G60630, AT5G59660, AT3G47580, AT1G75820, AT4G22730, AT1G12460, AT4G23740, AT5G16590, AT4G34220, AT1G48480, AT3G56370	1847	130	18499	2.00314
GOTERM_BP_DIRECT	GO:0000160~phosphorelay signal transduction system	14	0.566114	0.00118157	AT1G10470, AT2G17820, AT5G62920, AT2G01760, AT1G19050, AT5G02810, AT3G45780, AT2G25180, AT1G74890, AT3G48100, AT2G46790, AT5G35750, AT5G39340, AT3G57040	1847	51	18499	2.74941
GOTERM_BP_DIRECT	GO:0019464~glycine decarboxylation via glycine cleavage system	5	0.202184	0.00125652	AT2G35370, AT1G32470, AT4G37930, AT2G26080, AT4G33010	1847	6	18499	8.34642
GOTERM_BP_DIRECT	GO:0007623~circadian rhythm	21	0.849171	0.00127141	AT1G18330, AT4G08920, AT3G63140, AT5G56860, AT5G02120, AT3G57040, AT1G10470, AT5G02810, AT3G45780, AT4G32890, AT2G21660, AT3G01060, AT3G48100, AT4G37930, AT2G46790, AT4G28610, AT4G26150, AT5G12050, AT3G46780, AT1G09340, AT4G34680	1847	97	18499	2.16835
GOTERM_BP_DIRECT	GO:0000373~Group II intron splicing	7	0.283057	0.00145009	AT1G23400, AT4G14510, AT1G70070, AT3G01370, AT3G23070, AT2G15820, AT5G16180	1847	14	18499	5.00785
GOTERM_BP_DIRECT	GO:0006353~DNA-templated transcription, termination	7	0.283057	0.00145009	AT5G55580, AT4G38160, AT4G18740, AT4G26370, AT1G06190, AT4G02990, AT4G14605	1847	14	18499	5.00785
GOTERM_BP_DIRECT	GO:0016117~carotenoid biosynthetic process	10	0.404367	0.00151203	AT3G53130, AT3G10230, AT5G17230, AT1G31800, AT2G48120, AT5G57030, AT4G14210, AT1G57770, AT1G06820, AT3G04870	1847	29	18499	3.45369
GOTERM_BP_DIRECT	GO:0006260~DNA replication	19	0.768298	0.00158578	AT2G21790, AT1G65470, AT1G21690, AT4G29910, AT1G08840, AT4G32700, AT2G14050, AT1G10930, AT1G08130, AT1G50840, AT1G66730, AT2G40550, AT4G24790, AT1G08260, AT2G29680, AT3G27060, AT1G77470, AT5G61000, AT1G14460	1847	85	18499	2.2388
GOTERM_BP_DIRECT	GO:0080167~response to karrikin	25	1.01092	0.00177843	AT3G02870, AT4G14440, AT3G43800, AT1G74670, AT5G64410, AT4G03280, AT1G10960, AT1G50900, AT4G37470, AT3G60290, AT3G44450, AT5G63810, AT4G27030, AT1G06040, AT3G19450, AT1G70420, AT2G29980, AT3G52360, AT5G25460, AT5G08050, AT1G25275, AT1G07440, AT5G51550, AT1G17200, AT5G08640	1847	128	18499	1.95619
GOTERM_BP_DIRECT	GO:0009641~shade avoidance	7	0.283057	0.00221402	AT2G46970, AT1G78600, AT1G70560, AT2G32950, AT2G39940, AT5G47370, AT1G73870	1847	15	18499	4.67399
GOTERM_BP_DIRECT	GO:0006949~syncytium formation	7	0.283057	0.00221402	AT4G28250, AT2G28950, AT1G69530, AT2G40610, AT2G03090, AT2G37640, AT2G20750	1847	15	18499	4.67399
GOTERM_BP_DIRECT	GO:0016123~xanthophyll biosynthetic process	5	0.202184	0.00269996	AT4G25700, AT1G31800, AT5G57030, AT5G67030, AT3G03710	1847	7	18499	7.15407
GOTERM_BP_DIRECT	GO:0006636~unsaturated fatty acid biosynthetic process	8	0.323494	0.00321378	AT4G30950, AT5G05580, AT1G74960, AT1G06360, AT4G27030, AT3G12120, AT2G29980, AT3G15850	1847	21	18499	3.81551
GOTERM_BP_DIRECT	GO:0006002~fructose 6-phosphate metabolic process	7	0.283057	0.00324586	AT3G55800, AT4G29220, AT4G04040, AT3G54050, AT1G07110, AT1G43670, AT5G64380	1847	16	18499	4.38187
GOTERM_BP_DIRECT	GO:0016556~mRNA modification	4	0.161747	0.00367233	AT1G59720, AT2G45350, AT5G55740, AT1G11290	1847	4	18499	10.0157
GOTERM_BP_DIRECT	GO:0030388~fructose 1,6-bisphosphate metabolic process	4	0.161747	0.00367233	AT3G55800, AT3G54050, AT1G43670, AT5G64380	1847	4	18499	10.0157
GOTERM_BP_DIRECT	GO:0010258~NADH dehydrogenase complex (plastoquinone) assembly	4	0.161747	0.00367233	AT5G58260, AT1G74880, AT4G37925, AT1G70760	1847	4	18499	10.0157
GOTERM_BP_DIRECT	GO:0042742~defense response to bacterium	43	1.73878	0.00373075	AT3G63190, AT3G55800, AT1G70560, AT3G62030, AT5G11270, AT5G44510, AT5G06290, AT2G39730, AT2G44490, AT4G23300, AT2G37660, AT3G14415, AT4G03280, AT1G33520, AT2G26330, AT1G32060, AT4G01050, AT4G33300, AT5G10450, AT3G14150, AT3G04790, AT3G01480, AT1G09340, AT1G64550, AT5G10030, AT4G23290, AT4G16890, AT1G06680, AT2G39940, AT2G37630, AT1G53240, AT3G45860, AT3G14420, AT5G14740, AT2G41560, AT3G14210, AT2…	1847	276	18499	1.56042
GOTERM_BP_DIRECT	GO:0018298~protein-chromophore linkage	12	0.485241	0.00393326	AT4G10340, AT1G29910, AT5G35840, AT5G63860, AT2G47590, AT1G61520, AT4G08920, AT3G45780, AT1G19150, AT1G15820, AT2G40100, AT5G02120	1847	45	18499	2.67085
GOTERM_BP_DIRECT	GO:0045910~negative regulation of DNA recombination	5	0.202184	0.00497436	AT4G02070, AT1G65070, AT3G24320, AT5G54090, AT3G24495	1847	8	18499	6.25981
GOTERM_BP_DIRECT	GO:0018208~peptidyl-proline modification	8	0.323494	0.00567351	AT4G26555, AT3G10060, AT3G60370, AT1G73655, AT1G20810, AT4G39710, AT5G45680, AT1G18170	1847	23	18499	3.48372
GOTERM_BP_DIRECT	GO:0009765~photosynthesis, light harvesting	6	0.24262	0.00638111	AT4G10340, AT1G61520, AT1G19150, AT5G57030, AT2G21970, AT2G40100	1847	13	18499	4.62263
GOTERM_BP_DIRECT	GO:0009828~plant-type cell wall loosening	10	0.404367	0.00751018	AT4G17030, AT4G28250, AT2G28950, AT1G69530, AT2G40610, AT2G03090, AT2G37640, AT3G29030, AT2G20750, AT1G20190	1847	36	18499	2.78214
GOTERM_BP_DIRECT	GO:0009854~oxidative photosynthetic carbon pathway	5	0.202184	0.0082509	AT1G80380, AT3G14150, AT3G14420, AT1G68010, AT3G14415	1847	9	18499	5.56428
GOTERM_BP_DIRECT	GO:0010196~nonphotochemical quenching	5	0.202184	0.0082509	AT4G10340, AT4G03280, AT5G08050, AT1G15820, AT1G56500	1847	9	18499	5.56428
GOTERM_BP_DIRECT	GO:0042793~transcription from plastid promoter	5	0.202184	0.0082509	AT4G02990, AT1G74850, AT5G24314, AT4G20130, AT1G21600	1847	9	18499	5.56428
GOTERM_BP_DIRECT	GO:0006298~mismatch repair	7	0.283057	0.00847057	AT4G02070, AT1G65070, AT3G18524, AT3G24320, AT4G35520, AT5G54090, AT3G24495	1847	19	18499	3.69
GOTERM_BP_DIRECT	GO:0010239~chloroplast mRNA processing	4	0.161747	0.00849839	AT5G08720, AT2G04270, AT2G48120, AT1G06190	1847	5	18499	8.01256
GOTERM_BP_DIRECT	GO:0043570~maintenance of DNA repeat elements	4	0.161747	0.00849839	AT4G02070, AT3G18524, AT3G24320, AT3G24495	1847	5	18499	8.01256
GOTERM_BP_DIRECT	GO:2001141~regulation of RNA biosynthetic process	4	0.161747	0.00849839	AT1G64860, AT3G53920, AT1G08540, AT5G13730	1847	5	18499	8.01256
GOTERM_BP_DIRECT	GO:0051513~regulation of monopolar cell growth	4	0.161747	0.00849839	AT1G18620, AT3G63430, AT5G15580, AT3G02170	1847	5	18499	8.01256
GOTERM_BP_DIRECT	GO:0009826~unidimensional cell growth	21	0.849171	0.0087637	AT4G17030, AT3G50660, AT2G18300, AT2G28950, AT1G69530, AT2G06850, AT5G47370, AT2G03090, AT3G18000, AT2G37640, AT3G29030, AT4G37580, AT5G05690, AT1G31420, AT4G25420, AT2G19520, AT4G28250, AT2G40610, AT1G77460, AT2G20750, AT1G20190	1847	114	18499	1.845
GOTERM_BP_DIRECT	GO:0006094~gluconeogenesis	6	0.24262	0.00912057	AT3G55800, AT1G13440, AT3G54050, AT1G43670, AT4G24620, AT5G64380	1847	14	18499	4.29244
GOTERM_BP_DIRECT	GO:0009853~photorespiration	12	0.485241	0.00912123	AT2G35370, AT1G32080, AT5G04140, AT1G23310, AT1G80380, AT5G38430, AT4G37930, AT5G36700, AT2G13360, AT3G10160, AT1G68010, AT5G38420	1847	50	18499	2.40377
GOTERM_BP_DIRECT	GO:0006400~tRNA modification	8	0.323494	0.00932157	AT1G50200, AT1G78010, AT2G27760, AT5G13680, AT3G63110, AT5G14460, AT5G20040, AT5G22800	1847	25	18499	3.20502
GOTERM_BP_DIRECT	GO:0009934~regulation of meristem structural organization	7	0.283057	0.0110971	AT3G22780, AT3G49670, AT1G65470, AT1G55350, AT3G18730, AT1G75820, AT5G65700	1847	20	18499	3.5055
GOTERM_BP_DIRECT	GO:0042372~phylloquinone biosynthetic process	5	0.202184	0.0126761	AT1G60550, AT1G30520, AT1G68890, AT1G60600, AT1G23360	1847	10	18499	5.00785
GOTERM_BP_DIRECT	GO:0009958~positive gravitropism	9	0.36393	0.0138532	AT2G38120, AT1G70560, AT2G02950, AT5G64770, AT4G24670, AT3G28860, AT1G70940, AT4G37590, AT1G77740	1847	33	18499	2.73155
GOTERM_BP_DIRECT	GO:0045038~protein import into chloroplast thylakoid membrane	4	0.161747	0.0157403	AT2G28800, AT2G45770, AT2G47450, AT5G03940	1847	6	18499	6.67713
GOTERM_BP_DIRECT	GO:0009767~photosynthetic electron transport chain	6	0.24262	0.0168138	AT4G03280, AT5G66190, AT4G23890, AT1G14150, AT5G49740, AT3G01440	1847	16	18499	3.75589
GOTERM_BP_DIRECT	GO:0009739~response to gibberellin	18	0.727861	0.0181759	AT1G15550, AT1G22690, AT2G37630, AT1G69530, AT3G49850, AT4G36410, AT2G37640, AT1G74670, AT1G14920, AT1G49010, AT1G74840, AT5G66880, AT5G61420, AT4G25420, AT5G59430, AT5G15310, AT3G03450, AT3G58070	1847	99	18499	1.82104
GOTERM_BP_DIRECT	GO:0031425~chloroplast RNA processing	5	0.202184	0.018368	AT4G16390, AT3G63370, AT3G03710, AT2G02980, AT5G13650	1847	11	18499	4.55259
GOTERM_BP_DIRECT	GO:0010305~leaf vascular tissue pattern formation	8	0.323494	0.0212982	AT1G05470, AT2G32010, AT5G55540, AT3G54720, AT2G42580, AT2G01950, AT5G10250, AT1G11130	1847	29	18499	2.76295
GOTERM_BP_DIRECT	GO:0030422~production of siRNA involved in RNA interference	6	0.24262	0.0219041	AT1G14790, AT2G27040, AT4G37510, AT3G23780, AT3G49500, AT2G40030	1847	17	18499	3.53495
GOTERM_BP_DIRECT	GO:0046686~response to cadmium ion	47	1.90053	0.0221372	AT3G14930, AT2G21790, AT2G33800, AT1G48030, AT3G49850, AT1G49010, AT3G60750, AT5G10540, AT1G15990, AT4G33010, AT1G42970, AT1G50200, AT3G22960, AT4G29060, AT5G10450, AT2G21660, AT1G42550, AT5G59430, AT5G41670, AT5G52920, AT1G11860, AT1G56190, AT1G64550, AT2G19110, AT1G74910, AT1G18330, AT1G63940, AT3G12780, AT5G62790, AT5G17310, AT2G37630, AT1G53240, AT4G35450, AT2G39920, AT3G21950, AT2G21330, AT1…	1847	342	18499	1.37643
GOTERM_BP_DIRECT	GO:0006006~glucose metabolic process	7	0.283057	0.0223194	AT1G13440, AT5G51820, AT1G12900, AT3G26650, AT1G24280, AT5G35790, AT1G42970	1847	23	18499	3.04826
GOTERM_BP_DIRECT	GO:0010021~amylopectin biosynthetic process	4	0.161747	0.0255205	AT2G39930, AT5G24300, AT2G36390, AT5G03650	1847	7	18499	5.72326
GOTERM_BP_DIRECT	GO:0009740~gibberellic acid mediated signaling pathway	14	0.566114	0.0274569	AT1G15550, AT1G22690, AT2G20180, AT2G01570, AT2G18300, AT5G15160, AT1G74670, AT5G56860, AT1G14920, AT1G79460, AT3G28857, AT4G25420, AT4G26150, AT3G03450	1847	73	18499	1.92082
GOTERM_BP_DIRECT	GO:0006001~fructose catabolic process	3	0.12131	0.0278746	AT3G54050, AT1G43670, AT5G64380	1847	3	18499	10.0157
GOTERM_BP_DIRECT	GO:0009750~response to fructose	6	0.24262	0.0278975	AT1G31930, AT1G29910, AT5G41670, AT1G74670, AT1G43670, AT1G20950	1847	18	18499	3.33857
GOTERM_BP_DIRECT	GO:0009266~response to temperature stimulus	6	0.24262	0.0278975	AT5G05580, AT3G29320, AT5G02810, AT3G07370, AT2G22540, AT2G46790	1847	18	18499	3.33857
GOTERM_BP_DIRECT	GO:0009736~cytokinin-activated signaling pathway	13	0.525677	0.0287904	AT1G10470, AT4G23750, AT5G62920, AT2G01760, AT1G19050, AT2G25180, AT1G74890, AT3G48100, AT4G18380, AT5G35750, AT3G15150, AT5G39340, AT3G57040	1847	66	18499	1.97279
GOTERM_BP_DIRECT	GO:0006281~DNA repair	29	1.17266	0.0296023	AT2G47590, AT5G44680, AT1G80850, AT5G15170, AT1G10930, AT1G66730, AT1G18090, AT2G02090, AT1G08260, AT2G19520, AT5G44750, AT5G61000, AT2G32950, AT5G50340, AT5G66130, AT3G12610, AT2G14050, AT5G45600, AT1G50840, AT4G30825, AT3G27060, AT2G41460, AT5G63920, AT4G31400, AT4G36280, AT5G40820, AT3G12710, AT4G25290, AT5G46110	1847	194	18499	1.49719
GOTERM_BP_DIRECT	GO:0009744~response to sucrose	11	0.444804	0.0309174	AT1G31930, AT3G62410, AT5G04140, AT1G16880, AT5G41670, AT1G74670, AT2G47400, AT2G24150, AT1G20950, AT3G26650, AT1G42970	1847	52	18499	2.11871
GOTERM_BP_DIRECT	GO:0060918~auxin transport	5	0.202184	0.0338739	AT4G08920, AT1G69160, AT5G63420, AT3G28860, AT5G12050	1847	13	18499	3.85219
GOTERM_BP_DIRECT	GO:0030048~actin filament-based movement	6	0.24262	0.0348356	AT1G17580, AT4G33200, AT1G42550, AT3G58160, AT5G54280, AT2G20290	1847	19	18499	3.16285
GOTERM_BP_DIRECT	GO:0010020~chloroplast fission	6	0.24262	0.0348356	AT3G52750, AT2G21280, AT1G63680, AT2G36250, AT3G19180, AT1G75010	1847	19	18499	3.16285
GOTERM_BP_DIRECT	GO:0019252~starch biosynthetic process	8	0.323494	0.0353615	AT3G55800, AT5G19220, AT5G51820, AT2G39930, AT4G18240, AT5G24300, AT2G36390, AT5G03650	1847	32	18499	2.50393
GOTERM_BP_DIRECT	GO:0045727~positive regulation of translation	4	0.161747	0.0378482	AT4G16390, AT3G63140, AT5G08650, AT1G09340	1847	8	18499	5.00785
GOTERM_BP_DIRECT	GO:0006518~peptide metabolic process	4	0.161747	0.0378482	AT5G04710, AT1G67690, AT1G67700, AT5G10540	1847	8	18499	5.00785
GOTERM_BP_DIRECT	GO:0009640~photomorphogenesis	11	0.444804	0.0390572	AT2G32950, AT4G08920, AT1G06040, AT3G54720, AT5G15160, AT4G32700, AT4G37470, AT3G28860, AT5G48150, AT4G37580, AT4G32980	1847	54	18499	2.04024
GOTERM_BP_DIRECT	GO:0008152~metabolic process	41	1.65791	0.0406578	AT5G59130, AT1G04710, AT5G51750, AT2G26870, AT4G14440, AT1G56500, AT2G18570, AT1G22370, AT3G60750, AT4G34260, AT5G05890, AT3G59420, AT5G45650, AT4G20430, AT3G10970, AT2G36970, AT1G16880, AT4G35830, AT1G51680, AT1G01420, AT3G55710, AT2G45600, AT2G39570, AT5G03430, AT1G67830, AT4G15500, AT5G48230, AT1G69040, AT3G18850, AT1G79460, AT3G56040, AT5G22620, AT2G36790, AT4G34980, AT5G47720, AT5G65890, AT3…	1847	303	18499	1.35526
GOTERM_BP_DIRECT	GO:0006508~proteolysis	63	2.54751	0.0418299	AT5G59130, AT1G49630, AT3G02110, AT2G22980, AT5G51750, AT5G10080, AT3G54720, AT2G27920, AT2G27420, AT1G50380, AT4G30920, AT2G45180, AT2G47940, AT5G45650, AT4G20430, AT5G23210, AT4G17740, AT5G05740, AT5G10770, AT5G35220, AT4G20070, AT4G30910, AT5G46390, AT5G02190, AT4G18370, AT4G34980, AT3G43960, AT1G28110, AT4G30020, AT3G10450, AT5G42240, AT3G02450, AT2G39710, AT3G20015, AT1G67690, AT5G10540, AT5…	1847	500	18499	1.26198
GOTERM_BP_DIRECT	GO:0006810~transport	46	1.86009	0.0436906	AT3G13070, AT5G64840, AT4G37925, AT4G23890, AT1G14150, AT1G72150, AT2G39470, AT4G01450, AT4G09160, AT1G72820, AT3G01440, AT2G16850, AT4G18910, AT3G56160, AT3G16250, AT5G58260, AT1G30690, AT1G64770, AT3G28080, AT2G26910, AT3G62300, AT2G37450, AT1G13730, AT2G16380, AT1G70260, AT2G33820, AT2G21540, AT1G64550, AT4G39460, AT1G78180, AT5G21430, AT1G15980, AT1G72160, AT1G55930, AT1G57980, AT2G33280, AT2…	1847	349	18499	1.32012
GOTERM_BP_DIRECT	GO:0005982~starch metabolic process	5	0.202184	0.0437752	AT3G55760, AT4G18240, AT2G36390, AT4G24620, AT5G03650	1847	14	18499	3.57704
GOTERM_BP_DIRECT	GO:0048829~root cap development	5	0.202184	0.0437752	AT5G01240, AT3G59420, AT2G38120, AT1G77690, AT2G21050	1847	14	18499	3.57704
GOTERM_BP_DIRECT	GO:0006268~DNA unwinding involved in DNA replication	5	0.202184	0.0437752	AT2G16440, AT3G10270, AT5G46280, AT5G63920, AT4G02060	1847	14	18499	3.57704
GOTERM_BP_DIRECT	GO:0010205~photoinhibition	5	0.202184	0.0437752	AT4G30950, AT1G50250, AT3G15850, AT5G42270, AT3G50820	1847	14	18499	3.57704
GOTERM_BP_DIRECT	GO:0010380~regulation of chlorophyll biosynthetic process	5	0.202184	0.0437752	AT2G25180, AT2G41680, AT4G26150, AT5G44190, AT5G56860	1847	14	18499	3.57704

## Sheet: EF vs C__vegetative_GO_up
Category	Term	Count	%	PValue	Genes	List Total	Pop Hits	Pop Total	Fold Enrichment
GOTERM_BP_DIRECT	GO:0009611~response to wounding	132	2.58925	6.18696e-43	AT1G73080, AT1G74020, AT5G47910, AT3G48520, AT3G19710, AT1G64280, AT4G39980, AT2G32800, AT5G13220, AT3G17800, AT5G24090, AT1G20510, AT5G22500, AT3G61190, AT5G43580, AT1G43160, AT1G76650, AT4G08170, AT1G27730, AT1G73500, AT2G02220, AT1G51760, AT4G10270, AT1G32640, AT2G39260, AT3G13790, AT2G26690, AT1G71697, AT1G78080, AT1G80840, AT1G61340, AT1G66760, AT5G07700, AT4G15440, AT5G46050, AT4G08500, AT2…	3873	199	18499	3.16827
GOTERM_BP_DIRECT	GO:0006952~defense response	263	5.15889	1.37185e-29	AT3G04220, AT3G26810, AT5G44210, AT4G17500, AT2G32680, AT5G47910, AT5G43580, AT5G46260, AT4G13810, AT2G30860, AT3G04210, AT1G14790, AT3G25180, AT3G55270, AT1G72260, AT2G43510, AT5G66910, AT2G34930, AT1G72910, AT1G08860, AT3G18690, AT3G44480, AT1G63730, AT2G21100, AT3G15390, AT4G23570, AT4G35480, AT3G57270, AT5G23820, AT1G79110, AT4G23280, AT2G17480, AT2G43620, AT3G26830, AT1G80120, AT4G16960, AT1…	3873	658	18499	1.90911
GOTERM_BP_DIRECT	GO:0042742~defense response to bacterium	134	2.62848	2.31e-24	AT5G24530, AT5G53120, AT4G26850, AT4G38830, AT2G22300, AT2G19190, AT1G19250, AT4G23160, AT5G49520, AT5G52640, AT1G02920, AT4G04570, AT5G22250, AT3G59700, AT4G23230, AT2G30860, AT2G39260, AT5G64810, AT5G46350, AT3G57330, AT1G80840, AT2G39050, AT3G56400, AT4G04500, AT4G31550, AT5G26920, AT4G39090, AT3G54640, AT5G46050, AT4G23220, AT2G43790, AT4G23280, AT2G01830, AT2G25110, AT3G01420, AT5G44070, AT2…	3873	276	18499	2.31898
GOTERM_BP_DIRECT	GO:0009753~response to jasmonic acid	90	1.7654	3.8595e-23	AT1G73080, AT1G15520, AT4G02570, AT5G18860, AT1G47510, AT5G27380, AT1G74020, AT4G26850, AT2G36890, AT3G09600, AT4G14110, AT1G76930, AT1G79180, AT5G13220, AT5G24780, AT2G34600, AT1G43160, AT5G67300, AT5G60890, AT4G28910, AT1G44350, AT4G05100, AT5G67480, AT1G66380, AT1G57560, AT4G16740, AT1G32640, AT2G26690, AT3G09940, AT3G48360, AT5G09980, AT3G56400, AT5G07010, AT4G12030, AT1G61340, AT5G13330, AT2…	3873	156	18499	2.75562
GOTERM_BP_DIRECT	GO:0009651~response to salt stress	188	3.68772	9.11483e-20	AT1G74920, AT1G52400, AT1G66280, AT2G45790, AT3G09600, AT1G16060, AT3G12360, AT2G13560, AT1G77510, AT2G38710, AT5G22500, AT5G24090, AT5G63980, AT5G26340, AT1G02920, AT1G43160, AT1G27730, AT4G05100, AT1G73500, AT2G33380, AT3G19490, AT5G40010, AT1G04120, AT5G24540, AT3G23490, AT4G16260, AT1G78080, AT3G55270, AT1G61340, AT4G37530, AT4G17615, AT5G54230, AT4G39090, AT5G22360, AT2G01980, AT3G51960, AT5…	3873	484	18499	1.8553
GOTERM_BP_DIRECT	GO:0009751~response to salicylic acid	83	1.62809	1.0956e-18	AT5G24530, AT1G15520, AT5G49570, AT3G02940, AT2G36890, AT3G09600, AT1G76930, AT1G79180, AT5G63160, AT4G23810, AT1G28480, AT5G13220, AT3G61190, AT1G21270, AT1G43160, AT5G67300, AT2G29420, AT5G06320, AT5G67480, AT2G33380, AT1G57560, AT2G16720, AT1G48000, AT3G48360, AT1G14790, AT2G47190, AT4G04695, AT1G79680, AT1G80840, AT4G23130, AT3G02885, AT3G56400, AT1G61340, AT5G13330, AT1G72260, AT2G31180, AT4…	3873	155	18499	2.55769
GOTERM_BP_DIRECT	GO:0010200~response to chitin	75	1.47117	1.20862e-18	AT3G28210, AT4G17500, AT5G25910, AT3G52450, AT2G24570, AT1G42990, AT4G23810, AT3G46090, AT3G11840, AT2G34600, AT5G49520, AT5G67300, AT3G46620, AT1G27730, AT5G01830, AT1G32640, AT2G35000, AT2G44840, AT5G64660, AT5G27420, AT1G80840, AT3G16720, AT3G56400, AT2G35930, AT4G01250, AT4G31550, AT5G38895, AT3G52800, AT3G19580, AT3G46080, AT5G48655, AT3G23250, AT4G35480, AT5G46910, AT5G10380, AT1G62300, AT4…	3873	133	18499	2.69346
GOTERM_BP_DIRECT	GO:0009617~response to bacterium	60	1.17693	4.28654e-16	AT5G24530, AT3G44300, AT1G64280, AT4G39980, AT4G21610, AT2G32800, AT1G73805, AT5G49520, AT5G01600, AT3G50930, AT5G06320, AT2G30750, AT2G45220, AT2G22330, AT1G12240, AT5G02490, AT1G79680, AT2G46450, AT1G33960, AT4G34390, AT1G61340, AT2G23150, AT4G39950, AT1G11580, AT5G26920, AT4G19660, AT2G32700, AT1G08720, AT5G10380, AT2G26440, AT1G33950, AT2G46440, AT3G26830, AT3G57240, AT1G12210, AT1G62660, AT4…	3873	102	18499	2.80965
GOTERM_BP_DIRECT	GO:0009620~response to fungus	45	0.882699	1.43162e-13	AT5G24530, AT2G46440, AT3G50470, AT4G10500, AT3G11820, AT3G45140, AT3G22231, AT1G17250, AT3G24550, AT1G73500, AT2G06050, AT2G33380, AT3G51450, AT3G14310, AT4G02380, AT3G25780, AT4G16760, AT5G38280, AT2G39660, AT2G45220, AT1G17420, AT3G02260, AT1G79680, AT2G46450, AT3G06490, AT1G25280, AT5G08790, AT3G50480, AT3G10985, AT1G53320, AT5G26920, AT5G05190, AT4G19660, AT2G32700, AT2G30020, AT5G42650, AT1…	3873	72	18499	2.98525
GOTERM_BP_DIRECT	GO:0006468~protein phosphorylation	270	5.29619	8.94216e-13	AT2G28940, AT1G70530, AT2G23200, AT1G78940, AT3G08760, AT1G22870, AT2G19190, AT5G35370, AT4G31230, AT4G23160, AT4G35600, AT1G18390, AT5G23580, AT1G69730, AT1G61490, AT1G72540, AT2G33580, AT2G02220, AT1G14370, AT3G08870, AT5G07070, AT5G38250, AT1G77280, AT3G45330, AT5G01820, AT3G47090, AT4G24400, AT4G28490, AT3G44850, AT4G04500, AT1G16110, AT3G02880, AT5G41730, AT4G32250, AT3G49060, AT1G51860, AT1…	3873	870	18499	1.48233
GOTERM_BP_DIRECT	GO:0006886~intracellular protein transport	85	1.66732	1.06383e-12	AT5G46630, AT5G42570, AT2G16950, AT2G38020, AT3G52400, AT4G23460, AT1G76970, AT5G52580, AT3G44340, AT3G11130, AT5G53570, AT4G02080, AT5G53530, AT2G38410, AT5G20020, AT1G12470, AT3G60540, AT1G20350, AT1G48440, AT3G07680, AT5G22780, AT1G54030, AT3G59570, AT3G07890, AT2G43490, AT4G32640, AT3G59020, AT3G09560, AT4G29950, AT1G09270, AT3G16270, AT5G20010, AT4G14160, AT3G05710, AT2G21390, AT3G62560, AT1…	3873	193	18499	2.1036
GOTERM_BP_DIRECT	GO:0046686~response to cadmium ion	128	2.51079	2.9519e-12	AT2G41380, AT1G62740, AT1G60420, AT4G19880, AT1G45145, AT3G44300, AT3G09600, AT3G48000, AT2G26560, AT1G77510, AT5G20020, AT1G02920, AT3G60190, AT5G13420, AT1G36370, AT2G30860, AT5G12170, AT3G13235, AT5G65750, AT1G70490, AT3G13782, AT4G39230, AT2G33590, AT5G20010, AT1G29150, AT2G47470, AT3G52880, AT5G65140, AT4G08500, AT1G13060, AT5G51830, AT3G48990, AT5G44070, AT5G20830, AT2G45290, AT2G20420, AT5…	3873	342	18499	1.78766
GOTERM_BP_DIRECT	GO:0006979~response to oxidative stress	113	2.21656	4.14252e-12	AT5G19890, AT4G21850, AT3G57520, AT3G20340, AT1G45145, AT1G72060, AT4G37520, AT5G50350, AT3G46090, AT3G11220, AT4G17070, AT1G27730, AT4G11850, AT1G63460, AT4G21840, AT5G19880, AT4G31870, AT1G27350, AT4G37530, AT1G68850, AT5G17000, AT3G63080, AT1G21520, AT1G69720, AT2G01980, AT1G52200, AT2G43790, AT5G07470, AT3G01420, AT2G31570, AT5G56550, AT1G09970, AT1G08830, AT5G64120, AT4G26970, AT2G38380, AT3…	3873	291	18499	1.85475
GOTERM_BP_DIRECT	GO:0009737~response to abscisic acid	141	2.76579	1.00755e-11	AT2G37170, AT1G52400, AT3G28210, AT2G36890, AT3G09600, AT2G46270, AT1G16060, AT5G15860, AT5G26340, AT4G13510, AT3G11220, AT1G43160, AT1G27730, AT3G06550, AT4G05100, AT3G50970, AT2G33380, AT1G32640, AT5G61210, AT5G46350, AT5G40010, AT2G39550, AT1G01560, AT1G61340, AT5G35980, AT3G02880, AT5G54230, AT4G25000, AT4G21534, AT2G33590, AT5G46050, AT4G19810, AT2G43790, AT4G38630, AT2G46510, AT2G22570, AT1…	3873	394	18499	1.70932
GOTERM_BP_DIRECT	GO:0009414~response to water deprivation	108	2.11848	1.60361e-11	AT1G74920, AT2G37170, AT4G31920, AT3G23920, AT1G52400, AT3G52450, AT1G16060, AT1G52890, AT5G23010, AT5G26340, AT5G63980, AT3G53730, AT2G14610, AT1G43160, AT5G45340, AT1G27730, AT3G50970, AT2G37180, AT5G40010, AT1G78080, AT2G39550, AT2G38530, AT5G13780, AT5G07700, AT5G38710, AT4G17615, AT4G39090, AT2G26740, AT3G61430, AT2G33590, AT2G01830, AT3G26830, AT4G34890, AT5G20830, AT1G28520, AT2G17840, AT3…	3873	279	18499	1.84893
GOTERM_BP_DIRECT	GO:0009626~plant-type hypersensitive response	42	0.823852	7.89349e-11	AT3G12500, AT3G01420, AT1G29340, AT1G33560, AT5G13320, AT3G50470, AT3G52430, AT1G64280, AT3G21220, AT2G26560, AT1G19250, AT1G14780, AT4G12470, AT1G73805, AT2G47130, AT1G51660, AT1G28380, AT3G45640, AT3G50930, AT3G48090, AT4G23210, AT1G22070, AT1G29690, AT3G54420, AT5G61900, AT5G46180, AT4G25230, AT4G38360, AT3G50480, AT2G01180, AT5G44870, AT4G12720, AT5G26920, AT1G02120, AT5G20480, AT3G20600, AT4…	3873	74	18499	2.71093
GOTERM_BP_DIRECT	GO:0015031~protein transport	122	2.3931	1.84192e-10	AT1G06400, AT2G34840, AT5G47200, AT1G54710, AT2G21190, AT2G34940, AT2G15310, AT5G45130, AT3G24840, AT3G21865, AT3G07680, AT2G36680, AT5G61210, AT4G23430, AT1G03950, AT3G53120, AT1G30630, AT2G31680, AT1G03550, AT4G35860, AT2G32670, AT1G11890, AT1G70490, AT3G06420, AT5G47480, AT4G18430, AT5G22360, AT2G27600, AT3G19190, AT3G60860, AT2G43160, AT2G17980, AT5G20830, AT4G29440, AT1G21900, AT4G12120, AT3…	3873	339	18499	1.71894
GOTERM_BP_DIRECT	GO:0009867~jasmonic acid mediated signaling pathway	32	0.627697	1.3783e-09	AT2G02990, AT4G34460, AT4G11260, AT4G02570, AT3G52400, AT3G27810, AT3G15500, AT3G11820, AT1G79380, AT1G32230, AT1G28480, AT3G23240, AT4G28910, AT5G63970, AT3G17860, AT5G41315, AT1G15750, AT3G22275, AT1G32640, AT2G18790, AT2G39260, AT5G64810, AT5G17490, AT1G17440, AT1G72260, AT1G19180, AT1G25540, AT1G19640, AT1G66350, AT1G56650, AT5G26170, AT5G40350	3873	52	18499	2.93932
GOTERM_BP_DIRECT	GO:0031347~regulation of defense response	36	0.706159	5.25607e-09	AT2G18950, AT3G43440, AT3G07780, AT3G01080, AT4G14390, AT4G02550, AT4G02590, AT4G19700, AT4G23810, AT4G31800, AT3G02150, AT2G34600, AT4G03450, AT3G17860, AT2G02220, AT1G60610, AT3G22275, AT5G20900, AT2G18790, AT1G48500, AT4G35580, AT1G80840, AT3G56400, AT3G27960, AT1G19180, AT2G40750, AT2G25000, AT1G22920, AT1G17380, AT1G72450, AT1G74950, AT4G08480, AT3G12920, AT1G70700, AT1G30135, AT4G14400	3873	65	18499	2.64539
GOTERM_BP_DIRECT	GO:0007165~signal transduction	147	2.88348	5.37739e-09	AT1G73670, AT3G04220, AT5G65280, AT1G73200, AT2G32680, AT3G23110, AT3G23010, AT5G25910, AT4G14390, AT1G45616, AT3G44400, AT3G12360, AT1G61620, AT5G41550, AT4G28910, AT5G46260, AT3G26020, AT3G25010, AT1G17250, AT4G13810, AT2G28320, AT5G07070, AT3G04210, AT1G10210, AT4G13880, AT5G01820, AT1G01560, AT4G24400, AT4G32160, AT2G34930, AT1G72910, AT1G56510, AT1G63860, AT5G61530, AT3G44480, AT1G63730, AT2…	3873	450	18499	1.56029
GOTERM_BP_DIRECT	GO:2000022~regulation of jasmonic acid mediated signaling pathway	19	0.372695	2.07549e-08	AT1G48500, AT3G43440, AT5G45110, AT1G19180, AT1G64280, AT3G52430, AT1G17380, AT5G13220, AT4G19660, AT2G34600, AT1G72450, AT5G67300, AT1G74950, AT3G17860, AT1G70700, AT5G20900, AT3G22275, AT1G30135, AT4G04920	3873	24	18499	3.78132
GOTERM_BP_DIRECT	GO:0016192~vesicle-mediated transport	69	1.35347	2.45809e-08	AT5G01640, AT5G22950, AT5G46630, AT3G52400, AT1G54710, AT4G23460, AT3G44340, AT5G05987, AT3G11130, AT4G02080, AT1G08770, AT3G60190, AT3G22845, AT2G15310, AT2G06530, AT3G07680, AT4G29160, AT5G61210, AT1G03950, AT5G02040, AT1G11890, AT3G54300, AT1G70490, AT2G38360, AT5G22360, AT2G27600, AT3G62560, AT1G16240, AT4G35380, AT3G60860, AT1G09330, AT4G11740, AT1G14010, AT3G10640, AT1G51740, AT4G14950, AT1…	3873	173	18499	1.90504
GOTERM_BP_DIRECT	GO:0010150~leaf senescence	44	0.863084	2.72166e-08	AT5G17290, AT3G62770, AT5G44610, AT2G01830, AT1G20780, AT1G70530, AT1G17020, AT2G13810, AT5G51640, AT3G60800, AT2G22300, AT1G73220, AT4G10500, AT1G69490, AT3G52430, AT4G35890, AT5G11520, AT4G23810, AT5G45900, AT2G43570, AT2G13790, AT3G10500, AT1G54130, AT2G46700, AT1G73500, AT4G02380, AT3G11340, AT5G13170, AT5G39610, AT1G05620, AT4G01250, AT2G43000, AT4G16690, AT2G35980, AT1G32450, AT4G18980, AT3…	3873	92	18499	2.28437
GOTERM_BP_DIRECT	GO:0009695~jasmonic acid biosynthetic process	19	0.372695	5.95395e-08	AT1G17420, AT4G29010, AT2G44810, AT4G05160, AT1G19640, AT1G13280, AT2G33150, AT1G20510, AT1G76690, AT3G45140, AT1G67560, AT5G42650, AT1G05800, AT3G25770, AT1G72520, AT2G06050, AT3G25760, AT3G25780, AT4G16760	3873	25	18499	3.63006
GOTERM_BP_DIRECT	GO:0009627~systemic acquired resistance	25	0.490388	1.63577e-07	AT2G23560, AT3G01420, AT3G04720, AT5G45110, AT5G64570, AT3G07690, AT5G03350, AT4G23170, AT3G52430, AT1G64280, AT1G19250, AT4G12470, AT2G46370, AT4G19660, AT2G43570, AT2G23620, AT2G14610, AT1G59870, AT3G48090, AT5G10760, AT2G18660, AT4G37150, AT1G74710, AT3G57260, AT1G75040	3873	41	18499	2.91244
GOTERM_BP_DIRECT	GO:0009816~defense response to bacterium, incompatible interaction	26	0.510004	2.01783e-07	AT5G45110, AT5G13320, AT1G28520, AT3G52430, AT4G23810, AT1G32230, AT2G42010, AT3G05200, AT3G44880, AT5G52640, AT5G06320, AT4G11850, AT5G18525, AT2G40000, AT5G27420, AT5G46180, AT4G11650, AT3G56710, AT4G23190, AT2G17520, AT5G26920, AT4G19660, AT3G20600, AT3G19190, AT4G22305, AT4G14400	3873	44	18499	2.82242
GOTERM_BP_DIRECT	GO:0006511~ubiquitin-dependent protein catabolic process	86	1.68694	2.02072e-07	AT3G20630, AT3G60820, AT1G48790, AT4G11260, AT4G02570, AT3G22630, AT1G75950, AT5G06600, AT5G23540, AT4G38930, AT5G25350, AT4G27960, AT1G70320, AT1G47250, AT2G22010, AT1G68050, AT5G02310, AT1G45050, AT1G20200, AT5G50870, AT4G31300, AT2G29070, AT3G14290, AT4G19006, AT3G53970, AT4G17895, AT3G51260, AT1G79210, AT2G26590, AT1G77440, AT4G10590, AT3G17000, AT4G30640, AT5G05780, AT1G56450, AT3G11910, AT4…	3873	242	18499	1.6974
GOTERM_BP_DIRECT	GO:0010193~response to ozone	21	0.411926	8.1728e-07	AT5G55120, AT1G15520, AT5G49570, AT5G27600, AT1G70520, AT4G11170, AT1G08830, AT4G12720, AT4G23810, AT3G17800, AT1G32230, AT1G19570, AT2G46370, AT5G24110, AT5G42380, AT4G00860, AT3G05970, AT2G39770, AT2G06050, AT1G72520, AT3G02840	3873	33	18499	3.03953
GOTERM_BP_DIRECT	GO:0042542~response to hydrogen peroxide	28	0.549235	2.01596e-06	AT5G12030, AT2G47180, AT4G26070, AT1G35580, AT5G58940, AT3G17790, AT4G23810, AT5G63160, AT1G32230, AT2G26150, AT1G52560, AT5G01600, AT2G46240, AT1G20630, AT2G18170, AT5G67480, AT4G02380, AT3G48360, AT2G43350, AT1G52760, AT5G39610, AT1G16420, AT5G24110, AT2G01980, AT1G73260, AT2G43790, AT3G04120, AT5G05410	3873	54	18499	2.47665
GOTERM_BP_DIRECT	GO:0006855~drug transmembrane transport	33	0.647313	2.89676e-06	AT1G15520, AT3G23560, AT4G39030, AT5G65380, AT3G21690, AT1G33110, AT5G44050, AT5G38030, AT1G15210, AT4G25640, AT2G37280, AT4G21910, AT2G34360, AT2G04080, AT3G08040, AT2G47800, AT1G66760, AT4G15215, AT2G04100, AT5G52450, AT3G26590, AT3G23550, AT1G61890, AT3G16340, AT5G52050, AT1G59870, AT2G04050, AT2G04070, AT2G04090, AT4G23030, AT4G15230, AT4G21903, AT1G58340	3873	70	18499	2.25173
GOTERM_BP_DIRECT	GO:0009636~response to toxic substance	30	0.588466	3.16101e-06	AT3G23560, AT4G01070, AT2G29490, AT2G29470, AT3G09270, AT5G02780, AT1G17170, AT2G37770, AT1G02920, AT2G29420, AT1G78370, AT3G20390, AT2G15490, AT1G69930, AT2G29440, AT2G29460, AT3G03190, AT1G02930, AT1G59700, AT2G29480, AT2G37760, AT1G17180, AT4G29210, AT1G74590, AT5G39050, AT2G03800, AT5G62480, AT1G69920, AT2G30870, AT2G29450	3873	61	18499	2.34905
GOTERM_BP_DIRECT	GO:0009817~defense response to fungus, incompatible interaction	24	0.470773	4.34819e-06	AT3G60820, AT2G23560, AT4G34460, AT3G04720, AT4G16260, AT1G29340, AT3G15356, AT5G45110, AT4G11650, AT5G38900, AT1G56510, AT4G19660, AT2G23620, AT1G02920, AT3G44480, AT3G20600, AT1G59870, AT1G11310, AT2G46240, AT4G37150, AT3G21630, AT3G63420, AT1G61560, AT2G39200	3873	44	18499	2.60531
GOTERM_BP_DIRECT	GO:0006099~tricarboxylic acid cycle	27	0.529619	4.89235e-06	AT3G47833, AT4G35260, AT4G26910, AT2G20420, AT3G55410, AT1G53310, AT4G26970, AT2G46390, AT5G66760, AT3G27380, AT1G47420, AT2G47510, AT3G09810, AT5G40650, AT5G08300, AT2G22780, AT5G65750, AT2G44350, AT2G05710, AT5G03290, AT2G42790, AT5G09600, AT2G17130, AT3G58750, AT5G55070, AT5G14590, AT1G54340	3873	53	18499	2.43326
GOTERM_BP_DIRECT	GO:0019761~glucosinolate biosynthetic process	21	0.411926	5.39808e-06	AT2G22330, AT5G14200, AT1G65880, AT1G74100, AT1G62570, AT4G12030, AT4G13430, AT1G62540, AT3G19710, AT4G39950, AT4G13770, AT1G16410, AT1G18590, AT5G23010, AT2G25450, AT2G20610, AT1G12140, AT1G16400, AT1G12160, AT1G24100, AT5G23020	3873	36	18499	2.78623
GOTERM_BP_DIRECT	GO:0055114~oxidation-reduction process	344	6.74774	5.81682e-06	AT3G19010, AT1G74920, AT4G38540, AT4G21850, AT3G06350, AT4G30210, AT1G52810, AT5G47910, AT1G31710, AT3G26170, AT3G48520, AT1G62600, AT2G13560, AT1G19250, AT4G14710, AT3G14610, AT1G65820, AT4G14716, AT1G60730, AT1G12140, AT4G28570, AT3G06550, AT1G01600, AT1G72680, AT2G30860, AT4G20930, AT4G23430, AT5G23190, AT3G28480, AT1G63460, AT4G21840, AT3G25180, AT5G25140, AT1G75130, AT1G68850, AT5G38710, AT3…	3873	1330	18499	1.2354
GOTERM_BP_DIRECT	GO:0010120~camalexin biosynthetic process	10	0.196155	6.21481e-06	AT2G22330, AT3G26830, AT3G45640, AT4G27260, AT2G30770, AT2G38470, AT1G73500, AT2G43000, AT2G43790, AT4G39950	3873	10	18499	4.7764
GOTERM_BP_DIRECT	GO:1903507~negative regulation of nucleic acid-templated transcription	12	0.235386	6.4346e-06	AT1G72450, AT2G34600, AT1G48500, AT3G43440, AT1G74950, AT3G17860, AT1G70700, AT5G20900, AT1G19180, AT1G30135, AT1G17380, AT5G13220	3873	14	18499	4.09406
GOTERM_BP_DIRECT	GO:0009873~ethylene-activated signaling pathway	64	1.25539	6.71943e-06	AT3G61630, AT5G44210, AT4G02570, AT1G75950, AT4G17500, AT1G16060, AT5G25350, AT2G22200, AT5G64750, AT3G23150, AT3G23240, AT1G43160, AT1G73500, AT3G20770, AT2G44840, AT4G36900, AT2G20880, AT1G78080, AT5G53290, AT5G13330, AT1G50640, AT1G19210, AT3G04580, AT1G13260, AT1G02120, AT5G21960, AT2G46310, AT1G08720, AT5G07310, AT3G54990, AT1G62300, AT3G25730, AT4G16110, AT1G22810, AT4G32800, AT1G53910, AT3…	3873	179	18499	1.70776
GOTERM_BP_DIRECT	GO:0010112~regulation of systemic acquired resistance	11	0.215771	6.92947e-06	AT2G22330, AT1G73805, AT3G26830, AT1G44350, AT1G02450, AT5G13320, AT4G01895, AT1G51780, AT1G64280, AT5G26920, AT5G13220	3873	12	18499	4.37837
GOTERM_BP_DIRECT	GO:0009407~toxin catabolic process	24	0.470773	1.14532e-05	AT2G29460, AT5G41210, AT3G03190, AT1G02930, AT1G59700, AT2G29490, AT2G29480, AT2G29470, AT3G09270, AT1G17180, AT1G17170, AT1G02920, AT1G74590, AT5G62480, AT4G02520, AT2G29420, AT1G69920, AT2G30870, AT1G78370, AT1G69930, AT2G29450, AT2G29440, AT2G30860, AT2G02390	3873	46	18499	2.49204
GOTERM_BP_DIRECT	GO:0046777~protein autophosphorylation	51	1.00039	1.19808e-05	AT3G10660, AT1G70530, AT5G24430, AT2G17290, AT5G23580, AT3G59700, AT1G73500, AT5G54380, AT1G11440, AT4G04695, AT4G24400, AT4G28490, AT5G35980, AT5G38210, AT1G61380, AT3G06030, AT5G04870, AT4G28540, AT2G43850, AT1G08720, AT1G16670, AT3G07980, AT4G08500, AT2G01450, AT2G30040, AT5G12480, AT1G65800, AT1G09970, AT2G46500, AT1G65790, AT1G16130, AT2G46700, AT3G24550, AT3G21630, AT4G04740, AT1G76040, AT4…	3873	135	18499	1.80442
GOTERM_BP_DIRECT	GO:0051707~response to other organism	26	0.510004	3.88849e-05	AT3G01420, AT2G15480, AT3G11480, AT1G33560, AT3G50470, AT3G51660, AT3G52430, AT1G19250, AT4G36430, AT3G45140, AT1G75040, AT2G15490, AT3G13100, AT5G55450, AT3G02840, AT5G61210, AT5G24540, AT4G11650, AT3G50480, AT1G70690, AT4G36010, AT2G35980, AT2G04450, AT3G54950, AT4G34131, AT4G34135	3873	55	18499	2.25793
GOTERM_BP_DIRECT	GO:0071456~cellular response to hypoxia	16	0.313849	4.53081e-05	AT1G05880, AT4G31970, AT5G13320, AT1G26380, AT5G57510, AT4G37710, AT2G26560, AT1G19250, AT5G26920, AT2G26150, AT5G64905, AT1G57630, AT1G14540, AT5G25250, AT4G19520, AT1G26410	3873	26	18499	2.93932
GOTERM_BP_DIRECT	GO:0009625~response to insect	16	0.313849	4.53081e-05	AT2G22330, AT1G52400, AT3G26830, AT5G44420, AT4G13770, AT4G39950, AT5G07700, AT1G64280, AT3G52430, AT1G16410, AT5G23010, AT5G24770, AT1G74080, AT1G73260, AT4G02380, AT4G16740	3873	26	18499	2.93932
GOTERM_BP_DIRECT	GO:0045087~innate immune response	29	0.568851	8.77437e-05	AT4G11260, AT1G73080, AT4G39030, AT1G61370, AT1G61430, AT4G29040, AT1G61490, AT4G29810, AT2G33580, AT1G17250, AT1G11300, AT2G02220, AT3G21630, AT3G43300, AT1G61360, AT1G61380, AT5G05780, AT1G61420, AT1G61460, AT1G42540, AT1G61440, AT5G54610, AT2G43850, AT2G20580, AT4G08480, AT4G23570, AT1G11330, AT4G08500, AT1G61480	3873	67	18499	2.0674
GOTERM_BP_DIRECT	GO:0006904~vesicle docking involved in exocytosis	21	0.411926	0.000102353	AT2G28650, AT3G10380, AT3G14090, AT2G17980, AT5G61010, AT5G50380, AT3G54860, AT5G03540, AT3G46060, AT4G12120, AT5G59840, AT1G12360, AT1G51640, AT3G09520, AT5G59730, AT1G72470, AT1G12470, AT3G53610, AT1G07000, AT4G02350, AT1G54090	3873	42	18499	2.3882
GOTERM_BP_DIRECT	GO:0048544~recognition of pollen	20	0.392311	0.000103332	AT1G61370, AT1G61360, AT4G21390, AT4G21380, AT1G65800, AT1G61610, AT1G61380, AT1G61420, AT1G61430, AT1G61460, AT1G61440, AT1G61490, AT1G65790, AT5G24080, AT2G19130, AT1G11300, AT1G34300, AT1G11330, AT4G11900, AT1G61480	3873	39	18499	2.44944
GOTERM_BP_DIRECT	GO:0009723~response to ethylene	45	0.882699	0.000124895	AT5G60360, AT4G34460, AT1G15520, AT3G09600, AT4G11280, AT1G25220, AT5G25350, AT1G54490, AT1G32230, AT2G25490, AT1G05710, AT5G44790, AT5G67300, AT1G64060, AT3G20770, AT4G05100, AT2G42680, AT3G51450, AT4G02380, AT5G19880, AT2G47190, AT3G04720, AT5G59780, AT5G17490, AT5G44420, AT3G15210, AT3G06490, AT5G03730, AT5G13330, AT5G39610, AT1G13960, AT2G31180, AT3G50480, AT5G42520, AT1G02120, AT4G37260, AT1…	3873	124	18499	1.73337
GOTERM_BP_DIRECT	GO:0009738~abscisic acid-activated signaling pathway	64	1.25539	0.000128566	AT1G70810, AT5G20910, AT1G52400, AT3G10660, AT2G17290, AT1G72770, AT5G64750, AT2G01540, AT5G63980, AT5G23580, AT3G11220, AT5G67300, AT4G32870, AT3G46620, AT3G59220, AT5G05440, AT1G32640, AT1G12240, AT3G48360, AT5G13530, AT4G04695, AT2G43350, AT4G17615, AT5G37740, AT5G26920, AT3G19580, AT5G04870, AT1G08720, AT3G55830, AT1G34120, AT2G46510, AT5G67450, AT1G69260, AT4G34460, AT1G62660, AT5G12480, AT1…	3873	195	18499	1.56764
GOTERM_BP_DIRECT	GO:0006749~glutathione metabolic process	27	0.529619	0.000144757	AT1G09640, AT2G29490, AT2G29470, AT3G09270, AT5G02780, AT1G17170, AT1G02920, AT4G02520, AT2G29420, AT1G69930, AT2G30860, AT2G29440, AT2G02390, AT2G29460, AT5G41210, AT3G24170, AT3G03190, AT1G02930, AT1G59700, AT2G29480, AT1G17180, AT4G29210, AT1G74590, AT5G62480, AT1G69920, AT2G30870, AT2G29450	3873	62	18499	2.08005
GOTERM_BP_DIRECT	GO:0043069~negative regulation of programmed cell death	11	0.215771	0.000168325	AT1G02120, AT3G57330, AT3G52400, AT1G32210, AT5G47910, AT1G64060, AT5G47120, AT4G34180, AT3G11820, AT4G19700, AT4G25110	3873	15	18499	3.50269
GOTERM_BP_DIRECT	GO:0006970~response to osmotic stress	44	0.863084	0.000176101	AT3G62770, AT5G20830, AT3G59770, AT5G64750, AT1G32230, AT5G19000, AT1G65690, AT3G61890, AT3G46930, AT1G69310, AT2G38750, AT1G43160, AT3G45640, AT3G58620, AT2G38470, AT2G31870, AT5G54110, AT2G37180, AT1G16540, AT1G78080, AT2G30250, AT1G61340, AT3G63060, AT4G34710, AT5G38710, AT4G17615, AT5G06760, AT3G21780, AT3G09260, AT4G39090, AT3G03740, AT1G50500, AT2G43850, AT3G20250, AT3G51960, AT1G58200, AT3…	3873	122	18499	1.72264
GOTERM_BP_DIRECT	GO:0030163~protein catabolic process	41	0.804237	0.000211945	AT1G11910, AT4G11260, AT3G51330, AT5G23540, AT1G64520, AT3G52500, AT1G65240, AT5G58290, AT5G19110, AT1G49050, AT5G43100, AT1G09100, AT2G22010, AT5G20000, AT5G45900, AT5G37540, AT4G29040, AT1G53750, AT4G24820, AT5G07030, AT2G17760, AT3G12700, AT1G33360, AT4G19006, AT4G35880, AT2G41110, AT5G43010, AT3G51340, AT3G59080, AT1G44130, AT3G02740, AT5G19100, AT3G11270, AT2G20580, AT1G45000, AT1G03220, AT1…	3873	112	18499	1.7485
GOTERM_BP_DIRECT	GO:0007264~small GTPase mediated signal transduction	41	0.804237	0.000211945	AT4G34460, AT1G06400, AT5G54840, AT3G59920, AT5G47200, AT3G46060, AT5G59840, AT5G47960, AT1G18200, AT3G54840, AT2G44100, AT5G20020, AT3G53610, AT2G15310, AT3G18820, AT1G02440, AT5G45130, AT5G52210, AT5G17060, AT1G10630, AT5G65960, AT5G27540, AT1G43890, AT2G31680, AT2G47170, AT4G18800, AT3G21700, AT4G35860, AT3G09910, AT1G70490, AT5G60860, AT5G45750, AT5G65270, AT3G22950, AT3G15060, AT4G18430, AT4…	3873	112	18499	1.7485
GOTERM_BP_DIRECT	GO:0009863~salicylic acid mediated signaling pathway	15	0.294233	0.000222088	AT5G17490, AT5G36970, AT3G52400, AT5G22570, AT5G13320, AT2G04880, AT3G11820, AT1G28480, AT5G06960, AT5G05190, AT3G22231, AT5G01900, AT1G66350, AT3G50930, AT2G39260	3873	26	18499	2.75562
GOTERM_BP_DIRECT	GO:0051603~proteolysis involved in cellular protein catabolic process	38	0.74539	0.000314979	AT3G60820, AT5G60360, AT3G48350, AT3G22630, AT4G11320, AT2G22010, AT2G23010, AT4G15100, AT5G22000, AT4G30810, AT3G45310, AT3G12220, AT4G31300, AT1G29090, AT5G43060, AT1G77000, AT2G34080, AT4G01610, AT2G21430, AT1G02305, AT2G35770, AT3G49340, AT4G11310, AT5G50260, AT3G48340, AT1G47128, AT1G56450, AT4G39090, AT4G14800, AT2G23000, AT5G40580, AT2G33530, AT3G10410, AT3G27430, AT1G09850, AT2G41790, AT3…	3873	103	18499	1.76217
GOTERM_BP_DIRECT	GO:0031408~oxylipin biosynthetic process	14	0.274617	0.000345631	AT1G76690, AT3G22400, AT1G17420, AT3G45140, AT3G01420, AT1G67560, AT5G42650, AT5G48880, AT2G06050, AT1G72520, AT4G05160, AT1G19640, AT2G26560, AT2G33150	3873	24	18499	2.78623
GOTERM_BP_DIRECT	GO:0052033~pathogen-associated molecular pattern dependent induction by symbiont of host innate immune response	8	0.156924	0.000421558	AT2G25110, AT3G62600, AT3G49110, AT3G49120, AT3G09830, AT1G61380, AT5G01540, AT2G39660	3873	9	18499	4.24569
GOTERM_BP_DIRECT	GO:0006888~ER to Golgi vesicle-mediated transport	27	0.529619	0.000474141	AT5G42570, AT5G47200, AT2G34840, AT3G52190, AT3G44340, AT1G48440, AT3G59500, AT1G53710, AT3G13870, AT1G30630, AT4G32640, AT4G01810, AT5G05760, AT3G15980, AT3G27530, AT3G07100, AT3G24350, AT1G30890, AT4G14160, AT2G21390, AT4G17530, AT5G39510, AT1G15880, AT1G11905, AT5G17190, AT3G03160, AT1G05520	3873	66	18499	1.95398
GOTERM_BP_DIRECT	GO:0009615~response to virus	19	0.372695	0.000537831	AT1G14790, AT5G19880, AT5G02490, AT3G04720, AT5G44870, AT2G22010, AT4G18040, AT5G09590, AT2G43570, AT4G13350, AT5G60550, AT3G61890, AT1G21250, AT5G24590, AT3G51440, AT3G51430, AT4G14400, AT1G75040, AT3G51450	3873	40	18499	2.26879
GOTERM_BP_DIRECT	GO:0002229~defense response to oomycetes	17	0.333464	0.000590534	AT2G22330, AT5G24530, AT1G15520, AT5G12170, AT5G19380, AT5G65600, AT5G60300, AT4G10500, AT4G39950, AT3G23550, AT1G56510, AT5G26920, AT1G73805, AT3G59700, AT1G08720, AT4G33430, AT4G02420	3873	34	18499	2.3882
GOTERM_BP_DIRECT	GO:0009306~protein secretion	15	0.294233	0.000602516	AT1G29310, AT2G17980, AT3G52190, AT3G54860, AT3G46060, AT4G12120, AT5G59840, AT1G12360, AT3G53610, AT3G05710, AT5G61780, AT2G34250, AT4G24190, AT5G07350, AT1G09330	3873	28	18499	2.55879
GOTERM_BP_DIRECT	GO:0006874~cellular calcium ion homeostasis	16	0.313849	0.000603567	AT2G32400, AT5G48410, AT2G38170, AT5G48400, AT1G23190, AT5G01490, AT1G10130, AT1G42540, AT3G13320, AT5G23630, AT3G51860, AT2G29110, AT2G29100, AT5G11210, AT2G29120, AT3G07520	3873	31	18499	2.46524
GOTERM_BP_DIRECT	GO:0008219~cell death	20	0.392311	0.000714652	AT1G12050, AT5G53760, AT2G17480, AT3G01420, AT5G51290, AT5G43940, AT1G64280, AT2G26560, AT3G45290, AT2G13790, AT3G44880, AT1G28380, AT3G50930, AT1G08720, AT4G33430, AT1G11310, AT4G14400, AT1G61560, AT2G39200, AT1G29690	3873	44	18499	2.17109
GOTERM_BP_DIRECT	GO:0043248~proteasome assembly	11	0.215771	0.000719201	AT4G19006, AT1G67250, AT4G29040, AT5G38650, AT1G64750, AT5G45620, AT1G64520, AT1G29150, AT3G15180, AT4G38630, AT2G26780	3873	17	18499	3.09061
GOTERM_BP_DIRECT	GO:0002213~defense response to insect	11	0.215771	0.000719201	AT3G28740, AT3G44260, AT5G24770, AT5G43580, AT2G29350, AT5G14180, AT5G60890, AT1G74930, AT3G48520, AT3G52430, AT4G16760	3873	17	18499	3.09061
GOTERM_BP_DIRECT	GO:0009408~response to heat	52	1.02001	0.000758044	AT5G59820, AT4G11260, AT5G22060, AT3G08720, AT5G12030, AT5G47910, AT4G26850, AT2G47180, AT1G64520, AT1G07400, AT4G36990, AT1G28520, AT1G64280, AT5G12380, AT2G26150, AT3G09350, AT5G09590, AT3G61190, AT4G29040, AT5G52640, AT1G52560, AT2G38750, AT4G26080, AT2G46240, AT2G38470, AT3G08970, AT5G53000, AT5G16820, AT5G28540, AT1G16540, AT5G02490, AT5G57560, AT3G02885, AT5G12020, AT1G79930, AT5G42020, AT5…	3873	160	18499	1.55233
GOTERM_BP_DIRECT	GO:0030433~ER-associated ubiquitin-dependent protein catabolic process	15	0.294233	0.000941894	AT5G35080, AT1G30000, AT5G50430, AT5G43010, AT5G15400, AT1G09100, AT1G65040, AT5G20000, AT4G29040, AT1G53750, AT1G45000, AT2G03510, AT5G28540, AT1G18260, AT3G05530	3873	29	18499	2.47055
GOTERM_BP_DIRECT	GO:0008652~cellular amino acid biosynthetic process	27	0.529619	0.00104324	AT2G37250, AT3G06350, AT4G39940, AT3G22460, AT1G25220, AT5G66120, AT5G28237, AT4G39980, AT2G14750, AT5G56760, AT3G20390, AT1G10070, AT3G61440, AT5G17990, AT2G04400, AT4G14880, AT1G52410, AT5G54810, AT3G59760, AT3G13110, AT5G05590, AT1G48850, AT1G22410, AT3G54640, AT5G05730, AT4G27070, AT1G69370	3873	69	18499	1.86903
GOTERM_BP_DIRECT	GO:0006040~amino sugar metabolic process	10	0.196155	0.00110699	AT3G12500, AT2G43570, AT4G01700, AT3G54420, AT3G04720, AT2G43620, AT3G47540, AT1G02360, AT2G43590, AT2G18660	3873	15	18499	3.18427
GOTERM_BP_DIRECT	GO:0048194~Golgi vesicle budding	8	0.156924	0.00115004	AT1G59820, AT1G13210, AT3G25610, AT1G72700, AT1G68710, AT1G26130, AT1G17500, AT3G13900	3873	10	18499	3.82112
GOTERM_BP_DIRECT	GO:0006470~protein dephosphorylation	36	0.706159	0.00142012	AT2G29400, AT2G25620, AT4G31860, AT1G72770, AT3G05640, AT3G12620, AT5G06750, AT3G51370, AT4G18140, AT1G68410, AT2G40180, AT4G33920, AT2G28890, AT2G33700, AT3G55050, AT4G26080, AT4G31750, AT3G17250, AT1G17720, AT5G51760, AT1G34750, AT5G43380, AT5G11860, AT3G55270, AT1G22280, AT1G78200, AT1G07160, AT4G28400, AT5G56610, AT2G30020, AT5G10740, AT3G62260, AT1G07630, AT1G03590, AT1G17550, AT5G46410	3873	103	18499	1.66942
GOTERM_BP_DIRECT	GO:0010043~response to zinc ion	22	0.431542	0.00147573	AT3G02570, AT2G46800, AT1G52760, AT3G22460, AT2G32520, AT2G23150, AT3G07720, AT5G24380, AT1G19570, AT2G38380, AT3G12100, AT2G04620, AT1G67070, AT5G01600, AT1G21750, AT3G16450, AT4G02520, AT5G35590, AT5G03630, AT4G31300, AT1G16470, AT2G30860	3873	53	18499	1.98266
GOTERM_BP_DIRECT	GO:0006857~oligopeptide transport	26	0.510004	0.00151816	AT3G53960, AT1G69870, AT1G22550, AT1G48370, AT3G21670, AT4G21680, AT1G22570, AT5G55930, AT1G68570, AT5G53550, AT4G24120, AT5G62680, AT4G26590, AT2G02040, AT2G26690, AT1G72140, AT1G65730, AT3G47960, AT5G24380, AT1G59740, AT1G72120, AT1G32450, AT1G72125, AT2G37900, AT1G09930, AT5G46050	3873	67	18499	1.85353
GOTERM_BP_DIRECT	GO:0006897~endocytosis	26	0.510004	0.00151816	AT1G04440, AT5G46630, AT2G26890, AT5G13300, AT3G11130, AT1G03900, AT3G54840, AT1G72710, AT3G13670, AT4G16144, AT3G58600, AT4G32285, AT5G22780, AT3G43300, AT5G35200, AT4G32160, AT2G19470, AT5G05190, AT5G57015, AT4G19640, AT4G28540, AT1G60490, AT3G19960, AT5G25250, AT5G22770, AT3G08530	3873	67	18499	1.85353
GOTERM_BP_DIRECT	GO:0006914~autophagy	20	0.392311	0.00185168	AT3G62770, AT5G17290, AT4G24690, AT4G16520, AT1G54710, AT3G60640, AT3G56440, AT1G54210, AT3G61960, AT4G29950, AT4G21980, AT3G06420, AT5G45900, AT4G04620, AT4G00355, AT2G46240, AT2G05630, AT3G15580, AT5G54730, AT2G31260	3873	47	18499	2.03251
GOTERM_BP_DIRECT	GO:0009694~jasmonic acid metabolic process	6	0.117693	0.00198632	AT2G46370, AT1G44350, AT5G07010, AT3G48520, AT4G37150, AT1G19640	3873	6	18499	4.7764
GOTERM_BP_DIRECT	GO:0006995~cellular response to nitrogen starvation	13	0.255002	0.00230797	AT5G45380, AT5G17290, AT1G20620, AT4G16520, AT3G60640, AT3G05630, AT4G21980, AT3G06420, AT4G04620, AT5G45900, AT1G20630, AT2G05630, AT3G15580	3873	25	18499	2.48373
GOTERM_BP_DIRECT	GO:0009814~defense response, incompatible interaction	13	0.255002	0.00230797	AT1G29340, AT5G36970, AT5G27420, AT4G26070, AT3G21220, AT5G06960, AT3G05200, AT1G51660, AT3G20600, AT4G29810, AT4G22330, AT4G26750, AT3G49530	3873	25	18499	2.48373
GOTERM_BP_DIRECT	GO:0031348~negative regulation of defense response	13	0.255002	0.00230797	AT2G46370, AT3G09260, AT3G61190, AT4G39030, AT3G09840, AT1G59870, AT5G48380, AT1G11310, AT3G59280, AT1G74710, AT3G11820, AT1G64280, AT3G52430	3873	25	18499	2.48373
GOTERM_BP_DIRECT	GO:0006102~isocitrate metabolic process	8	0.156924	0.00259054	AT4G35260, AT2G17130, AT2G05710, AT5G03290, AT3G09810, AT5G14590, AT1G54340, AT4G26970	3873	11	18499	3.47375
GOTERM_BP_DIRECT	GO:0009409~response to cold	84	1.6477	0.00278728	AT1G20620, AT3G08720, AT4G16845, AT2G22300, AT3G07740, AT5G58940, AT5G24090, AT5G63980, AT3G61190, AT3G11170, AT2G37770, AT2G38750, AT1G43160, AT5G01600, AT4G11890, AT1G27730, AT3G57260, AT2G33380, AT3G50970, AT4G02380, AT2G18790, AT3G48360, AT1G16540, AT5G40010, AT3G03050, AT1G78080, AT5G57560, AT4G17615, AT2G37760, AT4G34150, AT3G16470, AT3G48750, AT3G51960, AT2G38760, AT3G25770, AT2G43790, AT5…	3873	299	18499	1.34187
GOTERM_BP_DIRECT	GO:0006816~calcium ion transport	15	0.294233	0.00303354	AT2G32400, AT5G48410, AT2G38170, AT5G48400, AT5G01490, AT1G10130, AT1G42540, AT3G13320, AT2G29110, AT2G29100, AT1G07810, AT5G11210, AT4G00900, AT2G29120, AT3G07520	3873	32	18499	2.23894
GOTERM_BP_DIRECT	GO:0001666~response to hypoxia	18	0.35308	0.00311132	AT5G26860, AT5G20830, AT1G35140, AT5G03730, AT5G27760, AT1G53910, AT1G64280, AT3G52430, AT5G63790, AT2G26150, AT2G32700, AT3G43190, AT5G54960, AT3G48090, AT3G20770, AT4G27780, AT1G17290, AT1G72330	3873	42	18499	2.04703
GOTERM_BP_DIRECT	GO:0000162~tryptophan biosynthetic process	13	0.255002	0.00347786	AT2G04400, AT1G25220, AT5G28237, AT1G52410, AT5G54810, AT5G05590, AT4G31500, AT5G60890, AT3G54640, AT5G05730, AT5G17990, AT4G27070, AT1G69370	3873	26	18499	2.3882
GOTERM_BP_DIRECT	GO:0010105~negative regulation of ethylene-activated signaling pathway	10	0.196155	0.00357184	AT3G23150, AT2G25490, AT3G15210, AT1G50640, AT5G03730, AT2G40940, AT5G25350, AT3G52430, AT1G04310, AT3G04580	3873	17	18499	2.80965
GOTERM_BP_DIRECT	GO:0007034~vacuolar transport	12	0.235386	0.00362634	AT1G03950, AT3G10640, AT5G22950, AT3G55130, AT3G05710, AT2G06530, AT1G24460, AT5G45130, AT5G63880, AT4G29160, AT3G52850, AT3G47810	3873	23	18499	2.49204
GOTERM_BP_DIRECT	GO:0034976~response to endoplasmic reticulum stress	11	0.215771	0.00367643	AT5G42020, AT5G60640, AT3G54960, AT1G21750, AT2G32920, AT2G47470, AT1G04980, AT4G24190, AT3G10800, AT1G77510, AT1G07960	3873	20	18499	2.62702
GOTERM_BP_DIRECT	GO:0008152~metabolic process	84	1.6477	0.00410996	AT5G16080, AT2G15480, AT1G32940, AT1G22400, AT5G38120, AT5G15860, AT3G46690, AT3G21790, AT4G15490, AT2G33150, AT3G63010, AT1G06000, AT1G20510, AT3G21750, AT3G05120, AT1G44350, AT2G29710, AT1G51760, AT2G29750, AT3G11430, AT5G12890, AT1G22340, AT2G15490, AT4G16740, AT2G35020, AT2G36780, AT5G08300, AT3G46660, AT2G22930, AT1G26120, AT4G13430, AT4G21326, AT1G30530, AT3G21780, AT4G15270, AT2G26480, AT4…	3873	303	18499	1.32415
GOTERM_BP_DIRECT	GO:0009058~biosynthetic process	34	0.666928	0.00545495	AT1G74000, AT1G74020, AT5G18480, AT4G11280, AT4G23600, AT1G03210, AT1G03030, AT3G57020, AT5G11520, AT1G01480, AT4G16600, AT2G01460, AT1G74710, AT3G51450, AT1G17290, AT3G27610, AT2G35710, AT5G19550, AT1G62730, AT1G74010, AT1G73980, AT4G31990, AT3G57010, AT5G19485, AT4G37770, AT1G31220, AT1G77130, AT3G51440, AT2G39770, AT3G51430, AT5G53970, AT2G24850, AT1G72330, AT4G23590	3873	103	18499	1.57668
GOTERM_BP_DIRECT	GO:0042343~indole glucosinolate metabolic process	11	0.215771	0.00571535	AT3G28740, AT3G09260, AT5G10610, AT5G10600, AT5G67310, AT4G37430, AT5G36220, AT4G37410, AT1G21100, AT4G37370, AT1G21120	3873	21	18499	2.50192
GOTERM_BP_DIRECT	GO:0002238~response to molecule of fungal origin	6	0.117693	0.00574801	AT4G27320, AT1G73260, AT1G10920, AT5G10380, AT3G19260, AT5G54430	3873	7	18499	4.09406
GOTERM_BP_DIRECT	GO:0007033~vacuole organization	10	0.196155	0.00582823	AT1G03060, AT5G46860, AT3G14270, AT2G27600, AT2G38020, AT1G17340, AT2G26890, AT3G54860, AT4G16144, AT3G54300	3873	18	18499	2.65356
GOTERM_BP_DIRECT	GO:0012501~programmed cell death	10	0.196155	0.00582823	AT4G23280, AT2G38530, AT4G23130, AT3G45860, AT4G38360, AT1G73260, AT5G10380, AT4G23170, AT1G16420, AT1G32230	3873	18	18499	2.65356
GOTERM_BP_DIRECT	GO:0030968~endoplasmic reticulum unfolded protein response	10	0.196155	0.00582823	AT1G65040, AT4G34460, AT2G02810, AT1G27350, AT1G42990, AT1G27330, AT1G71220, AT1G14360, AT2G17520, AT3G10800	3873	18	18499	2.65356
GOTERM_BP_DIRECT	GO:0006887~exocytosis	22	0.431542	0.00659587	AT2G28650, AT4G14950, AT3G14090, AT3G52400, AT5G61010, AT1G04750, AT5G50380, AT2G32670, AT1G11890, AT5G03540, AT3G54300, AT3G11820, AT1G47560, AT1G51640, AT3G09520, AT1G71820, AT5G22360, AT5G59730, AT1G72470, AT1G07000, AT5G41950, AT1G54090	3873	59	18499	1.78103
GOTERM_BP_DIRECT	GO:0006623~protein targeting to vacuole	16	0.313849	0.00702933	AT4G23700, AT2G26890, AT4G29380, AT2G14720, AT4G17140, AT1G30900, AT3G54300, AT3G47810, AT2G34940, AT4G20110, AT1G09070, AT5G39510, AT5G16830, AT2G14740, AT3G52850, AT5G18525	3873	38	18499	2.01112
GOTERM_BP_DIRECT	GO:0080027~response to herbivore	7	0.137309	0.00803919	AT4G15210, AT3G45140, AT2G24210, AT3G04720, AT1G61120, AT3G16400, AT4G16740	3873	10	18499	3.34348
GOTERM_BP_DIRECT	GO:0006491~N-glycan processing	7	0.137309	0.00803919	AT4G38240, AT1G30000, AT5G56360, AT5G14950, AT1G51590, AT3G11040, AT5G05460	3873	10	18499	3.34348
GOTERM_BP_DIRECT	GO:0045899~positive regulation of RNA polymerase II transcriptional preinitiation complex assembly	7	0.137309	0.00803919	AT5G20000, AT4G29040, AT1G53750, AT5G43010, AT1G45000, AT3G05530, AT1G09100	3873	10	18499	3.34348
GOTERM_BP_DIRECT	GO:0002237~response to molecule of bacterial origin	10	0.196155	0.00904078	AT1G80840, AT3G50930, AT5G24590, AT4G26070, AT3G59280, AT1G73260, AT4G23210, AT2G25000, AT4G31800, AT5G26920	3873	19	18499	2.5139
GOTERM_BP_DIRECT	GO:1900150~regulation of defense response to fungus	8	0.156924	0.00906222	AT3G28450, AT5G05190, AT3G22231, AT1G08720, AT3G05710, AT1G13960, AT4G14400, AT4G02380	3873	13	18499	2.93932
GOTERM_BP_DIRECT	GO:0009809~lignin biosynthetic process	24	0.470773	0.00922264	AT5G54160, AT1G18140, AT1G76470, AT5G05340, AT1G09500, AT5G14700, AT1G52760, AT1G77520, AT4G01070, AT2G23910, AT1G67980, AT1G77530, AT1G15950, AT5G04330, AT1G80820, AT5G13420, AT4G30470, AT1G33030, AT2G33590, AT1G61810, AT4G34230, AT1G72680, AT1G61820, AT4G37990	3873	68	18499	1.68579
GOTERM_BP_DIRECT	GO:0043171~peptide catabolic process	9	0.17654	0.00928558	AT4G33090, AT5G56660, AT5G54140, AT3G02875, AT4G17830, AT1G44350, AT1G51760, AT2G41790, AT1G51780	3873	16	18499	2.68673
GOTERM_BP_DIRECT	GO:0006486~protein glycosylation	25	0.490388	0.00966426	AT2G25110, AT2G16530, AT1G32210, AT3G45040, AT1G74420, AT1G77810, AT1G34130, AT1G20575, AT4G38240, AT2G35710, AT3G02570, AT1G27350, AT1G80290, AT4G26940, AT1G27330, AT5G62620, AT1G14080, AT5G57500, AT1G49710, AT1G67070, AT5G19690, AT2G35610, AT3G55830, AT1G71220, AT2G15390	3873	72	18499	1.65847
GOTERM_BP_DIRECT	GO:0010224~response to UV-B	22	0.431542	0.0100704	AT1G66580, AT5G59820, AT1G05880, AT1G67500, AT1G35210, AT3G55270, AT2G01180, AT5G59920, AT3G17800, AT5G26920, AT3G05210, AT1G73805, AT2G46370, AT4G01660, AT3G45640, AT2G22880, AT2G37040, AT2G43790, AT1G75040, AT4G38620, AT5G05410, AT3G21890	3873	61	18499	1.72264
GOTERM_BP_DIRECT	GO:0016998~cell wall macromolecule catabolic process	12	0.235386	0.0111527	AT3G12500, AT2G43570, AT4G01700, AT3G54420, AT3G52790, AT4G25433, AT2G43620, AT3G47540, AT5G62150, AT1G02360, AT2G43590, AT2G17120	3873	26	18499	2.20449
GOTERM_BP_DIRECT	GO:0052696~flavonoid glucuronidation	35	0.686544	0.011865	AT3G53150, AT2G15480, AT5G66690, AT1G22400, AT3G46650, AT4G01070, AT2G43820, AT3G21790, AT3G46690, AT4G15490, AT1G06000, AT4G15260, AT4G15280, AT2G29710, AT2G29750, AT2G15490, AT5G12890, AT1G22340, AT3G11340, AT2G36780, AT3G46700, AT3G46680, AT3G46660, AT2G22930, AT1G30530, AT2G26480, AT4G27560, AT5G59580, AT4G34131, AT1G05680, AT1G07260, AT1G24100, AT2G36770, AT2G30140, AT4G34135	3873	112	18499	1.49263
GOTERM_BP_DIRECT	GO:0006629~lipid metabolic process	52	1.02001	0.0121762	AT1G11910, AT3G44560, AT2G16530, AT3G51730, AT2G26560, AT3G62860, AT5G22500, AT1G73480, AT3G11170, AT4G34920, AT3G48090, AT3G44550, AT1G29760, AT3G15820, AT2G39410, AT1G52760, AT4G36945, AT3G09560, AT3G03310, AT5G57800, AT5G24210, AT5G42870, AT3G48080, AT1G02660, AT3G01420, AT2G44810, AT2G39420, AT3G52430, AT3G44540, AT2G30550, AT1G05790, AT5G24200, AT3G22231, AT1G73650, AT1G30370, AT5G01800, AT5…	3873	181	18499	1.37223
GOTERM_BP_DIRECT	GO:0070588~calcium ion transmembrane transport	10	0.196155	0.0134298	AT4G37640, AT3G57330, AT2G38170, AT3G22910, AT5G66650, AT1G27770, AT3G63380, AT4G29900, AT2G23790, AT4G36820	3873	20	18499	2.3882
GOTERM_BP_DIRECT	GO:0010053~root epidermal cell differentiation	10	0.196155	0.0134298	AT5G51060, AT4G26270, AT1G67490, AT3G13870, AT4G31170, AT1G16890, AT4G31230, AT5G09810, AT5G65090, AT3G27560	3873	20	18499	2.3882
GOTERM_BP_DIRECT	GO:0009624~response to nematode	25	0.490388	0.0138416	AT4G32650, AT4G39030, AT5G53550, AT5G38030, AT2G39350, AT3G12100, AT5G13580, AT3G14310, AT1G72140, AT1G71880, AT2G47800, AT3G17700, AT5G52450, AT2G38290, AT1G59740, AT1G58360, AT2G32700, AT3G60160, AT5G67330, AT4G18210, AT3G51860, AT5G27350, AT1G73260, AT1G61800, AT1G58340	3873	74	18499	1.61365
GOTERM_BP_DIRECT	GO:0050832~defense response to fungus	118	2.31463	0.0141841	AT1G52400, AT4G38540, AT5G60280, AT3G52400, AT5G47910, AT5G25910, AT1G45145, AT2G22300, AT1G64280, AT1G49050, AT1G19250, AT3G60190, AT5G43580, AT5G46871, AT3G61980, AT3G06550, AT3G50970, AT2G33380, AT2G35000, AT5G64810, AT5G46350, AT1G03850, AT3G45330, AT1G80840, AT3G56400, AT1G02360, AT2G43510, AT1G25540, AT2G34930, AT5G09440, AT4G08870, AT3G19190, AT2G01650, AT4G01700, AT2G25110, AT3G26830, AT3…	3873	464	18499	1.21469
GOTERM_BP_DIRECT	GO:0009684~indoleacetic acid biosynthetic process	9	0.17654	0.0143645	AT2G22330, AT2G20610, AT1G16400, AT4G31500, AT3G44300, AT4G39950, AT1G16410, AT5G54810, AT3G44310	3873	17	18499	2.52868
GOTERM_BP_DIRECT	GO:0042594~response to starvation	9	0.17654	0.0143645	AT3G62770, AT5G17290, AT1G54710, AT2G26890, AT3G14050, AT1G54130, AT3G56440, AT4G29950, AT5G54730	3873	17	18499	2.52868
GOTERM_BP_DIRECT	GO:0018401~peptidyl-proline hydroxylation to 4-hydroxy-L-proline	7	0.137309	0.0145776	AT2G43080, AT3G28480, AT1G20270, AT2G17720, AT5G18900, AT3G06300, AT4G33910	3873	11	18499	3.03953
GOTERM_BP_DIRECT	GO:0009864~induced systemic resistance, jasmonic acid mediated signaling pathway	7	0.137309	0.0145776	AT2G46370, AT1G42540, AT5G60410, AT3G15210, AT3G56400, AT2G43790, AT5G47220	3873	11	18499	3.03953
GOTERM_BP_DIRECT	GO:0019375~galactolipid biosynthetic process	7	0.137309	0.0145776	AT1G12640, AT4G00550, AT5G42870, AT4G31780, AT3G05630, AT3G09560, AT5G12290	3873	11	18499	3.03953
GOTERM_BP_DIRECT	GO:0055088~lipid homeostasis	8	0.156924	0.0148864	AT3G06810, AT3G22231, AT1G06290, AT3G45300, AT5G65110, AT3G51840, AT3G57280, AT4G16760	3873	14	18499	2.72937
GOTERM_BP_DIRECT	GO:0018105~peptidyl-serine phosphorylation	24	0.470773	0.0159797	AT1G30640, AT1G04440, AT5G66210, AT3G10660, AT4G04695, AT5G09890, AT2G17290, AT5G12480, AT3G20410, AT5G23580, AT5G57015, AT2G19470, AT1G72710, AT5G04870, AT4G23650, AT4G28540, AT3G13670, AT4G04740, AT2G20470, AT2G30880, AT1G18890, AT1G48490, AT1G76040, AT4G09570	3873	71	18499	1.61456
GOTERM_BP_DIRECT	GO:0098542~defense response to other organism	16	0.313849	0.0193406	AT5G25120, AT5G10610, AT5G25140, AT3G26210, AT5G10600, AT3G26220, AT3G26170, AT3G23550, AT1G16410, AT4G37370, AT1G16400, AT5G36925, AT5G67310, AT4G37430, AT5G36220, AT4G37410	3873	42	18499	1.81958
GOTERM_BP_DIRECT	GO:0080142~regulation of salicylic acid biosynthetic process	5	0.0980777	0.019971	AT1G73805, AT3G09830, AT3G52430, AT5G03320, AT5G26920	3873	6	18499	3.98033
GOTERM_BP_DIRECT	GO:0034440~lipid oxidation	5	0.0980777	0.019971	AT3G22400, AT1G17420, AT3G45140, AT1G67560, AT1G72520	3873	6	18499	3.98033
GOTERM_BP_DIRECT	GO:0033320~UDP-D-xylose biosynthetic process	5	0.0980777	0.019971	AT3G46440, AT3G62830, AT2G47650, AT2G28760, AT3G53520	3873	6	18499	3.98033
GOTERM_BP_DIRECT	GO:0009682~induced systemic resistance	9	0.17654	0.0211934	AT2G30750, AT2G22330, AT4G12470, AT4G12480, AT4G31500, AT2G30770, AT1G32960, AT4G39950, AT1G64280	3873	18	18499	2.3882
GOTERM_BP_DIRECT	GO:0006520~cellular amino acid metabolic process	15	0.294233	0.0223737	AT1G27980, AT5G19550, AT5G27380, AT3G09920, AT4G23600, AT5G07440, AT4G31990, AT5G11520, AT1G35580, AT2G20340, AT2G20610, AT1G14810, AT5G53970, AT2G24850, AT4G23590	3873	39	18499	1.83708
GOTERM_BP_DIRECT	GO:0009688~abscisic acid biosynthetic process	8	0.156924	0.0229476	AT1G16540, AT2G47130, AT1G30100, AT3G14440, AT1G78390, AT2G27150, AT1G04580, AT5G20960	3873	15	18499	2.54741
GOTERM_BP_DIRECT	GO:0009612~response to mechanical stimulus	6	0.117693	0.0236699	AT5G61210, AT5G57560, AT2G41100, AT4G11280, AT5G37780, AT1G54990	3873	9	18499	3.18427
GOTERM_BP_DIRECT	GO:0006828~manganese ion transport	6	0.117693	0.0236699	AT1G80830, AT3G13320, AT5G67330, AT2G23150, AT1G07810, AT1G10130	3873	9	18499	3.18427
GOTERM_BP_DIRECT	GO:0006955~immune response	7	0.137309	0.024058	AT5G60360, AT1G73080, AT1G28380, AT3G45310, AT3G61440, AT3G43300, AT1G29690	3873	12	18499	2.78623
GOTERM_BP_DIRECT	GO:0006122~mitochondrial electron transport, ubiquinol to cytochrome c	7	0.137309	0.024058	AT1G22840, AT1G15120, AT5G25450, AT4G32470, AT4G10040, AT3G52730, AT3G02090	3873	12	18499	2.78623
GOTERM_BP_DIRECT	GO:0015996~chlorophyll catabolic process	7	0.137309	0.024058	AT4G01660, AT4G22920, AT5G43430, AT3G44880, AT1G19670, AT4G13250, AT5G13800	3873	12	18499	2.78623
GOTERM_BP_DIRECT	GO:0006875~cellular metal ion homeostasis	7	0.137309	0.024058	AT1G80830, AT5G23630, AT5G67330, AT3G59820, AT1G65540, AT2G23150, AT1G47240	3873	12	18499	2.78623
GOTERM_BP_DIRECT	GO:0045454~cell redox homeostasis	44	0.863084	0.0258246	AT1G60420, AT1G77370, AT5G60640, AT4G15670, AT1G45145, AT2G32920, AT4G15690, AT5G20500, AT1G77510, AT1G28480, AT5G63030, AT3G06050, AT3G17880, AT3G54960, AT1G21750, AT1G65980, AT3G58620, AT3G28850, AT4G26160, AT5G39950, AT2G17420, AT4G15700, AT4G34120, AT5G42150, AT1G03850, AT5G42850, AT4G15660, AT2G15570, AT3G08710, AT3G24170, AT1G08230, AT4G31240, AT1G69880, AT2G30540, AT1G65970, AT1G76760, AT2…	3873	155	18499	1.35588
GOTERM_BP_DIRECT	GO:0010345~suberin biosynthetic process	9	0.17654	0.0300317	AT5G22500, AT3G44550, AT5G23190, AT3G44560, AT5G58860, AT5G13580, AT3G11430, AT5G41040, AT3G44540	3873	19	18499	2.26251
GOTERM_BP_DIRECT	GO:0071230~cellular response to amino acid stimulus	9	0.17654	0.0300317	AT2G32400, AT1G42540, AT5G48410, AT5G48400, AT2G29110, AT2G29100, AT5G11210, AT2G29120, AT3G07520	3873	19	18499	2.26251
GOTERM_BP_DIRECT	GO:0010603~regulation of cytoplasmic mRNA processing body assembly	4	0.0784621	0.0309059	AT5G54920, AT3G14010, AT1G54170, AT4G26990	3873	4	18499	4.7764
GOTERM_BP_DIRECT	GO:0006598~polyamine catabolic process	4	0.0784621	0.0309059	AT2G43020, AT5G13700, AT3G59050, AT1G65840	3873	4	18499	4.7764
GOTERM_BP_DIRECT	GO:0034063~stress granule assembly	4	0.0784621	0.0309059	AT5G54920, AT3G14010, AT1G54170, AT4G26990	3873	4	18499	4.7764
GOTERM_BP_DIRECT	GO:0015692~lead ion transport	4	0.0784621	0.0309059	AT1G80830, AT1G15520, AT5G67330, AT2G23150	3873	4	18499	4.7764
GOTERM_BP_DIRECT	GO:0052325~cell wall pectin biosynthetic process	4	0.0784621	0.0309059	AT5G15470, AT3G01040, AT2G35610, AT5G41040	3873	4	18499	4.7764
GOTERM_BP_DIRECT	GO:0046854~phosphatidylinositol phosphorylation	8	0.156924	0.0335735	AT2G46500, AT5G63980, AT5G63990, AT5G54390, AT1G34260, AT1G60490, AT5G64000, AT5G09290	3873	16	18499	2.3882
GOTERM_BP_DIRECT	GO:0030091~protein repair	8	0.156924	0.0335735	AT5G07470, AT5G07460, AT4G21840, AT4G21850, AT4G04800, AT4G21830, AT5G61640, AT4G04840	3873	16	18499	2.3882
GOTERM_BP_DIRECT	GO:1900426~positive regulation of defense response to bacterium	8	0.156924	0.0335735	AT1G73805, AT5G14930, AT4G35580, AT1G07745, AT4G26750, AT4G14400, AT3G52430, AT4G13040	3873	16	18499	2.3882
GOTERM_BP_DIRECT	GO:0052544~defense response by callose deposition in cell wall	8	0.156924	0.0335735	AT2G22330, AT5G44070, AT4G31500, AT1G59870, AT3G54640, AT4G26850, AT4G39950, AT1G24100	3873	16	18499	2.3882
GOTERM_BP_DIRECT	GO:0072593~reactive oxygen species metabolic process	8	0.156924	0.0335735	AT5G62520, AT4G34460, AT3G49110, AT3G49120, AT5G47910, AT1G60490, AT1G64060, AT5G53540	3873	16	18499	2.3882
GOTERM_BP_DIRECT	GO:0006635~fatty acid beta-oxidation	15	0.294233	0.0345123	AT4G29010, AT5G42890, AT4G16210, AT5G48880, AT5G65110, AT3G51840, AT2G33150, AT2G42790, AT1G06290, AT3G06860, AT5G27520, AT4G39850, AT3G58750, AT4G13360, AT4G16760	3873	41	18499	1.74746
GOTERM_BP_DIRECT	GO:0003333~amino acid transmembrane transport	16	0.313849	0.0361496	AT5G41800, AT1G08230, AT1G44100, AT5G15240, AT1G77380, AT4G35180, AT5G23810, AT5G02170, AT1G80510, AT3G19553, AT3G56200, AT4G21120, AT5G38820, AT3G30390, AT1G31830, AT1G31820	3873	45	18499	1.69828
GOTERM_BP_DIRECT	GO:0006906~vesicle fusion	16	0.313849	0.0361496	AT3G52400, AT4G30240, AT1G04750, AT5G05760, AT2G32670, AT1G11890, AT3G54300, AT3G11820, AT3G24350, AT5G46860, AT5G22360, AT1G16240, AT3G05710, AT1G15880, AT5G16830, AT3G09740	3873	45	18499	1.69828
GOTERM_BP_DIRECT	GO:1902290~positive regulation of defense response to oomycetes	5	0.0980777	0.038935	AT4G24970, AT5G14930, AT3G22231, AT4G14400, AT5G50780	3873	7	18499	3.41171
GOTERM_BP_DIRECT	GO:0032957~inositol trisphosphate metabolic process	5	0.0980777	0.038935	AT5G16760, AT4G08170, AT4G18010, AT1G34120, AT2G43980	3873	7	18499	3.41171
GOTERM_BP_DIRECT	GO:0042732~D-xylose metabolic process	5	0.0980777	0.038935	AT3G46440, AT3G62830, AT2G47650, AT5G57655, AT3G53520	3873	7	18499	3.41171
GOTERM_BP_DIRECT	GO:0007029~endoplasmic reticulum organization	5	0.0980777	0.038935	AT1G54030, AT3G07100, AT4G14950, AT5G51510, AT2G22770	3873	7	18499	3.41171
GOTERM_BP_DIRECT	GO:0042538~hyperosmotic salinity response	19	0.372695	0.0392663	AT5G59820, AT5G17490, AT5G46180, AT5G49480, AT4G23600, AT2G43000, AT2G40950, AT2G37570, AT3G19580, AT5G24770, AT1G66350, AT3G51960, AT3G05880, AT5G46050, AT3G14440, AT5G14950, AT4G24960, AT1G18260, AT5G67450	3873	57	18499	1.59213
GOTERM_BP_DIRECT	GO:0033539~fatty acid beta-oxidation using acyl-CoA dehydrogenase	6	0.117693	0.0393006	AT3G06810, AT1G06290, AT3G45300, AT5G65110, AT3G51840, AT4G16760	3873	10	18499	2.86584
GOTERM_BP_DIRECT	GO:0009311~oligosaccharide metabolic process	6	0.117693	0.0393006	AT3G56310, AT1G67490, AT1G21270, AT5G08380, AT3G26380, AT1G24320	3873	10	18499	2.86584
GOTERM_BP_DIRECT	GO:0042787~protein ubiquitination involved in ubiquitin-dependent protein catabolic process	48	0.941546	0.0424517	AT5G20910, AT1G05890, AT4G02570, AT1G14330, AT5G45110, AT2G02870, AT3G13430, AT1G54210, AT2G40830, AT1G70320, AT5G37930, AT5G59550, AT4G19670, AT1G19310, AT5G01980, AT1G01640, AT2G44410, AT4G27880, AT3G46620, AT5G67480, AT1G26830, AT3G61790, AT1G32340, AT3G58030, AT3G48360, AT1G05880, AT5G63760, AT5G60820, AT1G65430, AT5G59140, AT1G26930, AT4G25230, AT1G15670, AT2G39720, AT4G28370, AT5G20570, AT5…	3873	177	18499	1.2953
GOTERM_BP_DIRECT	GO:0055085~transmembrane transport	56	1.09847	0.0453463	AT3G45060, AT3G05165, AT5G61520, AT1G53470, AT5G13750, AT4G18050, AT2G39210, AT3G19490, AT1G63010, AT2G17500, AT1G04120, AT1G65730, AT4G27970, AT2G32830, AT1G08920, AT2G26510, AT5G24380, AT5G01990, AT3G47420, AT1G28010, AT1G12940, AT2G47600, AT1G58200, AT5G17860, AT4G39850, AT4G24570, AT1G48370, AT5G53550, AT1G67300, AT1G49960, AT4G24120, AT4G28390, AT5G10490, AT5G39040, AT1G54115, AT3G55640, AT5…	3873	212	18499	1.26169
GOTERM_BP_DIRECT	GO:0006487~protein N-linked glycosylation	13	0.255002	0.0469024	AT5G03080, AT1G30000, AT2G16530, AT1G12990, AT1G32210, AT2G45790, AT1G24320, AT2G41490, AT1G67490, AT1G49710, AT5G55500, AT4G21150, AT5G14950	3873	35	18499	1.77409
GOTERM_BP_DIRECT	GO:0090630~activation of GTPase activity	10	0.196155	0.0469386	AT3G59570, AT3G07890, AT2G43490, AT4G28550, AT5G54310, AT3G49350, AT5G52580, AT4G29950, AT5G54780, AT5G53570	3873	24	18499	1.99017
GOTERM_BP_DIRECT	GO:0003006~developmental process involved in reproduction	8	0.156924	0.0470199	AT2G32190, AT1G05340, AT1G56060, AT2G32210, AT5G53550, AT4G24120, AT2G32200, AT3G22240	3873	17	18499	2.24772
GOTERM_BP_DIRECT	GO:0006891~intra-Golgi vesicle-mediated transport	14	0.274617	0.0491096	AT1G30630, AT5G63640, AT2G34840, AT1G06210, AT1G76970, AT3G15980, AT2G38410, AT4G39890, AT2G21390, AT5G39510, AT1G15880, AT4G04910, AT5G16880, AT1G21380	3873	39	18499	1.71461
GOTERM_BP_DIRECT	GO:0019760~glucosinolate metabolic process	14	0.274617	0.0491096	AT3G09260, AT4G37260, AT5G44210, AT3G11580, AT1G24625, AT1G61730, AT3G53340, AT5G13330, AT4G30540, AT4G30530, AT1G68360, AT4G30550, AT5G63790, AT1G04580	3873	39	18499	1.71461
GOTERM_BP_DIRECT	GO:0080167~response to karrikin	36	0.706159	0.0496547	AT3G57520, AT3G45060, AT1G33560, AT3G44720, AT5G57710, AT2G23910, AT1G06520, AT4G37370, AT5G62680, AT1G23010, AT4G13510, AT5G13750, AT5G05600, AT2G39980, AT2G37040, AT5G48540, AT3G13790, AT4G24110, AT1G71100, AT5G07460, AT4G31870, AT5G18470, AT5G40780, AT4G27280, AT4G35110, AT4G34710, AT1G25520, AT1G61890, AT2G16660, AT1G30530, AT2G36080, AT4G02940, AT1G05680, AT2G30490, AT1G61800, AT4G33150	3873	128	18499	1.34336

## Sheet: EF vs C__vegetative_GO_down
Category	Term	Count	%	PValue	Genes	List Total	Pop Hits	Pop Total	Fold Enrichment
GOTERM_BP_DIRECT	GO:0015979~photosynthesis	90	2.08044	1.30786e-35	AT1G29920, AT3G47470, AT2G30570, AT2G20260, AT1G76450, AT1G45474, AT1G19150, AT1G15820, AT4G15510, AT1G74470, AT3G21055, AT5G38410, AT1G20950, AT4G28660, AT5G66570, AT3G63540, AT4G05180, AT4G04040, AT2G05070, AT4G22890, AT3G55330, AT1G43670, AT5G01530, AT1G52230, AT4G02770, AT1G29930, AT3G56650, AT1G06680, AT3G54890, AT5G27390, AT4G19100, AT2G26550, AT1G55670, AT5G54270, AT1G17050, AT5G02120, AT5…	3154	138	18499	3.82516
GOTERM_BP_DIRECT	GO:0009658~chloroplast organization	71	1.64124	4.41303e-23	AT4G34740, AT3G63190, AT1G35680, AT5G19620, AT5G62430, AT3G08010, AT4G02990, AT1G69200, AT5G55280, AT3G19570, AT1G44000, AT1G06950, AT2G47940, AT1G32080, AT3G18870, AT3G60400, AT5G63420, AT5G44190, AT1G09340, AT4G34020, AT2G32480, AT5G35220, AT1G08540, AT3G63140, AT4G20130, AT5G42480, AT2G28000, AT4G23940, AT5G02250, AT5G08050, AT3G62910, AT2G24060, AT5G17790, AT3G52750, AT2G21170, AT3G27750, AT4…	3154	125	18499	3.33146
GOTERM_BP_DIRECT	GO:0009416~response to light stimulus	81	1.8724	1.06312e-16	AT5G67385, AT1G75780, AT1G29920, AT1G08810, AT3G62410, AT3G08660, AT1G48030, AT2G39730, AT4G25050, AT4G35090, AT1G20090, AT4G27430, AT2G05070, AT1G16880, AT1G42550, AT2G29650, AT1G37130, AT1G05200, AT2G32390, AT5G67440, AT5G35220, AT1G43560, AT1G29930, AT1G06040, AT4G36240, AT4G35290, AT2G34640, AT5G54270, AT4G20130, AT1G50280, AT4G34250, AT5G64330, AT1G79440, AT2G34430, AT1G67900, AT2G26640, AT3…	3154	188	18499	2.52705
GOTERM_BP_DIRECT	GO:0009768~photosynthesis, light harvesting in photosystem I	21	0.485437	6.60836e-14	AT3G47470, AT1G29910, AT1G29920, AT1G29930, AT1G61520, AT1G45474, AT1G19150, AT3G54890, AT3G27690, AT1G15820, AT3G08940, AT5G54270, AT2G40100, AT4G10340, AT2G34430, AT2G05100, AT2G34420, AT2G05070, AT3G61470, AT5G01530, AT1G08380	3154	22	18499	5.59865
GOTERM_BP_DIRECT	GO:0015995~chlorophyll biosynthetic process	28	0.647249	1.11641e-11	AT5G14220, AT2G20180, AT3G14930, AT1G10670, AT1G74470, AT4G03205, AT3G21200, AT4G27430, AT5G18660, AT3G59400, AT4G25080, AT5G13630, AT3G03710, AT4G18480, AT1G08520, AT2G40490, AT1G03475, AT1G03630, AT3G14110, AT4G15560, AT4G27440, AT5G45930, AT3G51820, AT3G48730, AT5G54190, AT1G44446, AT1G58290, AT3G56940	3154	42	18499	3.91017
GOTERM_BP_DIRECT	GO:0009735~response to cytokinin	70	1.61812	1.68708e-11	AT2G20260, AT4G01310, AT3G10520, AT4G25050, AT5G46290, AT4G34160, AT1G19050, AT2G25180, AT4G35000, AT1G16880, AT3G25920, AT1G13430, AT4G32260, AT1G52230, AT5G62920, AT2G40490, AT2G18300, AT3G63140, AT5G14910, AT3G18780, AT3G14420, AT5G45930, AT1G69040, AT4G09650, AT4G02530, AT5G35630, AT5G16710, AT3G27925, AT5G07020, AT4G33680, AT4G28750, AT1G05190, AT2G30950, AT1G78630, AT1G73060, AT4G39330, AT3…	3154	183	18499	2.24354
GOTERM_BP_DIRECT	GO:0010027~thylakoid membrane organization	27	0.624133	4.25529e-11	AT1G35680, AT1G74730, AT1G44575, AT3G26900, AT3G24590, AT4G14870, AT2G28800, AT5G24314, AT1G03160, AT1G65260, AT2G20890, AT5G12130, AT3G47450, AT2G30170, AT2G07050, AT5G35220, AT5G42270, AT1G28530, AT4G20130, AT5G18570, AT5G08050, AT2G18710, AT3G62910, AT2G01110, AT1G50250, AT2G30950, AT2G34860	3154	41	18499	3.86248
GOTERM_BP_DIRECT	GO:0018298~protein-chromophore linkage	27	0.624133	8.05341e-10	AT2G47590, AT1G29920, AT3G47470, AT1G45474, AT4G08920, AT1G19150, AT3G27690, AT1G15820, AT3G08940, AT3G45780, AT2G34420, AT2G05070, AT5G01530, AT5G35840, AT1G29910, AT1G29930, AT1G61520, AT3G54890, AT5G54270, AT2G40100, AT5G02120, AT4G10340, AT5G63860, AT2G34430, AT2G05100, AT5G24850, AT3G61470	3154	45	18499	3.51915
GOTERM_BP_DIRECT	GO:0009637~response to blue light	28	0.647249	9.17803e-09	AT1G29920, AT4G08920, AT1G19150, AT4G28860, AT3G27690, AT1G10120, AT3G08940, AT5G55280, AT5G38410, AT4G01120, AT2G36910, AT3G45780, AT1G42550, AT4G40060, AT5G01530, AT1G66840, AT1G29910, AT1G08540, AT3G54890, AT2G34640, AT2G40100, AT5G38420, AT4G10340, AT1G67090, AT2G05100, AT5G38430, AT4G18390, AT3G28860	3154	52	18499	3.15821
GOTERM_BP_DIRECT	GO:0055114~oxidation-reduction process	305	7.05039	1.04413e-08	AT1G80560, AT2G35660, AT4G39510, AT3G53130, AT3G55360, AT3G14415, AT3G61220, AT3G02730, AT5G24155, AT4G35090, AT3G25560, AT5G23310, AT3G49140, AT4G20870, AT5G08740, AT1G37130, AT1G77490, AT5G60600, AT4G28720, AT5G44400, AT4G13260, AT3G29320, AT4G30950, AT1G43560, AT3G19000, AT2G17970, AT1G56000, AT1G53670, AT5G16990, AT4G35760, AT3G14420, AT1G15020, AT1G26570, AT4G03520, AT2G42250, AT1G67090, AT3…	3154	1330	18499	1.34504
GOTERM_BP_DIRECT	GO:0019253~reductive pentose-phosphate cycle	16	0.369857	1.88892e-08	AT3G55800, AT2G21170, AT3G12780, AT3G62410, AT3G54050, AT3G60750, AT5G38410, AT5G38420, AT3G26650, AT1G42970, AT1G67090, AT1G32060, AT5G38430, AT1G12900, AT3G04790, AT1G56190	3154	20	18499	4.6922
GOTERM_BP_DIRECT	GO:0010207~photosystem II assembly	15	0.346741	2.61813e-08	AT1G73060, AT5G35220, AT3G60370, AT1G71500, AT4G35760, AT5G48790, AT4G35250, AT5G51545, AT2G20890, AT5G66570, AT1G54500, AT4G10340, AT1G03600, AT1G05385, AT3G50820	3154	18	18499	4.88771
GOTERM_BP_DIRECT	GO:0009773~photosynthetic electron transport in photosystem I	14	0.323625	3.35993e-08	AT4G09650, AT2G46820, AT1G18730, AT1G64770, AT1G55370, AT5G64040, AT3G54050, AT1G70760, AT4G22890, AT2G05620, AT1G55670, AT1G15980, AT3G16250, AT2G01590	3154	16	18499	5.13209
GOTERM_BP_DIRECT	GO:0032544~plastid translation	12	0.277393	3.52107e-08	AT3G63190, AT5G54600, AT2G33800, AT3G63140, AT3G62910, AT2G39140, AT1G68590, AT1G70200, AT2G38140, AT1G09340, AT1G79850, AT3G56910	3154	12	18499	5.86525
GOTERM_BP_DIRECT	GO:0010114~response to red light	29	0.670365	3.87465e-08	AT1G29920, AT4G08920, AT1G19150, AT1G69530, AT3G27690, AT3G08940, AT3G17040, AT2G37640, AT5G38410, AT2G21650, AT4G32280, AT2G02950, AT5G01530, AT1G29910, AT1G15550, AT1G08540, AT3G54890, AT4G25130, AT3G18780, AT2G34640, AT2G40100, AT5G38420, AT1G10470, AT4G10340, AT1G67090, AT2G05100, AT5G67030, AT3G48100, AT5G38430	3154	58	18499	2.93263
GOTERM_BP_DIRECT	GO:0009409~response to cold	88	2.03421	1.35752e-07	AT3G47470, AT3G17390, AT3G02870, AT1G35680, AT3G08920, AT2G28900, AT1G45474, AT4G10030, AT4G04330, AT4G24280, AT5G63320, AT2G39730, AT1G03680, AT2G36400, AT1G17190, AT4G35090, AT4G25480, AT3G53990, AT5G52440, AT1G16880, AT4G38680, AT1G09340, AT5G10030, AT4G24500, AT3G54890, AT4G38840, AT3G23000, AT3G14210, AT4G09650, AT1G67090, AT3G01500, AT2G26640, AT1G67280, AT3G61470, AT4G37930, AT4G24770, AT1…	3154	299	18499	1.72623
GOTERM_BP_DIRECT	GO:0009765~photosynthesis, light harvesting	12	0.277393	1.93259e-07	AT4G10340, AT3G47470, AT5G47110, AT1G61520, AT1G29930, AT3G54890, AT1G19150, AT5G57030, AT2G21970, AT5G54270, AT2G40100, AT5G01530	3154	13	18499	5.41408
GOTERM_BP_DIRECT	GO:0010218~response to far red light	25	0.577901	2.55802e-07	AT1G29920, AT4G08920, AT1G19150, AT3G27690, AT3G08940, AT1G14920, AT5G38410, AT4G32280, AT2G02950, AT5G01530, AT1G29910, AT2G01570, AT2G39940, AT3G54890, AT4G25130, AT2G34640, AT3G18780, AT2G40100, AT5G38420, AT4G10340, AT1G67090, AT2G05100, AT5G38430, AT3G28860, AT4G15090	3154	49	18499	2.99247
GOTERM_BP_DIRECT	GO:0071482~cellular response to light stimulus	12	0.277393	7.61729e-07	AT1G64860, AT3G53920, AT1G08540, AT2G48120, AT5G08740, AT5G13730, AT2G30170, AT2G36990, AT2G36390, AT1G07180, AT1G68010, AT5G03650	3154	14	18499	5.02736
GOTERM_BP_DIRECT	GO:0009734~auxin-activated signaling pathway	60	1.38696	1.38273e-06	AT5G37020, AT4G14560, AT5G55540, AT2G46070, AT2G22670, AT4G03190, AT3G04730, AT3G13980, AT1G29460, AT1G59750, AT2G33860, AT2G36910, AT5G18060, AT3G23050, AT3G61830, AT1G04240, AT5G01270, AT1G23080, AT2G01950, AT2G21050, AT1G25490, AT2G38120, AT2G33310, AT4G14550, AT1G54200, AT1G29450, AT1G29440, AT5G16530, AT1G69160, AT1G77690, AT3G28860, AT5G18010, AT5G18030, AT1G28560, AT2G42620, AT4G37580, AT3…	3154	190	18499	1.85218
GOTERM_BP_DIRECT	GO:0007017~microtubule-based process	16	0.369857	3.34791e-06	AT1G75780, AT5G62690, AT5G23860, AT4G14960, AT4G27360, AT5G55280, AT4G38950, AT5G62700, AT1G50010, AT5G19780, AT2G29550, AT5G12250, AT1G20010, AT3G44200, AT5G19770, AT1G04820	3154	26	18499	3.60938
GOTERM_BP_DIRECT	GO:0007623~circadian rhythm	36	0.832178	5.02688e-06	AT4G08920, AT3G58850, AT4G18020, AT5G02840, AT3G19720, AT3G57040, AT3G12320, AT4G26700, AT4G15248, AT3G45780, AT4G32890, AT2G21660, AT2G46790, AT1G09340, AT4G34680, AT3G46780, AT2G46830, AT1G18330, AT4G24500, AT4G36240, AT3G63140, AT5G56860, AT1G68830, AT4G02630, AT2G42540, AT5G02120, AT4G38960, AT1G10470, AT5G02810, AT3G01060, AT3G48100, AT4G37930, AT4G26150, AT4G28610, AT5G12050, AT3G04910	3154	97	18499	2.17679
GOTERM_BP_DIRECT	GO:0010196~nonphotochemical quenching	9	0.208044	5.40081e-06	AT4G10340, AT4G03280, AT5G43050, AT1G65420, AT5G08050, AT1G74730, AT1G44575, AT1G15820, AT1G56500	3154	9	18499	5.86525
GOTERM_BP_DIRECT	GO:0010206~photosystem II repair	11	0.254276	1.04745e-05	AT2G47940, AT5G39830, AT4G18370, AT1G54780, AT3G27925, AT1G50250, AT5G42270, AT2G30950, AT1G03600, AT1G05385, AT1G75690	3154	14	18499	4.60841
GOTERM_BP_DIRECT	GO:0006261~DNA-dependent DNA replication	14	0.323625	1.07195e-05	AT5G04110, AT2G40550, AT4G24790, AT3G23890, AT5G22110, AT5G27740, AT3G10270, AT1G21690, AT1G77470, AT4G32700, AT5G45720, AT4G18820, AT2G02480, AT1G14460	3154	22	18499	3.73243
GOTERM_BP_DIRECT	GO:0009793~embryo development ending in seed dormancy	115	2.65834	1.1541e-05	AT4G00020, AT3G63190, AT3G54720, AT5G26742, AT2G45270, AT2G21650, AT5G10170, AT1G67730, AT5G60540, AT3G15030, AT5G03800, AT5G16715, AT5G39710, AT4G21530, AT2G35340, AT5G02250, AT1G02820, AT4G37300, AT1G65330, AT4G24670, AT1G78630, AT5G21140, AT5G37630, AT2G25660, AT1G24340, AT4G13560, AT4G34620, AT1G49510, AT1G80260, AT1G58210, AT1G70070, AT5G57930, AT2G41720, AT3G54650, AT3G06430, AT2G01620, AT4…	3154	459	18499	1.46951
GOTERM_BP_DIRECT	GO:0007169~transmembrane receptor protein tyrosine kinase signaling pathway	43	0.99399	1.50229e-05	AT1G10850, AT5G67280, AT5G45840, AT3G46370, AT4G18640, AT5G43020, AT3G57830, AT4G20140, AT2G27060, AT1G75640, AT1G31420, AT2G45340, AT1G27190, AT3G28040, AT5G51560, AT3G03770, AT2G41820, AT4G20270, AT2G01950, AT1G62950, AT5G10020, AT2G26730, AT5G65700, AT5G63710, AT5G14210, AT3G49670, AT2G36570, AT2G42290, AT3G08680, AT1G60630, AT3G47580, AT1G75820, AT4G22730, AT4G23740, AT1G12460, AT2G02780, AT5…	3154	130	18499	1.94004
GOTERM_BP_DIRECT	GO:0007018~microtubule-based movement	26	0.601017	2.32687e-05	AT3G45850, AT3G19050, AT5G47820, AT5G27000, AT1G63640, AT2G21300, AT3G20150, AT4G38950, AT4G27180, AT2G21380, AT1G18550, AT1G21730, AT5G66310, AT3G16060, AT5G10470, AT3G50240, AT5G06670, AT3G49650, AT3G44730, AT5G65460, AT5G54670, AT2G22610, AT3G51150, AT1G01950, AT2G47500, AT4G39050	3154	64	18499	2.38276
GOTERM_BP_DIRECT	GO:0009767~photosynthetic electron transport chain	11	0.254276	6.00498e-05	AT4G03280, AT5G66190, AT4G23890, AT1G14150, AT1G60950, AT5G49740, AT4G27800, AT3G01440, AT1G08380, AT3G21200, AT2G01918	3154	16	18499	4.03236
GOTERM_BP_DIRECT	GO:0009926~auxin polar transport	23	0.531669	6.39718e-05	AT2G38120, AT5G19530, AT1G53700, AT5G55540, AT1G28560, AT1G29430, AT1G76190, AT2G31190, AT2G42620, AT1G29460, AT1G29450, AT1G77110, AT1G29440, AT5G16530, AT2G36910, AT1G15690, AT2G01420, AT1G77690, AT3G28860, AT1G29500, AT1G23080, AT1G29510, AT1G25490	3154	56	18499	2.40894
GOTERM_BP_DIRECT	GO:0010020~chloroplast fission	12	0.277393	6.82349e-05	AT3G52750, AT1G20830, AT2G21280, AT1G63680, AT3G19720, AT2G36250, AT5G55280, AT3G19180, AT5G42480, AT1G75010, AT5G46290, AT4G23940	3154	19	18499	3.70437
GOTERM_BP_DIRECT	GO:0019252~starch biosynthetic process	16	0.369857	8.76975e-05	AT5G04360, AT3G55800, AT5G51820, AT2G39930, AT1G70730, AT5G48300, AT1G10670, AT1G66430, AT2G36390, AT5G19220, AT1G27680, AT4G18240, AT5G24300, AT1G03310, AT2G21590, AT5G03650	3154	32	18499	2.93263
GOTERM_BP_DIRECT	GO:0006268~DNA unwinding involved in DNA replication	10	0.23116	0.000105266	AT5G04110, AT3G23890, AT2G07690, AT2G32000, AT3G10270, AT5G46280, AT5G63920, AT1G44900, AT4G02060, AT5G44635	3154	14	18499	4.18946
GOTERM_BP_DIRECT	GO:0042793~transcription from plastid promoter	8	0.184928	0.000108427	AT5G67570, AT4G02990, AT2G34640, AT1G74850, AT1G69200, AT5G24314, AT4G20130, AT1G21600	3154	9	18499	5.21356
GOTERM_BP_DIRECT	GO:0006270~DNA replication initiation	13	0.300509	0.000340044	AT4G16970, AT2G01120, AT1G77320, AT2G07690, AT3G25100, AT2G29680, AT5G46280, AT4G29910, AT1G44900, AT2G14050, AT4G02060, AT3G09660, AT5G44635	3154	25	18499	3.04993
GOTERM_BP_DIRECT	GO:0061077~chaperone-mediated protein folding	15	0.346741	0.000369208	AT4G26555, AT3G10060, AT3G60370, AT1G73655, AT4G04330, AT1G20810, AT4G19830, AT2G42540, AT5G13410, AT4G13830, AT3G53990, AT4G39710, AT5G45680, AT2G43560, AT1G18170	3154	32	18499	2.74934
GOTERM_BP_DIRECT	GO:0006096~glycolytic process	25	0.577901	0.000456742	AT3G25860, AT2G21170, AT3G12780, AT1G32440, AT5G47810, AT4G26520, AT2G34590, AT2G21330, AT3G26650, AT4G26530, AT1G42970, AT1G13440, AT3G22960, AT1G79530, AT4G29220, AT4G04040, AT1G12900, AT2G19860, AT4G38970, AT5G52920, AT5G03690, AT1G01090, AT4G24620, AT1G56190, AT5G08570	3154	71	18499	2.06523
GOTERM_BP_DIRECT	GO:0048564~photosystem I assembly	7	0.161812	0.00049913	AT5G35220, AT5G44650, AT1G22700, AT5G42270, AT2G30950, AT4G15510, AT2G15820	3154	8	18499	5.13209
GOTERM_BP_DIRECT	GO:0010190~cytochrome b6f complex assembly	7	0.161812	0.00049913	AT1G59840, AT4G37200, AT5G52110, AT3G26710, AT5G36120, AT5G54290, AT4G31560	3154	8	18499	5.13209
GOTERM_BP_DIRECT	GO:0045454~cell redox homeostasis	44	1.01711	0.000571338	AT5G15230, AT5G06690, AT1G64500, AT1G48030, AT1G50320, AT1G56500, AT4G21990, AT5G06290, AT1G03680, AT3G02730, AT2G18990, AT1G76080, AT3G25580, AT1G21350, AT4G35090, AT1G06830, AT1G62180, AT3G54900, AT3G26060, AT1G43560, AT3G57070, AT2G41680, AT4G37200, AT3G11630, AT1G53300, AT1G15020, AT2G42580, AT4G03520, AT5G54290, AT5G03880, AT4G10000, AT3G15360, AT5G16400, AT4G28730, AT2G47880, AT3G54660, AT1…	3154	155	18499	1.66497
GOTERM_BP_DIRECT	GO:0006260~DNA replication	28	0.647249	0.000638031	AT2G21790, AT1G21690, AT2G29570, AT4G32700, AT5G45720, AT1G08130, AT1G10930, AT1G66730, AT2G01120, AT1G08260, AT2G29680, AT1G77470, AT5G61000, AT3G09660, AT1G14460, AT1G65470, AT2G16365, AT1G60930, AT4G29910, AT1G08840, AT2G14050, AT1G31360, AT1G50840, AT2G40550, AT4G24790, AT5G52950, AT3G27060, AT5G44785	3154	85	18499	1.93208
GOTERM_BP_DIRECT	GO:0010205~photoinhibition	9	0.208044	0.000798844	AT4G30950, AT1G67740, AT4G04020, AT1G50250, AT5G42270, AT3G15850, AT2G30950, AT3G50820, AT5G66570	3154	14	18499	3.77052
GOTERM_BP_DIRECT	GO:0043085~positive regulation of catalytic activity	9	0.208044	0.00145664	AT1G43560, AT5G16400, AT2G41680, AT1G50320, AT3G59400, AT4G03520, AT1G03680, AT3G15360, AT3G02730	3154	15	18499	3.51915
GOTERM_BP_DIRECT	GO:0005978~glycogen biosynthetic process	8	0.184928	0.00147737	AT1G27680, AT5G19220, AT5G51820, AT1G70730, AT5G48300, AT2G21590, AT2G36390, AT5G03650	3154	12	18499	3.91017
GOTERM_BP_DIRECT	GO:0016117~carotenoid biosynthetic process	13	0.300509	0.00173835	AT3G53130, AT1G31800, AT2G48120, AT1G10670, AT3G10230, AT5G17230, AT4G15110, AT5G57030, AT1G57770, AT4G14210, AT3G11945, AT1G06820, AT3G04870	3154	29	18499	2.62925
GOTERM_BP_DIRECT	GO:0042335~cuticle development	13	0.300509	0.00173835	AT2G26910, AT1G64670, AT2G26250, AT2G20300, AT3G43720, AT3G55360, AT1G67730, AT1G25450, AT2G42620, AT1G27950, AT4G00730, AT4G25050, AT2G16280	3154	29	18499	2.62925
GOTERM_BP_DIRECT	GO:0009645~response to low light intensity stimulus	6	0.138696	0.00222034	AT3G47470, AT1G61520, AT1G45474, AT3G54890, AT2G06850, AT3G61470	3154	7	18499	5.02736
GOTERM_BP_DIRECT	GO:0016123~xanthophyll biosynthetic process	6	0.138696	0.00222034	AT1G28100, AT4G25700, AT1G31800, AT5G57030, AT5G67030, AT3G03710	3154	7	18499	5.02736
GOTERM_BP_DIRECT	GO:0006002~fructose 6-phosphate metabolic process	9	0.208044	0.00248016	AT3G55800, AT5G52190, AT4G29220, AT4G04040, AT3G54050, AT5G47810, AT1G07110, AT1G43670, AT5G64380	3154	16	18499	3.2992
GOTERM_BP_DIRECT	GO:0018208~peptidyl-proline modification	11	0.254276	0.00269976	AT4G26555, AT3G10060, AT3G60370, AT1G73655, AT1G20810, AT4G19830, AT4G39710, AT5G45680, AT2G43560, AT5G13410, AT1G18170	3154	23	18499	2.80512
GOTERM_BP_DIRECT	GO:0018026~peptidyl-lysine monomethylation	7	0.161812	0.00273946	AT5G14260, AT1G24610, AT3G55080, AT3G56570, AT4G20130, AT3G07670, AT1G14030	3154	10	18499	4.10568
GOTERM_BP_DIRECT	GO:0042372~phylloquinone biosynthetic process	7	0.161812	0.00273946	AT1G18870, AT1G60550, AT1G30520, AT5G08740, AT1G68890, AT1G60600, AT1G23360	3154	10	18499	4.10568
GOTERM_BP_DIRECT	GO:0006000~fructose metabolic process	5	0.11558	0.00363911	AT3G55800, AT3G54050, AT1G07110, AT1G43670, AT5G64380	3154	5	18499	5.86525
GOTERM_BP_DIRECT	GO:0045037~protein import into chloroplast stroma	9	0.208044	0.00399013	AT1G06950, AT1G04940, AT2G15290, AT5G22640, AT2G28900, AT5G01590, AT3G48870, AT3G46740, AT2G20890	3154	17	18499	3.10513
GOTERM_BP_DIRECT	GO:0006094~gluconeogenesis	8	0.184928	0.00466388	AT3G55800, AT2G21170, AT1G13440, AT3G54050, AT4G37870, AT1G43670, AT4G24620, AT5G64380	3154	14	18499	3.35157
GOTERM_BP_DIRECT	GO:0006353~DNA-templated transcription, termination	8	0.184928	0.00466388	AT5G55580, AT4G38160, AT4G18740, AT4G26370, AT3G60400, AT1G06190, AT4G02990, AT4G14605	3154	14	18499	3.35157
GOTERM_BP_DIRECT	GO:0000373~Group II intron splicing	8	0.184928	0.00466388	AT1G23400, AT4G14510, AT1G70070, AT3G27750, AT3G01370, AT3G23070, AT2G15820, AT2G20020	3154	14	18499	3.35157
GOTERM_BP_DIRECT	GO:0009733~response to auxin	68	1.57189	0.0046888	AT5G37020, AT4G14560, AT2G46070, AT2G22670, AT4G03190, AT2G47750, AT3G03850, AT3G04730, AT3G49850, AT1G49010, AT1G29460, AT1G59750, AT2G33860, AT2G36910, AT2G21210, AT4G00880, AT5G59430, AT5G18060, AT3G23050, AT5G14960, AT1G04240, AT5G01270, AT2G38120, AT2G33310, AT4G14550, AT3G03840, AT4G38840, AT1G76190, AT2G34680, AT1G74840, AT1G29450, AT1G29440, AT4G32880, AT3G21110, AT1G77690, AT5G15310, AT3…	3154	290	18499	1.3753
GOTERM_BP_DIRECT	GO:0006636~unsaturated fatty acid biosynthetic process	10	0.23116	0.0049292	AT4G30950, AT2G43710, AT5G05580, AT1G74960, AT1G06360, AT4G27030, AT3G12120, AT2G29980, AT3G15850, AT2G31360	3154	21	18499	2.79298
GOTERM_BP_DIRECT	GO:0051225~spindle assembly	6	0.138696	0.00508902	AT2G41350, AT5G38880, AT1G50710, AT1G03780, AT5G40740, AT5G48520	3154	8	18499	4.39894
GOTERM_BP_DIRECT	GO:0009958~positive gravitropism	13	0.300509	0.0061165	AT4G16340, AT2G36910, AT3G61050, AT2G38120, AT1G70560, AT2G02950, AT4G24670, AT2G01940, AT5G64770, AT3G28860, AT4G37590, AT1G77740, AT5G67440	3154	33	18499	2.31055
GOTERM_BP_DIRECT	GO:0009641~shade avoidance	8	0.184928	0.00747022	AT2G46970, AT1G70560, AT2G32950, AT2G42870, AT2G39940, AT3G58850, AT5G47370, AT1G73870	3154	15	18499	3.12813
GOTERM_BP_DIRECT	GO:0006633~fatty acid biosynthetic process	34	0.785945	0.00798297	AT1G04710, AT4G25700, AT2G26250, AT1G32440, AT2G05990, AT3G15850, AT3G55360, AT1G10670, AT4G25050, AT5G46290, AT5G05580, AT1G74960, AT4G20870, AT5G47630, AT5G52920, AT1G64400, AT1G62640, AT2G43710, AT4G30950, AT1G60810, AT5G35360, AT4G13050, AT2G15090, AT2G16280, AT4G34250, AT3G02630, AT2G26640, AT2G22230, AT1G36180, AT5G16240, AT1G25450, AT2G38040, AT4G22756, AT1G49430	3154	128	18499	1.55796
GOTERM_BP_DIRECT	GO:0048316~seed development	21	0.485437	0.00799197	AT5G67260, AT5G05860, AT2G40900, AT4G02460, AT5G52520, AT2G16500, AT4G35420, AT2G46660, AT1G66730, AT3G50070, AT4G14510, AT4G34160, AT5G55820, AT3G49600, AT3G23070, AT3G54650, AT5G52920, AT4G38680, AT5G17400, AT1G64625, AT4G35460	3154	68	18499	1.81133
GOTERM_BP_DIRECT	GO:0009644~response to high light intensity	18	0.416089	0.00819695	AT3G47470, AT1G61520, AT4G08920, AT1G45474, AT3G54890, AT1G17870, AT3G18780, AT5G54270, AT4G32770, AT2G42540, AT5G02120, AT3G47860, AT3G61470, AT2G05620, AT2G47450, AT4G34190, AT2G32120, AT5G53170	3154	55	18499	1.91954
GOTERM_BP_DIRECT	GO:0009631~cold acclimation	17	0.392973	0.00870713	AT3G55580, AT2G15970, AT1G10760, AT2G42530, AT1G29395, AT1G76180, AT2G42540, AT2G36400, AT3G53460, AT1G29390, AT1G74960, AT4G25480, AT4G25470, AT5G38480, AT1G77490, AT4G38680, AT4G24770	3154	51	18499	1.95508
GOTERM_BP_DIRECT	GO:0046620~regulation of organ growth	7	0.161812	0.00884395	AT1G29440, AT1G29430, AT1G76190, AT1G29500, AT1G29460, AT1G29450, AT1G29510	3154	12	18499	3.4214
GOTERM_BP_DIRECT	GO:0030048~actin filament-based movement	9	0.208044	0.0090128	AT1G17580, AT1G04160, AT4G33200, AT1G08730, AT1G42550, AT3G58160, AT5G54280, AT4G27370, AT2G20290	3154	19	18499	2.77828
GOTERM_BP_DIRECT	GO:0019464~glycine decarboxylation via glycine cleavage system	5	0.11558	0.00943999	AT2G35370, AT1G32470, AT4G37930, AT2G26080, AT4G33010	3154	6	18499	4.88771
GOTERM_BP_DIRECT	GO:0006021~inositol biosynthetic process	5	0.11558	0.00943999	AT3G02870, AT5G10170, AT1G31190, AT4G39800, AT4G39120	3154	6	18499	4.88771
GOTERM_BP_DIRECT	GO:0045038~protein import into chloroplast thylakoid membrane	5	0.11558	0.00943999	AT5G52440, AT2G28800, AT2G47450, AT5G03940, AT2G20890	3154	6	18499	4.88771
GOTERM_BP_DIRECT	GO:1901259~chloroplast rRNA processing	6	0.138696	0.00984962	AT2G04270, AT1G12800, AT2G33800, AT1G06190, AT3G57180, AT3G52380	3154	9	18499	3.91017
GOTERM_BP_DIRECT	GO:0006006~glucose metabolic process	10	0.23116	0.00992354	AT1G13440, AT5G51820, AT1G79530, AT1G70730, AT5G64860, AT1G12900, AT3G26650, AT1G24280, AT5G35790, AT1G42970	3154	23	18499	2.55011
GOTERM_BP_DIRECT	GO:0032502~developmental process	20	0.462321	0.0121746	AT4G37740, AT2G42870, AT3G55240, AT3G57180, AT4G02990, AT3G58850, AT1G62085, AT1G21150, AT5G07900, AT2G34620, AT1G26210, AT2G45480, AT4G09620, AT4G38160, AT3G18870, AT3G60400, AT3G53900, AT1G68870, AT4G14605, AT2G36000	3154	66	18499	1.77735
GOTERM_BP_DIRECT	GO:0007049~cell cycle	32	0.739713	0.0122521	AT1G47210, AT5G22110, AT5G67260, AT1G72150, AT4G19560, AT4G32700, AT4G09160, AT4G28980, AT5G55280, AT1G08130, AT5G44635, AT1G30690, AT2G44740, AT4G28080, AT1G08560, AT1G77620, AT2G27760, AT5G46280, AT3G62980, AT5G14960, AT1G14350, AT4G02060, AT2G07690, AT3G21870, AT1G08180, AT5G66130, AT1G44110, AT3G50070, AT1G70210, AT4G30825, AT5G48630, AT1G44900	3154	122	18499	1.53843
GOTERM_BP_DIRECT	GO:0009739~response to gibberellin	27	0.624133	0.0135172	AT5G15230, AT1G15550, AT1G22690, AT1G74660, AT1G69530, AT3G49850, AT5G02840, AT4G36410, AT4G24540, AT3G47620, AT2G37640, AT1G74670, AT1G74840, AT1G49010, AT1G14920, AT1G76180, AT5G61420, AT5G66880, AT4G25420, AT5G47390, AT5G59430, AT5G15310, AT3G58070, AT3G03450, AT2G45900, AT5G07690, AT2G46830	3154	99	18499	1.59961
GOTERM_BP_DIRECT	GO:0000226~microtubule cytoskeleton organization	11	0.254276	0.0137075	AT1G01510, AT1G20090, AT2G38720, AT3G55005, AT1G80350, AT4G14960, AT4G26760, AT5G55230, AT5G40740, AT5G51600, AT1G75640	3154	28	18499	2.30421
GOTERM_BP_DIRECT	GO:0080167~response to karrikin	33	0.762829	0.0140467	AT3G47470, AT3G02870, AT4G30400, AT1G44575, AT2G26250, AT4G14440, AT3G43800, AT5G59340, AT1G74670, AT3G61220, AT4G03280, AT1G10960, AT1G50900, AT5G06980, AT4G37470, AT3G21090, AT3G60290, AT5G63810, AT3G52740, AT4G27030, AT1G06040, AT2G16365, AT3G19450, AT2G29980, AT1G70420, AT3G52360, AT5G25460, AT5G08050, AT1G07440, AT5G51550, AT2G47930, AT1G17200, AT5G08640	3154	128	18499	1.51213
GOTERM_BP_DIRECT	GO:0060918~auxin transport	7	0.161812	0.0140833	AT4G08920, AT1G69160, AT5G63420, AT3G13980, AT3G28860, AT5G12050, AT1G54200	3154	13	18499	3.15821
GOTERM_BP_DIRECT	GO:0009826~unidimensional cell growth	30	0.693481	0.0148062	AT1G75780, AT3G50660, AT1G69530, AT2G06850, AT2G37640, AT3G29030, AT4G37580, AT1G31420, AT5G05690, AT4G25420, AT5G64340, AT3G12690, AT2G35620, AT1G50890, AT1G20190, AT5G19530, AT4G17030, AT2G18300, AT2G28950, AT5G47370, AT2G03090, AT3G18000, AT5G49720, AT3G19820, AT5G39860, AT4G28250, AT2G40610, AT3G54180, AT1G77460, AT2G20750	3154	114	18499	1.54349
GOTERM_BP_DIRECT	GO:0030422~production of siRNA involved in RNA interference	8	0.184928	0.0165042	AT2G27040, AT4G37510, AT3G23780, AT4G15950, AT4G20910, AT3G49500, AT4G11130, AT1G63020	3154	17	18499	2.76012
GOTERM_BP_DIRECT	GO:0005983~starch catabolic process	8	0.184928	0.0165042	AT5G04360, AT3G01510, AT5G26570, AT1G69830, AT1G10760, AT5G64860, AT1G43670, AT3G10940	3154	17	18499	2.76012
GOTERM_BP_DIRECT	GO:0009638~phototropism	8	0.184928	0.0165042	AT3G15540, AT5G64330, AT1G14280, AT2G30520, AT5G04190, AT4G08920, AT3G45780, AT2G02950	3154	17	18499	2.76012
GOTERM_BP_DIRECT	GO:0009089~lysine biosynthetic process via diaminopimelate	8	0.184928	0.0165042	AT5G52100, AT5G11880, AT4G33680, AT2G44040, AT3G14390, AT5G14060, AT5G13280, AT4G19710	3154	17	18499	2.76012
GOTERM_BP_DIRECT	GO:0009853~photorespiration	16	0.369857	0.0166889	AT1G70580, AT2G13360, AT5G38410, AT5G38420, AT2G35370, AT1G67090, AT1G32080, AT5G04140, AT1G23310, AT1G80380, AT5G38430, AT4G37930, AT5G36700, AT3G10160, AT1G68010, AT4G17360	3154	50	18499	1.87688
GOTERM_BP_DIRECT	GO:0010103~stomatal complex morphogenesis	6	0.138696	0.0169598	AT3G61650, AT2G26330, AT1G80080, AT5G07180, AT3G63440, AT1G75640	3154	10	18499	3.51915
GOTERM_BP_DIRECT	GO:0009088~threonine biosynthetic process	6	0.138696	0.0169598	AT4G29840, AT2G17265, AT5G14060, AT5G13280, AT1G72810, AT4G19710	3154	10	18499	3.51915
GOTERM_BP_DIRECT	GO:0048437~floral organ development	6	0.138696	0.0169598	AT3G49670, AT3G63530, AT4G20270, AT3G08510, AT1G11130, AT5G65700	3154	10	18499	3.51915
GOTERM_BP_DIRECT	GO:0009742~brassinosteroid mediated signaling pathway	18	0.416089	0.0169891	AT3G02110, AT2G42870, AT1G19350, AT2G18300, AT3G57180, AT3G58850, AT2G42580, AT5G26230, AT1G78700, AT5G39860, AT4G18710, AT5G46570, AT4G30610, AT2G24010, AT5G65430, AT4G28720, AT2G01950, AT3G16570	3154	59	18499	1.7894
GOTERM_BP_DIRECT	GO:0090391~granum assembly	4	0.0924642	0.0172622	AT5G08050, AT1G74730, AT1G50900, AT1G28530	3154	4	18499	5.86525
GOTERM_BP_DIRECT	GO:0005977~glycogen metabolic process	4	0.0924642	0.0172622	AT2G39930, AT5G17310, AT3G03250, AT1G03310	3154	4	18499	5.86525
GOTERM_BP_DIRECT	GO:0030388~fructose 1,6-bisphosphate metabolic process	4	0.0924642	0.0172622	AT3G55800, AT3G54050, AT1G43670, AT5G64380	3154	4	18499	5.86525
GOTERM_BP_DIRECT	GO:0010258~NADH dehydrogenase complex (plastoquinone) assembly	4	0.0924642	0.0172622	AT5G58260, AT1G74880, AT4G37925, AT1G70760	3154	4	18499	5.86525
GOTERM_BP_DIRECT	GO:0040008~regulation of growth	27	0.624133	0.0174439	AT1G26945, AT5G18030, AT3G58850, AT1G10120, AT2G47220, AT4G37580, AT5G14090, AT3G57190, AT5G18080, AT5G18060, AT3G62300, AT2G26710, AT2G47790, AT3G26618, AT5G18020, AT1G53700, AT2G42870, AT2G18300, AT5G15160, AT2G46660, AT2G47230, AT5G39860, AT1G61795, AT3G62910, AT5G23770, AT4G38850, AT5G18050	3154	101	18499	1.56794
GOTERM_BP_DIRECT	GO:0042549~photosystem II stabilization	5	0.11558	0.0190662	AT2G30570, AT1G71500, AT5G01920, AT3G50820, AT5G66570	3154	7	18499	4.18946
GOTERM_BP_DIRECT	GO:0010236~plastoquinone biosynthetic process	5	0.11558	0.0190662	AT3G11945, AT3G63410, AT5G09820, AT1G17050, AT1G60600	3154	7	18499	4.18946
GOTERM_BP_DIRECT	GO:0010021~amylopectin biosynthetic process	5	0.11558	0.0190662	AT2G39930, AT5G24300, AT1G03310, AT2G36390, AT5G03650	3154	7	18499	4.18946
GOTERM_BP_DIRECT	GO:0000103~sulfate assimilation	16	0.369857	0.0200147	AT1G43560, AT4G37200, AT5G06690, AT1G50320, AT4G21990, AT4G03520, AT1G03680, AT3G02730, AT3G15360, AT1G76080, AT4G35640, AT5G16400, AT3G03900, AT1G08570, AT4G14030, AT1G62180	3154	51	18499	1.84008
GOTERM_BP_DIRECT	GO:0000160~phosphorelay signal transduction system	16	0.369857	0.0200147	AT2G01760, AT5G62920, AT2G17820, AT3G16360, AT4G18020, AT3G57040, AT1G10470, AT1G19050, AT5G02810, AT3G45780, AT2G25180, AT1G74890, AT3G48100, AT2G46790, AT5G35750, AT5G39340	3154	51	18499	1.84008
GOTERM_BP_DIRECT	GO:0005982~starch metabolic process	7	0.161812	0.0211479	AT3G55760, AT5G26570, AT4G18240, AT1G67140, AT2G36390, AT4G24620, AT5G03650	3154	14	18499	2.93263
GOTERM_BP_DIRECT	GO:0030488~tRNA methylation	7	0.161812	0.0211479	AT4G27340, AT5G14600, AT1G78010, AT1G60230, AT2G13440, AT2G45730, AT2G39670	3154	14	18499	2.93263
GOTERM_BP_DIRECT	GO:0000413~protein peptidyl-prolyl isomerization	15	0.346741	0.0216597	AT3G10060, AT3G62030, AT1G73655, AT1G20810, AT4G19830, AT5G13410, AT5G13120, AT4G39710, AT3G15520, AT1G74070, AT3G01480, AT5G35100, AT5G45680, AT2G43560, AT1G18170	3154	47	18499	1.87189
GOTERM_BP_DIRECT	GO:0009750~response to fructose	8	0.184928	0.0231122	AT1G31930, AT1G29910, AT1G29920, AT5G41670, AT1G74670, AT1G43670, AT1G20950, AT1G52340	3154	18	18499	2.60678
GOTERM_BP_DIRECT	GO:0009744~response to sucrose	16	0.369857	0.023819	AT2G28900, AT3G62410, AT1G74670, AT2G24150, AT1G20950, AT3G26650, AT5G20270, AT1G42970, AT2G01120, AT1G31930, AT4G34160, AT5G47010, AT5G04140, AT1G16880, AT4G01900, AT5G41670	3154	52	18499	1.80469
GOTERM_BP_DIRECT	GO:0008152~metabolic process	66	1.52566	0.026301	AT5G59130, AT1G79790, AT5G51750, AT2G26870, AT5G13690, AT3G60750, AT5G44530, AT4G34260, AT5G05890, AT2G31750, AT3G59420, AT2G03550, AT5G45650, AT4G00230, AT4G20430, AT1G30600, AT1G16880, AT5G04740, AT4G35830, AT3G06650, AT1G78270, AT3G16520, AT1G69040, AT3G18850, AT1G05560, AT3G56040, AT2G30200, AT5G22620, AT4G34980, AT5G65890, AT3G48420, AT4G30020, AT1G01610, AT5G35930, AT1G49430, AT1G76990, AT1…	3154	303	18499	1.27758
GOTERM_BP_DIRECT	GO:0052543~callose deposition in cell wall	6	0.138696	0.0267924	AT5G17310, AT3G03250, AT1G18650, AT5G08000, AT2G31220, AT5G61130	3154	11	18499	3.19923
GOTERM_BP_DIRECT	GO:0031425~chloroplast RNA processing	6	0.138696	0.0267924	AT4G16390, AT3G52380, AT3G63370, AT3G03710, AT2G02980, AT5G13650	3154	11	18499	3.19923
GOTERM_BP_DIRECT	GO:0006342~chromatin silencing	11	0.254276	0.0285494	AT3G54560, AT2G27040, AT1G51060, AT5G09230, AT1G69770, AT4G27230, AT2G23740, AT5G27670, AT4G13570, AT4G39100, AT2G36490	3154	31	18499	2.08122
GOTERM_BP_DIRECT	GO:0042127~regulation of cell proliferation	10	0.23116	0.0300089	AT3G50070, AT4G37750, AT4G34160, AT4G14713, AT5G67260, AT1G55350, AT1G44900, AT1G04020, AT4G21070, AT1G11130	3154	27	18499	2.17231
GOTERM_BP_DIRECT	GO:0006782~protoporphyrinogen IX biosynthetic process	7	0.161812	0.0302663	AT5G14220, AT1G03475, AT2G40490, AT3G48730, AT3G14930, AT4G03205, AT1G58290	3154	15	18499	2.73712
GOTERM_BP_DIRECT	GO:0006949~syncytium formation	7	0.161812	0.0302663	AT4G28250, AT2G28950, AT1G69530, AT2G40610, AT2G03090, AT2G37640, AT2G20750	3154	15	18499	2.73712
GOTERM_BP_DIRECT	GO:0042255~ribosome assembly	12	0.277393	0.0329215	AT4G09620, AT5G55580, AT4G38160, AT3G18870, AT3G60400, AT4G02990, AT1G62085, AT1G21150, AT4G14605, AT2G36000, AT5G07900, AT2G34620	3154	36	18499	1.95508
GOTERM_BP_DIRECT	GO:0009639~response to red or far red light	12	0.277393	0.0329215	AT2G36910, AT1G10240, AT1G15550, AT3G06250, AT5G58960, AT5G28530, AT3G07500, AT3G28860, AT4G15090, AT4G38170, AT5G18960, AT2G27110	3154	36	18499	1.95508
GOTERM_BP_DIRECT	GO:0009640~photomorphogenesis	16	0.369857	0.033012	AT2G32950, AT4G08920, AT1G06040, AT1G74660, AT3G54720, AT4G28860, AT5G15160, AT4G32700, AT5G48150, AT4G37580, AT4G38960, AT4G32980, AT2G36910, AT5G39860, AT3G28860, AT4G37470	3154	54	18499	1.73785
GOTERM_BP_DIRECT	GO:0045962~positive regulation of development, heterochronic	5	0.11558	0.0330434	AT3G15030, AT2G31070, AT5G08070, AT4G18390, AT1G30210	3154	8	18499	3.66578
GOTERM_BP_DIRECT	GO:0019288~isopentenyl diphosphate biosynthetic process, methylerythritol 4-phosphate pathway	5	0.11558	0.0330434	AT5G62790, AT2G26930, AT4G15560, AT5G60600, AT2G02500	3154	8	18499	3.66578
GOTERM_BP_DIRECT	GO:0034599~cellular response to oxidative stress	18	0.416089	0.0365684	AT1G43560, AT4G37200, AT5G06690, AT4G25130, AT1G50320, AT4G03520, AT5G57345, AT1G03680, AT3G02730, AT3G15360, AT1G76080, AT1G66330, AT5G16400, AT5G64940, AT4G09010, AT4G35000, AT1G08570, AT1G77490	3154	64	18499	1.6496
GOTERM_BP_DIRECT	GO:0042823~pyridoxal phosphate biosynthetic process	4	0.0924642	0.0376967	AT5G01410, AT2G38210, AT2G38230, AT5G60540	3154	5	18499	4.6922
GOTERM_BP_DIRECT	GO:0043572~plastid fission	4	0.0924642	0.0376967	AT2G16070, AT5G55280, AT3G19180, AT4G23940	3154	5	18499	4.6922
GOTERM_BP_DIRECT	GO:0042819~vitamin B6 biosynthetic process	4	0.0924642	0.0376967	AT5G01410, AT2G38210, AT2G38230, AT5G60540	3154	5	18499	4.6922
GOTERM_BP_DIRECT	GO:0080158~chloroplast ribulose bisphosphate carboxylase complex biogenesis	4	0.0924642	0.0376967	AT1G67090, AT3G04550, AT3G56910, AT5G38410	3154	5	18499	4.6922
GOTERM_BP_DIRECT	GO:0010239~chloroplast mRNA processing	4	0.0924642	0.0376967	AT5G08720, AT2G04270, AT2G48120, AT1G06190	3154	5	18499	4.6922
GOTERM_BP_DIRECT	GO:0032790~ribosome disassembly	4	0.0924642	0.0376967	AT4G30690, AT1G62750, AT4G27650, AT2G24060	3154	5	18499	4.6922
GOTERM_BP_DIRECT	GO:0043481~anthocyanin accumulation in tissues in response to UV light	4	0.0924642	0.0376967	AT2G36910, AT1G10670, AT3G28860, AT4G00730	3154	5	18499	4.6922
GOTERM_BP_DIRECT	GO:2001141~regulation of RNA biosynthetic process	4	0.0924642	0.0376967	AT1G64860, AT3G53920, AT1G08540, AT5G13730	3154	5	18499	4.6922
GOTERM_BP_DIRECT	GO:0010091~trichome branching	10	0.23116	0.0377307	AT3G01140, AT1G01510, AT1G80350, AT1G73360, AT5G38110, AT3G55360, AT3G58070, AT1G64690, AT2G02480, AT1G17920	3154	28	18499	2.09473
GOTERM_BP_DIRECT	GO:0008652~cellular amino acid biosynthetic process	19	0.439205	0.0379462	AT3G10050, AT5G57890, AT4G21990, AT3G49680, AT5G14060, AT1G29410, AT4G19710, AT4G35640, AT2G29690, AT3G03900, AT5G65780, AT5G04140, AT5G28020, AT1G10060, AT3G03630, AT3G58610, AT5G13280, AT3G04940, AT1G62180	3154	69	18499	1.61507
GOTERM_BP_DIRECT	GO:0006281~DNA repair	44	1.01711	0.0383471	AT2G47590, AT5G44680, AT1G80850, AT4G17760, AT5G01780, AT5G15170, AT5G65740, AT1G01880, AT2G28560, AT1G10930, AT1G49980, AT1G66730, AT1G18090, AT1G08260, AT1G77620, AT5G44750, AT2G31320, AT5G61000, AT3G48190, AT2G22260, AT4G21070, AT2G36490, AT1G18450, AT2G32950, AT5G66130, AT1G77600, AT2G14050, AT3G12610, AT1G31360, AT1G04020, AT1G50840, AT3G05480, AT3G46940, AT1G78790, AT4G30825, AT3G27060, AT5…	3154	194	18499	1.33026
GOTERM_BP_DIRECT	GO:0006783~heme biosynthetic process	6	0.138696	0.0396127	AT2G40490, AT2G20180, AT2G30390, AT3G14930, AT1G58290, AT3G21200	3154	12	18499	2.93263
GOTERM_BP_DIRECT	GO:0007067~mitotic nuclear division	22	0.508553	0.0408326	AT2G20190, AT5G38880, AT1G50710, AT5G17620, AT5G40740, AT2G34680, AT4G21530, AT2G18290, AT2G40550, AT4G30710, AT2G41350, AT4G34160, AT2G38720, AT1G03780, AT5G55230, AT4G26760, AT5G63920, AT3G59550, AT3G54180, AT5G54670, AT5G48520, AT5G51600	3154	84	18499	1.53614
GOTERM_BP_DIRECT	GO:0009934~regulation of meristem structural organization	8	0.184928	0.0413112	AT3G22780, AT3G49670, AT1G65470, AT1G55350, AT2G42620, AT1G75820, AT1G04020, AT5G65700	3154	20	18499	2.3461
GOTERM_BP_DIRECT	GO:0032543~mitochondrial translation	8	0.184928	0.0413112	AT4G04350, AT5G38290, AT5G64320, AT3G25660, AT4G34620, AT5G16140, AT1G18440, AT1G48520	3154	20	18499	2.3461
GOTERM_BP_DIRECT	GO:0045036~protein targeting to chloroplast	7	0.161812	0.0416153	AT4G02510, AT3G62030, AT5G57180, AT4G35450, AT4G24280, AT1G02280, AT3G46740	3154	16	18499	2.56605
GOTERM_BP_DIRECT	GO:0010305~leaf vascular tissue pattern formation	10	0.23116	0.046701	AT1G05470, AT2G32010, AT5G55540, AT4G20910, AT3G54720, AT2G42580, AT2G01950, AT5G10250, AT1G11130, AT1G09700	3154	29	18499	2.0225

## Sheet: EF vs F__vegetative_GO_up
Category	Term	Count	%	PValue	Genes	List Total	Pop Hits	Pop Total	Fold Enrichment
GOTERM_BP_DIRECT	GO:0006952~defense response	143	8.87097	5.59406e-37	AT1G31580, AT2G32680, AT3G23110, AT3G07690, AT3G23010, AT5G25910, AT3G44400, AT2G14610, AT5G07300, AT4G33300, AT5G43580, AT5G46260, AT3G25010, AT4G13810, AT3G48090, AT4G24970, AT3G04210, AT1G14790, AT1G67520, AT3G25180, AT5G50260, AT2G43510, AT5G66910, AT1G72910, AT1G56510, AT3G18690, AT3G44480, AT3G15390, AT4G23570, AT2G31880, AT3G57270, AT5G10380, AT3G48080, AT1G63350, AT1G79110, AT4G00970, AT4…	1247	658	18499	3.22398
GOTERM_BP_DIRECT	GO:0042742~defense response to bacterium	84	5.21092	1.37225e-32	AT5G24530, AT4G38830, AT4G23320, AT5G13320, AT2G19190, AT4G23260, AT4G19700, AT1G19250, AT4G23160, AT1G80460, AT1G73805, AT1G02920, AT4G04570, AT4G33300, AT3G59700, AT5G06320, AT4G23230, AT5G64810, AT5G46350, AT3G57330, AT2G37630, AT4G23130, AT3G56400, AT5G22570, AT4G34390, AT1G31280, AT4G11530, AT4G23270, AT4G04500, AT5G45250, AT4G04540, AT4G12720, AT5G26920, AT1G02120, AT4G19660, AT3G20600, AT5…	1247	276	18499	4.51494
GOTERM_BP_DIRECT	GO:0006468~protein phosphorylation	153	9.49132	1.08959e-28	AT3G14840, AT2G28940, AT5G60280, AT2G23200, AT4G38830, AT2G19190, AT5G35370, AT4G31230, AT4G23160, AT2G32800, AT4G35600, AT1G69730, AT4G08470, AT1G61490, AT4G04570, AT1G72540, AT2G33580, AT2G02220, AT4G23230, AT1G14370, AT3G08870, AT2G11520, AT1G78290, AT2G45910, AT5G38250, AT1G67520, AT3G45330, AT3G47090, AT4G11530, AT4G28490, AT5G59660, AT4G04500, AT1G16110, AT4G23220, AT2G31880, AT3G49060, AT1…	1247	870	18499	2.60888
GOTERM_BP_DIRECT	GO:0007165~signal transduction	93	5.76923	1.99081e-22	AT1G71390, AT1G73670, AT3G23110, AT2G32680, AT5G25910, AT1G31540, AT3G23010, AT4G14390, AT3G44400, AT3G12360, AT1G74200, AT1G03060, AT2G25440, AT2G25470, AT5G46260, AT4G13810, AT3G25010, AT3G28890, AT1G72950, AT3G04210, AT1G10210, AT1G47890, AT1G58190, AT2G24600, AT3G05650, AT5G46490, AT3G59020, AT1G01560, AT5G45250, AT4G11170, AT1G72910, AT1G56510, AT1G63860, AT5G61530, AT3G44480, AT5G54710, AT2…	1247	450	18499	3.06586
GOTERM_BP_DIRECT	GO:0009626~plant-type hypersensitive response	34	2.10918	1.01904e-19	AT3G46530, AT3G12500, AT3G01420, AT1G33560, AT5G13320, AT3G50470, AT3G52430, AT2G26560, AT1G64280, AT1G19250, AT1G73805, AT2G47130, AT3G45640, AT3G50930, AT3G48090, AT3G25070, AT4G23210, AT1G22070, AT5G46180, AT1G12220, AT4G38360, AT3G50480, AT5G45250, AT5G44870, AT4G12720, AT5G26920, AT1G02120, AT5G20480, AT3G20600, AT4G26090, AT1G71220, AT1G08450, AT5G43470, AT3G07040	1247	74	18499	6.81599
GOTERM_BP_DIRECT	GO:0009751~response to salicylic acid	39	2.41935	1.82902e-12	AT5G24530, AT5G49570, AT3G01420, AT2G14560, AT2G05520, AT4G10500, AT1G76930, AT2G37710, AT3G52430, AT4G23810, AT1G28480, AT1G21270, AT1G21250, AT5G06320, AT1G14790, AT2G32690, AT2G47190, AT4G04695, AT1G79680, AT2G37630, AT4G23130, AT3G45860, AT3G56400, AT4G23270, AT1G18570, AT3G50480, AT2G40750, AT4G23170, AT2G25000, AT1G02120, AT5G24110, AT5G54610, AT4G09460, AT3G51440, AT5G46050, AT3G51430, AT1…	1247	155	18499	3.73263
GOTERM_BP_DIRECT	GO:0009816~defense response to bacterium, incompatible interaction	20	1.24069	1.3357e-11	AT4G16890, AT5G27420, AT5G46180, AT1G12220, AT4G11650, AT5G13320, AT3G56710, AT3G52430, AT4G23190, AT4G23810, AT1G32230, AT5G26920, AT4G19660, AT3G20600, AT3G19190, AT5G06320, AT4G22305, AT4G11850, AT4G14400, AT3G25070	1247	44	18499	6.74309
GOTERM_BP_DIRECT	GO:0009617~response to bacterium	30	1.86104	1.55491e-11	AT5G24530, AT3G57240, AT2G46440, AT1G12210, AT3G44300, AT4G10500, AT1G64280, AT3G52430, AT2G32800, AT1G80460, AT1G73805, AT3G22231, AT3G45640, AT3G50930, AT5G06320, AT1G74710, AT3G09830, AT2G30750, AT2G45220, AT1G79680, AT2G46450, AT1G33960, AT4G34390, AT1G18570, AT3G50480, AT5G26920, AT4G19660, AT5G10380, AT4G14400, AT2G26440	1247	102	18499	4.36318
GOTERM_BP_DIRECT	GO:0009627~systemic acquired resistance	19	1.17866	3.29515e-11	AT3G01420, AT3G04720, AT5G64570, AT3G07690, AT5G03350, AT4G23170, AT1G64280, AT3G52430, AT1G19250, AT4G19660, AT2G43570, AT2G14610, AT3G48090, AT5G10760, AT4G37150, AT1G74710, AT2G18660, AT3G57260, AT1G75040	1247	41	18499	6.87467
GOTERM_BP_DIRECT	GO:0045087~innate immune response	21	1.30273	8.70625e-09	AT4G11260, AT1G61360, AT1G61420, AT1G61430, AT1G61460, AT4G29040, AT1G61440, AT1G61490, AT5G54610, AT2G43850, AT4G08480, AT2G33580, AT4G29810, AT4G23570, AT2G02220, AT1G11300, AT3G21630, AT3G16030, AT1G11330, AT1G61480, AT1G66980	1247	67	18499	4.64971
GOTERM_BP_DIRECT	GO:0043069~negative regulation of programmed cell death	10	0.620347	9.58157e-08	AT1G02120, AT3G57330, AT3G52400, AT1G32210, AT1G64060, AT5G47120, AT4G34180, AT3G11820, AT4G19700, AT4G25110	1247	15	18499	9.88987
GOTERM_BP_DIRECT	GO:0009620~response to fungus	20	1.24069	1.81948e-07	AT2G45220, AT5G24530, AT3G02260, AT2G46440, AT1G79680, AT2G46450, AT3G50470, AT4G10500, AT3G50480, AT1G79670, AT3G11820, AT5G26920, AT4G19660, AT3G22231, AT1G11310, AT3G51440, AT2G01650, AT3G51430, AT3G16030, AT4G02330	1247	72	18499	4.12078
GOTERM_BP_DIRECT	GO:0009817~defense response to fungus, incompatible interaction	15	0.930521	6.23158e-07	AT3G04720, AT4G16260, AT4G11650, AT4G16860, AT4G16950, AT5G38900, AT1G56510, AT4G16990, AT4G19660, AT1G02920, AT3G44480, AT3G20600, AT1G11310, AT4G37150, AT3G21630	1247	44	18499	5.05732
GOTERM_BP_DIRECT	GO:0048544~recognition of pollen	14	0.868486	8.59014e-07	AT1G61360, AT4G21380, AT1G65800, AT1G61420, AT1G61430, AT1G61460, AT1G61440, AT1G61490, AT1G65790, AT1G11300, AT2G19130, AT1G11330, AT4G11900, AT1G61480	1247	39	18499	5.32531
GOTERM_BP_DIRECT	GO:0006979~response to oxidative stress	40	2.48139	3.04155e-05	AT3G01420, AT2G44240, AT5G06730, AT1G45145, AT4G37520, AT1G78410, AT5G50350, AT1G32230, AT4G26970, AT2G38380, AT5G27830, AT3G49110, AT5G19875, AT4G17070, AT3G49120, AT3G45640, AT1G14870, AT4G11850, AT3G14430, AT5G44380, AT5G06720, AT2G31870, AT5G18040, AT4G21840, AT1G63460, AT5G19880, AT5G20230, AT2G37130, AT1G27350, AT1G52760, AT1G68850, AT4G23190, AT1G16420, AT4G12720, AT1G21520, AT2G38390, AT1…	1247	291	18499	2.03915
GOTERM_BP_DIRECT	GO:0052033~pathogen-associated molecular pattern dependent induction by symbiont of host innate immune response	6	0.372208	0.000137803	AT2G25110, AT3G62600, AT3G49110, AT3G49120, AT3G09830, AT5G01540	1247	9	18499	9.88987
GOTERM_BP_DIRECT	GO:0006874~cellular calcium ion homeostasis	10	0.620347	0.000144173	AT5G48410, AT5G48400, AT3G51860, AT3G04110, AT2G29110, AT2G29100, AT5G11210, AT2G29120, AT1G10130, AT3G07520	1247	31	18499	4.78542
GOTERM_BP_DIRECT	GO:0071230~cellular response to amino acid stimulus	8	0.496278	0.000151692	AT5G48410, AT5G48400, AT3G04110, AT2G29110, AT2G29100, AT5G11210, AT2G29120, AT3G07520	1247	19	18499	6.24623
GOTERM_BP_DIRECT	GO:0009862~systemic acquired resistance, salicylic acid mediated signaling pathway	7	0.434243	0.000173048	AT4G16890, AT2G13810, AT3G56400, AT3G48090, AT1G64280, AT3G52430, AT1G22070	1247	14	18499	7.4174
GOTERM_BP_DIRECT	GO:0006816~calcium ion transport	10	0.620347	0.000188689	AT5G48410, AT5G48400, AT3G04110, AT2G29110, AT2G29100, AT4G08230, AT5G11210, AT2G29120, AT1G10130, AT3G07520	1247	32	18499	4.63588
GOTERM_BP_DIRECT	GO:0009863~salicylic acid mediated signaling pathway	9	0.558313	0.000216402	AT3G22231, AT5G01900, AT3G52400, AT3G50930, AT5G22570, AT5G13320, AT3G11820, AT5G06960, AT1G28480	1247	26	18499	5.13512
GOTERM_BP_DIRECT	GO:0071456~cellular response to hypoxia	9	0.558313	0.000216402	AT1G05880, AT4G31970, AT5G13320, AT5G25250, AT1G26380, AT2G26560, AT1G19250, AT5G26920, AT1G26410	1247	26	18499	5.13512
GOTERM_BP_DIRECT	GO:0034976~response to endoplasmic reticulum stress	8	0.496278	0.000219855	AT5G42020, AT3G54960, AT1G21750, AT2G32920, AT2G47470, AT1G04980, AT4G24190, AT1G77510	1247	20	18499	5.93392
GOTERM_BP_DIRECT	GO:0051707~response to other organism	13	0.806452	0.00024184	AT5G61210, AT3G01420, AT5G24540, AT2G04450, AT1G33560, AT4G11650, AT3G50470, AT3G50480, AT1G75040, AT3G52430, AT5G55450, AT1G19250, AT5G43470	1247	55	18499	3.50641
GOTERM_BP_DIRECT	GO:0009615~response to virus	11	0.682382	0.000243758	AT2G43570, AT1G14790, AT5G19880, AT3G04720, AT2G37630, AT1G21250, AT3G51440, AT3G51430, AT4G14400, AT1G75040, AT5G44870	1247	40	18499	4.07957
GOTERM_BP_DIRECT	GO:0048194~Golgi vesicle budding	6	0.372208	0.000260297	AT1G59820, AT1G13210, AT1G72700, AT1G68710, AT1G26130, AT1G17500	1247	10	18499	8.90088
GOTERM_BP_DIRECT	GO:0080142~regulation of salicylic acid biosynthetic process	5	0.310174	0.00027524	AT1G73805, AT3G09830, AT3G52430, AT5G03320, AT5G26920	1247	6	18499	12.3623
GOTERM_BP_DIRECT	GO:0050832~defense response to fungus	52	3.22581	0.000382804	AT4G11260, AT5G60280, AT3G52400, AT5G25910, AT1G45145, AT5G60950, AT1G49050, AT1G64280, AT4G19700, AT1G19250, AT3G60190, AT5G43580, AT4G12490, AT4G11890, AT2G39210, AT5G64810, AT5G46350, AT3G45330, AT1G03850, AT2G37130, AT2G37630, AT3G56400, AT2G43510, AT4G19660, AT5G26170, AT3G19190, AT2G01650, AT3G12500, AT2G25110, AT4G01700, AT3G01290, AT3G01420, AT2G14560, AT2G38870, AT3G11820, AT3G49110, AT3…	1247	464	18499	1.66252
GOTERM_BP_DIRECT	GO:0071446~cellular response to salicylic acid stimulus	7	0.434243	0.000598399	AT3G01420, AT4G03450, AT4G14390, AT5G03350, AT4G14400, AT5G43470, AT2G32800	1247	17	18499	6.10845
GOTERM_BP_DIRECT	GO:0012501~programmed cell death	7	0.434243	0.000846747	AT4G23130, AT3G45860, AT4G38360, AT5G10380, AT4G23170, AT1G16420, AT1G32230	1247	18	18499	5.76909
GOTERM_BP_DIRECT	GO:0010942~positive regulation of cell death	5	0.310174	0.00115092	AT3G20600, AT3G48090, AT5G65600, AT2G31880, AT3G52430	1247	8	18499	9.27175
GOTERM_BP_DIRECT	GO:0002237~response to molecule of bacterial origin	7	0.434243	0.00116754	AT3G50930, AT4G26070, AT4G23210, AT3G25070, AT2G25000, AT5G26920, AT1G80460	1247	19	18499	5.46545
GOTERM_BP_DIRECT	GO:0031347~regulation of defense response	13	0.806452	0.0011913	AT3G01080, AT3G07780, AT3G56400, AT4G14390, AT4G02550, AT2G40750, AT2G25000, AT4G19700, AT4G23810, AT4G03450, AT4G08480, AT2G02220, AT4G14400	1247	65	18499	2.96696
GOTERM_BP_DIRECT	GO:0009737~response to abscisic acid	44	2.72953	0.00121416	AT4G21540, AT5G44610, AT3G01420, AT3G26090, AT2G05520, AT1G05630, AT5G15860, AT1G08930, AT4G23260, AT1G76930, AT5G58940, AT3G11820, AT4G04490, AT1G03060, AT4G13510, AT1G65690, AT3G22231, AT5G24240, AT4G11890, AT3G04110, AT3G28580, AT5G40280, AT1G22300, AT5G61210, AT5G46350, AT2G18960, AT2G32690, AT2G47190, AT2G39550, AT5G27420, AT5G60980, AT1G01560, AT4G34390, AT2G38940, AT1G18570, AT4G35230, AT1…	1247	394	18499	1.65668
GOTERM_BP_DIRECT	GO:0007166~cell surface receptor signaling pathway	11	0.682382	0.00135967	AT1G16260, AT1G69730, AT1G21270, AT1G79680, AT1G16130, AT1G21250, AT1G21240, AT5G38210, AT1G79670, AT1G16110, AT1G66880	1247	49	18499	3.33026
GOTERM_BP_DIRECT	GO:0098542~defense response to other organism	10	0.620347	0.00163173	AT3G26230, AT4G37310, AT5G10610, AT5G25140, AT5G10600, AT1G13090, AT3G26210, AT3G26170, AT3G26220, AT3G26180	1247	42	18499	3.5321
GOTERM_BP_DIRECT	GO:0005975~carbohydrate metabolic process	43	2.66749	0.00179593	AT3G56310, AT4G01700, AT3G57240, AT2G43620, AT5G64570, AT3G55260, AT3G07690, AT4G34480, AT5G11920, AT5G56870, AT5G20950, AT5G62630, AT1G80460, AT2G43570, AT5G64790, AT5G67540, AT2G44450, AT5G04885, AT1G10050, AT2G22620, AT3G57260, AT2G31870, AT3G13790, AT3G47010, AT5G24540, AT4G16260, AT5G08380, AT2G31865, AT3G13560, AT3G01590, AT3G24090, AT1G72000, AT4G25900, AT4G25000, AT2G26600, AT5G57655, AT5…	1247	390	18499	1.63563
GOTERM_BP_DIRECT	GO:0008219~cell death	10	0.620347	0.00229833	AT3G45290, AT2G13790, AT3G01420, AT5G51290, AT3G50930, AT1G12220, AT1G11310, AT4G14400, AT2G26560, AT1G64280	1247	44	18499	3.37155
GOTERM_BP_DIRECT	GO:0006040~amino sugar metabolic process	6	0.372208	0.00233459	AT3G12500, AT2G43570, AT4G01700, AT3G04720, AT2G43620, AT2G18660	1247	15	18499	5.93392
GOTERM_BP_DIRECT	GO:0006486~protein glycosylation	13	0.806452	0.00294517	AT2G25110, AT2G16530, AT1G32210, AT1G27350, AT5G62620, AT1G14080, AT1G77810, AT1G49710, AT5G19690, AT3G55830, AT1G34130, AT1G71220, AT2G15390	1247	72	18499	2.67851
GOTERM_BP_DIRECT	GO:0046686~response to cadmium ion	38	2.35732	0.00298128	AT1G60420, AT3G12500, AT4G19880, AT5G44070, AT1G45145, AT3G44300, AT2G26560, AT1G77510, AT4G26970, AT3G09270, AT4G29040, AT1G12000, AT1G02920, AT3G60190, AT5G44460, AT4G02520, AT4G04740, AT1G75040, AT2G17420, AT2G47190, AT5G17330, AT5G08300, AT2G37630, AT3G13235, AT1G52760, AT5G65750, AT1G79930, AT5G63680, AT3G13782, AT5G42020, AT3G09840, AT4G22670, AT2G47470, AT3G52880, AT4G31180, AT4G24190, AT3…	1247	342	18499	1.64831
GOTERM_BP_DIRECT	GO:0010150~leaf senescence	15	0.930521	0.0033062	AT5G44610, AT1G20780, AT1G17020, AT2G13810, AT4G10500, AT2G43000, AT3G52430, AT4G23810, AT4G16690, AT2G43570, AT2G13790, AT3G10500, AT3G19190, AT1G11190, AT5G37600	1247	92	18499	2.41872
GOTERM_BP_DIRECT	GO:0010200~response to chitin	19	1.17866	0.00354897	AT5G27420, AT5G25910, AT3G56400, AT2G35930, AT1G34180, AT1G08930, AT2G17040, AT4G23810, AT3G11840, AT2G13790, AT2G46400, AT3G45640, AT4G26120, AT3G21630, AT5G10380, AT4G33050, AT2G23320, AT5G67450, AT4G18880	1247	133	18499	2.11926
GOTERM_BP_DIRECT	GO:0044550~secondary metabolite biosynthetic process	20	1.24069	0.00400935	AT3G26230, AT2G30750, AT5G05320, AT3G25180, AT5G10610, AT4G31970, AT5G25140, AT3G26210, AT5G10600, AT3G26220, AT3G26170, AT3G26200, AT3G26180, AT3G48320, AT2G29720, AT1G33720, AT4G37310, AT1G33730, AT1G13090, AT2G24180	1247	145	18499	2.04618
GOTERM_BP_DIRECT	GO:0046777~protein autophosphorylation	19	1.17866	0.00416846	AT4G04695, AT1G70520, AT5G12480, AT1G65800, AT4G28490, AT5G38210, AT4G23250, AT4G23650, AT2G43850, AT1G65790, AT1G16130, AT3G59700, AT3G21630, AT4G04740, AT1G18890, AT3G07980, AT1G16670, AT1G76040, AT4G09570	1247	135	18499	2.08786
GOTERM_BP_DIRECT	GO:0055114~oxidation-reduction process	115	7.134	0.00424954	AT3G19010, AT5G24530, AT1G60420, AT2G16530, AT1G45145, AT3G26170, AT1G16700, AT2G41220, AT4G00570, AT4G37520, AT1G19250, AT1G28480, AT3G14610, AT1G65820, AT4G37310, AT5G20400, AT4G28570, AT1G03400, AT5G23190, AT1G63460, AT4G21840, AT3G28480, AT5G19880, AT3G25180, AT1G50430, AT5G25140, AT5G10600, AT1G75130, AT3G26200, AT1G68850, AT3G48320, AT3G13610, AT5G20960, AT5G58860, AT3G09220, AT3G52880, AT5…	1247	1330	18499	1.28271
GOTERM_BP_DIRECT	GO:1900056~negative regulation of leaf senescence	5	0.310174	0.00460677	AT3G56400, AT2G43000, AT5G62620, AT2G40750, AT2G45680	1247	11	18499	6.74309
GOTERM_BP_DIRECT	GO:0009651~response to salt stress	49	3.0397	0.00460981	AT5G44610, AT4G14630, AT1G08930, AT3G12360, AT5G58940, AT3G44540, AT1G77510, AT1G32230, AT3G47950, AT2G38710, AT2G38380, AT1G02920, AT1G21750, AT4G29810, AT4G02520, AT4G11890, AT4G34180, AT1G59960, AT3G27890, AT5G02410, AT5G43060, AT3G44550, AT2G47190, AT3G04720, AT5G24540, AT4G16260, AT2G37630, AT5G46180, AT4G11650, AT1G55450, AT2G30250, AT1G18570, AT1G14080, AT4G12720, AT1G64460, AT2G38390, AT4…	1247	484	18499	1.50187
GOTERM_BP_DIRECT	GO:0045088~regulation of innate immune response	4	0.248139	0.00522426	AT1G17600, AT3G14840, AT5G05300, AT2G37630	1247	6	18499	9.88987
GOTERM_BP_DIRECT	GO:0002239~response to oomycetes	4	0.248139	0.00522426	AT5G24530, AT3G44480, AT4G10500, AT5G43470	1247	6	18499	9.88987
GOTERM_BP_DIRECT	GO:0031348~negative regulation of defense response	7	0.434243	0.0053834	AT3G09840, AT5G48380, AT1G11310, AT1G74710, AT3G11820, AT1G64280, AT3G52430	1247	25	18499	4.15374
GOTERM_BP_DIRECT	GO:0006886~intracellular protein transport	24	1.48883	0.00551967	AT3G59570, AT1G14010, AT2G38020, AT3G52400, AT3G49350, AT3G59020, AT1G76970, AT1G21900, AT3G11820, AT1G10730, AT4G24920, AT5G53530, AT4G20110, AT3G56190, AT3G60540, AT1G20350, AT4G16143, AT1G23900, AT3G07680, AT3G51890, AT5G50460, AT5G16880, AT2G17790, AT5G54780	1247	193	18499	1.84474
GOTERM_BP_DIRECT	GO:0010193~response to ozone	8	0.496278	0.00561385	AT5G49570, AT5G24110, AT1G70520, AT3G05970, AT4G11170, AT4G12720, AT4G23810, AT1G32230	1247	33	18499	3.59632
GOTERM_BP_DIRECT	GO:2000031~regulation of salicylic acid mediated signaling pathway	6	0.372208	0.00562403	AT4G19660, AT4G03450, AT4G14390, AT4G14400, AT1G64280, AT3G52430	1247	18	18499	4.94493
GOTERM_BP_DIRECT	GO:0010204~defense response signaling pathway, resistance gene-independent	5	0.310174	0.00654518	AT5G20480, AT1G71220, AT1G08450, AT3G25070, AT1G19250	1247	12	18499	6.18117
GOTERM_BP_DIRECT	GO:0002229~defense response to oomycetes	8	0.496278	0.00666656	AT1G73805, AT5G24530, AT3G59700, AT5G65600, AT4G10500, AT4G02420, AT1G56510, AT5G26920	1247	34	18499	3.49054
GOTERM_BP_DIRECT	GO:0010345~suberin biosynthetic process	6	0.372208	0.00721563	AT3G44550, AT5G23190, AT3G44560, AT5G58860, AT5G13580, AT3G44540	1247	19	18499	4.68467
GOTERM_BP_DIRECT	GO:0006487~protein N-linked glycosylation	8	0.496278	0.00785907	AT1G67490, AT2G16530, AT1G30000, AT1G49710, AT1G12990, AT1G32210, AT3G27540, AT5G02410	1247	35	18499	3.39081
GOTERM_BP_DIRECT	GO:1902290~positive regulation of defense response to oomycetes	4	0.248139	0.00868653	AT4G24970, AT5G14930, AT3G22231, AT4G14400	1247	7	18499	8.47703
GOTERM_BP_DIRECT	GO:0006629~lipid metabolic process	22	1.36476	0.0104201	AT3G44550, AT3G44560, AT3G01420, AT2G16530, AT2G39410, AT1G52760, AT2G39420, AT3G61680, AT2G26560, AT1G74210, AT3G52430, AT3G44540, AT2G30550, AT5G24200, AT5G14930, AT3G22231, AT5G24210, AT3G48090, AT1G73650, AT3G48080, AT1G66970, AT1G66980	1247	181	18499	1.80313
GOTERM_BP_DIRECT	GO:0042391~regulation of membrane potential	7	0.434243	0.0114738	AT2G46430, AT1G01340, AT2G46440, AT4G01010, AT2G46450, AT3G17700, AT4G30560	1247	29	18499	3.58081
GOTERM_BP_DIRECT	GO:0051607~defense response to virus	8	0.496278	0.0123784	AT5G46350, AT3G20250, AT3G11660, AT5G06320, AT1G31280, AT2G26560, AT5G43470, AT5G44870	1247	38	18499	3.12312
GOTERM_BP_DIRECT	GO:1900057~positive regulation of leaf senescence	4	0.248139	0.0132079	AT2G45210, AT5G14930, AT3G04060, AT1G34180	1247	8	18499	7.4174
GOTERM_BP_DIRECT	GO:1900426~positive regulation of defense response to bacterium	5	0.310174	0.0193978	AT1G73805, AT5G14930, AT4G14400, AT3G52430, AT4G13040	1247	16	18499	4.63588
GOTERM_BP_DIRECT	GO:0006904~vesicle docking involved in exocytosis	8	0.496278	0.0209713	AT1G51640, AT3G09520, AT1G07000, AT5G61010, AT5G50380, AT5G03540, AT4G12120, AT1G12360	1247	42	18499	2.82568
GOTERM_BP_DIRECT	GO:0009867~jasmonic acid mediated signaling pathway	9	0.558313	0.0221052	AT4G11260, AT4G02570, AT3G52400, AT5G26170, AT1G79380, AT3G11820, AT1G32230, AT5G64810, AT1G28480	1247	52	18499	2.56756
GOTERM_BP_DIRECT	GO:0009814~defense response, incompatible interaction	6	0.372208	0.0235925	AT3G46530, AT5G27420, AT3G20600, AT4G29810, AT4G26070, AT5G06960	1247	25	18499	3.56035
GOTERM_BP_DIRECT	GO:0048281~inflorescence morphogenesis	3	0.186104	0.0248222	AT3G02260, AT2G17040, AT4G29900	1247	4	18499	11.1261
GOTERM_BP_DIRECT	GO:0018279~protein N-linked glycosylation via asparagine	4	0.248139	0.025575	AT5G19690, AT1G34130, AT1G71220, AT2G01720	1247	10	18499	5.93392
GOTERM_BP_DIRECT	GO:0009311~oligosaccharide metabolic process	4	0.248139	0.025575	AT3G56310, AT1G67490, AT1G21270, AT5G08380	1247	10	18499	5.93392
GOTERM_BP_DIRECT	GO:0045454~cell redox homeostasis	18	1.11663	0.0320728	AT2G17420, AT1G60420, AT1G77370, AT1G03850, AT1G45145, AT2G32920, AT1G77510, AT1G28480, AT5G63030, AT3G54960, AT1G21750, AT2G47470, AT3G52880, AT1G04980, AT3G28850, AT5G04260, AT3G17240, AT5G39950	1247	155	18499	1.72275
GOTERM_BP_DIRECT	GO:0019748~secondary metabolic process	6	0.372208	0.0320952	AT2G33530, AT1G28110, AT4G10500, AT3G10450, AT3G12220, AT3G13610	1247	27	18499	3.29662
GOTERM_BP_DIRECT	GO:0036065~fucosylation	3	0.186104	0.0395372	AT1G49710, AT2G15390, AT1G14080	1247	5	18499	8.90088
GOTERM_BP_DIRECT	GO:0002679~respiratory burst involved in defense response	3	0.186104	0.0395372	AT3G11840, AT1G64060, AT2G35930	1247	5	18499	8.90088
GOTERM_BP_DIRECT	GO:0043066~negative regulation of apoptotic process	3	0.186104	0.0395372	AT5G47120, AT3G46510, AT5G47130	1247	5	18499	8.90088
GOTERM_BP_DIRECT	GO:0034975~protein folding in endoplasmic reticulum	3	0.186104	0.0395372	AT5G11560, AT1G72280, AT2G38960	1247	5	18499	8.90088
GOTERM_BP_DIRECT	GO:0009738~abscisic acid-activated signaling pathway	21	1.30273	0.039828	AT1G23140, AT2G17820, AT4G04695, AT2G43350, AT5G12480, AT5G26920, AT2G01540, AT3G22231, AT4G23650, AT1G65790, AT3G45640, AT4G32870, AT3G04110, AT1G64060, AT3G55830, AT4G04740, AT1G18890, AT5G01540, AT1G76040, AT5G01550, AT5G67450	1247	195	18499	1.59759
GOTERM_BP_DIRECT	GO:0010053~root epidermal cell differentiation	5	0.310174	0.0417237	AT4G26270, AT1G67490, AT4G31170, AT4G31230, AT5G65090	1247	20	18499	3.7087
GOTERM_BP_DIRECT	GO:0070588~calcium ion transmembrane transport	5	0.310174	0.0417237	AT4G37640, AT3G57330, AT1G27770, AT3G63380, AT4G29900	1247	20	18499	3.7087
GOTERM_BP_DIRECT	GO:0030433~ER-associated ubiquitin-dependent protein catabolic process	6	0.372208	0.0422907	AT4G29040, AT1G30000, AT2G03510, AT5G15400, AT5G28540, AT1G09100	1247	29	18499	3.06927
GOTERM_BP_DIRECT	GO:0009880~embryonic pattern specification	4	0.248139	0.0424024	AT3G54010, AT3G63500, AT1G04550, AT1G14740	1247	12	18499	4.94493
GOTERM_BP_DIRECT	GO:0010112~regulation of systemic acquired resistance	4	0.248139	0.0424024	AT1G73805, AT5G13320, AT1G64280, AT5G26920	1247	12	18499	4.94493
GOTERM_BP_DIRECT	GO:0006887~exocytosis	9	0.558313	0.0432505	AT1G51640, AT3G09520, AT3G52400, AT1G07000, AT5G61010, AT5G50380, AT5G03540, AT5G41950, AT3G11820	1247	59	18499	2.26294
GOTERM_BP_DIRECT	GO:0009611~response to wounding	21	1.30273	0.0475475	AT3G44550, AT5G20230, AT1G05630, AT4G26070, AT2G47800, AT1G76930, AT1G64280, AT2G38870, AT1G79380, AT3G44540, AT2G32800, AT2G33150, AT5G43580, AT3G45640, AT3G51440, AT5G06320, AT5G46050, AT2G02220, AT2G24850, AT5G43470, AT3G13790	1247	199	18499	1.56548
GOTERM_BP_DIRECT	GO:0018105~peptidyl-serine phosphorylation	10	0.620347	0.048162	AT1G30640, AT4G04695, AT4G23650, AT5G09890, AT5G12480, AT4G04740, AT1G18890, AT1G48490, AT1G76040, AT4G09570	1247	71	18499	2.08941
GOTERM_BP_DIRECT	GO:0006915~apoptotic process	5	0.310174	0.0488847	AT1G02120, AT1G32210, AT5G47120, AT5G10380, AT4G19700	1247	21	18499	3.5321

## Sheet: EF vs F__vegetative_GO_down
Category	Term	Count	%	PValue	Genes	List Total	Pop Hits	Pop Total	Fold Enrichment
GOTERM_BP_DIRECT	GO:0015979~photosynthesis	60	4.10116	5.85933e-35	AT3G47470, AT2G30570, AT1G76450, AT2G20260, AT1G45474, AT1G19150, AT1G15820, AT1G74470, AT4G15510, AT3G21055, AT4G28660, AT5G66570, AT4G05180, AT2G05070, AT4G22890, AT5G01530, AT1G52230, AT3G56650, AT1G06680, AT1G29930, AT3G54890, AT5G27390, AT1G55670, AT5G54270, AT5G02120, AT5G45930, AT4G10340, AT4G09650, AT3G01500, AT3G05410, AT3G61470, AT4G28750, AT4G34190, AT2G30790, AT2G01918, AT1G30380, AT1…	1147	138	18499	7.01224
GOTERM_BP_DIRECT	GO:0009768~photosynthesis, light harvesting in photosystem I	19	1.2987	9.05253e-19	AT3G47470, AT1G29910, AT1G29930, AT1G61520, AT1G45474, AT1G19150, AT3G54890, AT3G27690, AT1G15820, AT3G08940, AT5G54270, AT4G10340, AT2G05100, AT2G34420, AT2G05070, AT3G61470, AT1G76570, AT5G01530, AT1G08380	1147	22	18499	13.9289
GOTERM_BP_DIRECT	GO:0018298~protein-chromophore linkage	21	1.43541	4.22145e-13	AT3G47470, AT1G29910, AT2G47590, AT1G29930, AT1G61520, AT1G45474, AT1G19150, AT3G54890, AT3G27690, AT1G15820, AT3G08940, AT5G54270, AT5G02120, AT4G10340, AT2G05100, AT2G34420, AT2G05070, AT3G61470, AT1G76570, AT5G58140, AT5G01530	1147	45	18499	7.52647
GOTERM_BP_DIRECT	GO:0009773~photosynthetic electron transport in photosystem I	12	0.820232	1.61209e-10	AT4G09650, AT2G46820, AT1G18730, AT1G64770, AT5G64040, AT3G54050, AT1G70760, AT4G22890, AT1G55670, AT1G15980, AT3G16250, AT2G01590	1147	16	18499	12.0961
GOTERM_BP_DIRECT	GO:0009735~response to cytokinin	37	2.52905	5.1816e-10	AT3G62030, AT2G20260, AT3G54050, AT4G01310, AT3G08940, AT3G57040, AT4G34160, AT1G13930, AT1G32060, AT2G25180, AT4G38740, AT3G25920, AT1G20020, AT1G78370, AT5G58140, AT1G05850, AT4G32260, AT1G52230, AT1G61520, AT3G63140, AT3G14420, AT5G30510, AT3G15360, AT5G45930, AT4G02530, AT4G09650, AT5G09660, AT1G13420, AT5G15090, AT5G35630, AT5G07020, AT4G28750, AT5G23120, AT1G05190, AT3G22890, AT1G78630, AT2…	1147	183	18499	3.26088
GOTERM_BP_DIRECT	GO:0019761~glucosinolate biosynthetic process	16	1.09364	1.12478e-09	AT2G22330, AT4G03050, AT3G58990, AT5G14200, AT1G74100, AT4G12030, AT3G19710, AT1G62560, AT4G13770, AT1G16410, AT5G23010, AT2G20610, AT4G23100, AT1G16400, AT1G24100, AT1G74090	1147	36	18499	7.16807
GOTERM_BP_DIRECT	GO:0055114~oxidation-reduction process	137	9.36432	2.91548e-09	AT1G06690, AT4G37000, AT3G53130, AT4G39510, AT4G30210, AT5G47910, AT3G14415, AT1G03680, AT3G02730, AT5G05580, AT4G35090, AT3G25560, AT2G45560, AT3G06550, AT1G30120, AT1G77490, AT4G37410, AT4G30950, AT2G43710, AT3G29320, AT3G48280, AT4G31870, AT1G53670, AT3G14420, AT5G61290, AT5G17000, AT1G12550, AT1G03410, AT1G16400, AT3G59050, AT1G16300, AT4G29720, AT2G15620, AT3G26330, AT1G71695, AT3G50660, AT4…	1147	1330	18499	1.66132
GOTERM_BP_DIRECT	GO:0009765~photosynthesis, light harvesting	10	0.683527	7.42987e-09	AT4G10340, AT3G47470, AT5G47110, AT1G61520, AT1G29930, AT3G54890, AT1G19150, AT5G57030, AT5G54270, AT5G01530	1147	13	18499	12.4063
GOTERM_BP_DIRECT	GO:0010027~thylakoid membrane organization	15	1.02529	8.22468e-08	AT1G35680, AT1G74730, AT1G44575, AT2G28800, AT5G24314, AT1G03160, AT1G65260, AT2G20890, AT5G08050, AT2G18710, AT2G01110, AT3G62910, AT4G31780, AT2G30170, AT2G34860	1147	41	18499	5.90055
GOTERM_BP_DIRECT	GO:0009611~response to wounding	34	2.32399	2.04092e-07	AT5G47240, AT1G51400, AT5G18860, AT5G47910, AT1G55480, AT3G19710, AT4G39980, AT1G20510, AT5G63970, AT4G08170, AT3G17860, AT4G37760, AT5G04230, AT1G72520, AT1G09340, AT5G07690, AT1G32640, AT1G05200, AT2G22330, AT5G53750, AT1G74930, AT4G12030, AT5G07700, AT1G19640, AT4G24350, AT4G32570, AT1G72450, AT1G74950, AT5G42650, AT5G05730, AT1G70700, AT1G76680, AT4G34190, AT2G46510	1147	199	18499	2.75557
GOTERM_BP_DIRECT	GO:0009416~response to light stimulus	31	2.11893	1.65593e-06	AT1G55480, AT3G19710, AT5G24314, AT1G01120, AT1G42970, AT4G35090, AT5G63980, AT4G27430, AT4G38740, AT2G34420, AT2G05070, AT2G29650, AT3G02380, AT2G45050, AT5G47800, AT1G05200, AT5G67440, AT2G17260, AT1G29910, AT1G29930, AT3G02570, AT4G36240, AT4G35290, AT1G60950, AT5G54270, AT1G50280, AT5G64330, AT3G19820, AT5G61270, AT4G37930, AT3G15570	1147	188	18499	2.65943
GOTERM_BP_DIRECT	GO:0009409~response to cold	41	2.80246	3.5778e-06	AT3G17390, AT3G47470, AT1G35680, AT1G45474, AT4G10030, AT3G54050, AT2G33800, AT2G47180, AT4G24280, AT2G42530, AT3G23700, AT1G03680, AT1G01120, AT1G42970, AT1G05140, AT4G35090, AT5G12250, AT5G63980, AT1G32060, AT4G25480, AT2G38750, AT4G04020, AT1G09340, AT5G51820, AT1G61520, AT1G31812, AT3G12780, AT3G16690, AT3G54890, AT3G11630, AT1G15950, AT4G09650, AT3G01500, AT5G15090, AT5G04590, AT3G25770, AT3…	1147	299	18499	2.21155
GOTERM_BP_DIRECT	GO:0010196~nonphotochemical quenching	7	0.478469	3.98574e-06	AT4G10340, AT4G03280, AT5G08050, AT1G74730, AT1G44575, AT1G15820, AT1G56500	1147	9	18499	12.5441
GOTERM_BP_DIRECT	GO:0010207~photosystem II assembly	9	0.615174	5.29454e-06	AT4G10340, AT1G71500, AT5G48790, AT4G35250, AT1G03600, AT3G50820, AT5G51545, AT5G66570, AT2G20890	1147	18	18499	8.06408
GOTERM_BP_DIRECT	GO:0019253~reductive pentose-phosphate cycle	9	0.615174	1.36316e-05	AT3G55800, AT1G32060, AT2G21170, AT3G12780, AT3G54050, AT1G12900, AT3G60750, AT5G38420, AT1G42970	1147	20	18499	7.25767
GOTERM_BP_DIRECT	GO:0007017~microtubule-based process	10	0.683527	1.55565e-05	AT2G29550, AT5G62690, AT5G12250, AT5G23860, AT1G20010, AT4G14960, AT5G19770, AT1G04820, AT4G27360, AT1G50010	1147	26	18499	6.20314
GOTERM_BP_DIRECT	GO:0032544~plastid translation	7	0.478469	3.72824e-05	AT3G63190, AT5G54600, AT2G33800, AT3G63140, AT3G62910, AT1G09340, AT1G79850	1147	12	18499	9.40809
GOTERM_BP_DIRECT	GO:0046686~response to cadmium ion	42	2.87081	3.88461e-05	AT4G37870, AT2G33800, AT4G24280, AT3G16350, AT3G53620, AT1G49010, AT3G60750, AT1G75280, AT1G42970, AT1G13930, AT1G27130, AT3G22960, AT5G47390, AT5G09650, AT4G38740, AT3G20390, AT1G11860, AT1G04820, AT1G36370, AT5G62690, AT3G12780, AT3G03780, AT5G17310, AT3G02570, AT4G35450, AT3G21950, AT2G21330, AT2G19940, AT1G74840, AT2G29550, AT3G13110, AT4G23100, AT1G67070, AT5G35630, AT5G61780, AT4G37930, AT4…	1147	342	18499	1.98065
GOTERM_BP_DIRECT	GO:0009637~response to blue light	13	0.888585	6.16587e-05	AT1G29910, AT1G19150, AT3G54890, AT3G27690, AT3G08940, AT5G38420, AT4G10340, AT2G05100, AT4G18390, AT5G58140, AT3G28860, AT1G76570, AT5G01530	1147	52	18499	4.03204
GOTERM_BP_DIRECT	GO:0009658~chloroplast organization	21	1.43541	8.29282e-05	AT3G52750, AT1G35680, AT3G63190, AT2G21170, AT2G04270, AT1G62750, AT5G62430, AT3G08010, AT3G63140, AT5G24314, AT2G34620, AT4G23940, AT5G02250, AT5G08050, AT2G47940, AT3G62910, AT3G02380, AT1G09340, AT4G18570, AT3G56940, AT2G30040	1147	125	18499	2.70953
GOTERM_BP_DIRECT	GO:0009695~jasmonic acid biosynthetic process	9	0.615174	8.86015e-05	AT2G43710, AT1G20510, AT5G42650, AT3G25770, AT1G72520, AT2G06050, AT1G76680, AT1G19640, AT1G13280	1147	25	18499	5.80614
GOTERM_BP_DIRECT	GO:0009753~response to jasmonic acid	24	1.64046	9.29187e-05	AT5G55120, AT5G18860, AT3G50660, AT5G27380, AT4G26850, AT4G12030, AT3G16350, AT5G07700, AT1G49010, AT1G74840, AT1G72450, AT4G23100, AT5G47390, AT4G28910, AT1G74950, AT5G60890, AT5G42650, AT5G37260, AT4G37760, AT1G74430, AT2G39770, AT1G70700, AT5G07690, AT1G32640	1147	156	18499	2.48126
GOTERM_BP_DIRECT	GO:0019252~starch biosynthetic process	10	0.683527	9.96447e-05	AT5G04360, AT3G55800, AT5G19220, AT5G39790, AT5G51820, AT1G11720, AT5G24300, AT5G48300, AT1G66430, AT3G01180	1147	32	18499	5.04005
GOTERM_BP_DIRECT	GO:0042742~defense response to bacterium	35	2.39234	0.000101554	AT3G55800, AT3G63190, AT3G62030, AT2G01830, AT4G26850, AT3G14415, AT5G66570, AT4G03280, AT2G26330, AT1G32060, AT4G01050, AT5G09650, AT3G26520, AT5G63970, AT1G20020, AT3G01480, AT1G09340, AT4G32260, AT2G22330, AT2G43710, AT4G23290, AT1G06680, AT3G11630, AT3G10920, AT3G14420, AT4G09650, AT4G23100, AT3G01500, AT4G31500, AT5G15090, AT2G39770, AT4G24670, AT3G52960, AT1G24100, AT1G69370	1147	276	18499	2.04524
GOTERM_BP_DIRECT	GO:0010218~response to far red light	12	0.820232	0.000161738	AT4G10340, AT1G29910, AT2G05100, AT2G01570, AT3G54890, AT1G19150, AT3G27690, AT3G08940, AT1G76570, AT3G28860, AT5G01530, AT5G38420	1147	49	18499	3.94975
GOTERM_BP_DIRECT	GO:0006730~one-carbon metabolic process	10	0.683527	0.000166559	AT3G17390, AT3G55630, AT3G52720, AT2G44160, AT3G59970, AT4G37930, AT5G41480, AT3G10160, AT1G36370, AT4G17360	1147	34	18499	4.74358
GOTERM_BP_DIRECT	GO:0009767~photosynthetic electron transport chain	7	0.478469	0.000260551	AT4G03280, AT1G14150, AT1G60950, AT3G01440, AT1G08380, AT3G21200, AT2G01918	1147	16	18499	7.05607
GOTERM_BP_DIRECT	GO:0008152~metabolic process	36	2.4607	0.000284955	AT2G39850, AT5G59130, AT3G14240, AT1G79790, AT2G03730, AT3G46670, AT5G51750, AT5G38120, AT1G56500, AT1G49650, AT4G09500, AT5G44530, AT3G60750, AT1G20510, AT5G05890, AT5G45650, AT2G19170, AT4G20430, AT1G20490, AT2G31790, AT1G22360, AT3G06650, AT1G77060, AT5G48880, AT2G34590, AT1G49660, AT1G30530, AT1G05560, AT1G79460, AT3G54970, AT3G01990, AT4G34980, AT3G48420, AT1G24100, AT4G30020, AT1G07240	1147	303	18499	1.91622
GOTERM_BP_DIRECT	GO:0009684~indoleacetic acid biosynthetic process	7	0.478469	0.000381643	AT2G22330, AT2G20610, AT1G16400, AT4G31500, AT4G24670, AT1G16410, AT5G54810	1147	17	18499	6.64101
GOTERM_BP_DIRECT	GO:0009645~response to low light intensity stimulus	5	0.341763	0.000440778	AT3G47470, AT1G61520, AT1G45474, AT3G54890, AT3G61470	1147	7	18499	11.5201
GOTERM_BP_DIRECT	GO:0042549~photosystem II stabilization	5	0.341763	0.000440778	AT2G30570, AT1G71500, AT5G01920, AT3G50820, AT5G66570	1147	7	18499	11.5201
GOTERM_BP_DIRECT	GO:0000413~protein peptidyl-prolyl isomerization	11	0.75188	0.000505112	AT3G62030, AT4G38740, AT1G20810, AT4G19830, AT4G34870, AT4G39710, AT3G15520, AT1G74070, AT3G01480, AT2G43560, AT5G13410	1147	47	18499	3.77468
GOTERM_BP_DIRECT	GO:0009625~response to insect	8	0.546822	0.000797191	AT2G22330, AT5G23010, AT5G07700, AT4G13770, AT5G07690, AT1G16410, AT5G26000, AT4G19840	1147	26	18499	4.96251
GOTERM_BP_DIRECT	GO:0007623~circadian rhythm	16	1.09364	0.000890711	AT4G18290, AT4G36240, AT3G63140, AT3G19720, AT1G15950, AT5G02120, AT3G57040, AT4G26700, AT5G37260, AT3G01060, AT4G37930, AT5G58140, AT3G46780, AT1G09340, AT4G15920, AT3G04910	1147	97	18499	2.66032
GOTERM_BP_DIRECT	GO:0015995~chlorophyll biosynthetic process	10	0.683527	0.000905408	AT4G27430, AT5G18660, AT1G74470, AT3G59400, AT4G15560, AT3G03710, AT4G27440, AT3G21200, AT3G56940, AT5G45930	1147	42	18499	3.84004
GOTERM_BP_DIRECT	GO:0008652~cellular amino acid biosynthetic process	13	0.888585	0.000996169	AT4G39940, AT3G49680, AT4G39980, AT3G59760, AT5G54810, AT3G13110, AT2G14750, AT4G39540, AT5G56760, AT5G05730, AT3G20390, AT2G43750, AT1G69370	1147	69	18499	3.03864
GOTERM_BP_DIRECT	GO:0006094~gluconeogenesis	6	0.410116	0.00113002	AT3G55800, AT2G21170, AT3G54050, AT4G37870, AT4G24620, AT5G64380	1147	14	18499	6.91207
GOTERM_BP_DIRECT	GO:0006096~glycolytic process	13	0.888585	0.00129114	AT2G21170, AT3G12780, AT4G26520, AT2G34590, AT2G21330, AT4G26530, AT1G42970, AT3G22960, AT1G16300, AT1G12900, AT1G30120, AT4G38970, AT4G24620	1147	71	18499	2.95304
GOTERM_BP_DIRECT	GO:2000033~regulation of seed dormancy process	5	0.341763	0.00143503	AT5G17490, AT1G66350, AT2G01570, AT5G56780, AT5G45830	1147	9	18499	8.96009
GOTERM_BP_DIRECT	GO:0009854~oxidative photosynthetic carbon pathway	5	0.341763	0.00143503	AT1G80380, AT3G14420, AT1G68010, AT3G14415, AT1G12550	1147	9	18499	8.96009
GOTERM_BP_DIRECT	GO:0009644~response to high light intensity	11	0.75188	0.00182012	AT3G47470, AT4G18290, AT1G61520, AT1G45474, AT3G54890, AT2G47180, AT3G61470, AT5G54270, AT5G58140, AT4G34190, AT5G02120	1147	55	18499	3.22563
GOTERM_BP_DIRECT	GO:0006000~fructose metabolic process	4	0.273411	0.00215719	AT3G55800, AT3G54050, AT1G07110, AT5G64380	1147	5	18499	12.9025
GOTERM_BP_DIRECT	GO:0030091~protein repair	6	0.410116	0.00222211	AT4G21860, AT5G07460, AT1G53670, AT4G04830, AT4G04840, AT4G04810	1147	16	18499	6.04806
GOTERM_BP_DIRECT	GO:0006006~glucose metabolic process	7	0.478469	0.00225974	AT5G55120, AT5G51820, AT4G26850, AT1G16300, AT5G64860, AT1G12900, AT1G42970	1147	23	18499	4.90857
GOTERM_BP_DIRECT	GO:0010114~response to red light	11	0.75188	0.00274514	AT4G10340, AT1G29910, AT1G15550, AT2G05100, AT4G31500, AT3G54890, AT1G19150, AT3G27690, AT3G08940, AT5G01530, AT5G38420	1147	58	18499	3.05879
GOTERM_BP_DIRECT	GO:0007169~transmembrane receptor protein tyrosine kinase signaling pathway	18	1.23035	0.00277407	AT1G10850, AT5G14210, AT5G63710, AT5G67280, AT3G49670, AT5G45840, AT4G18640, AT1G75820, AT1G31420, AT2G02780, AT5G16590, AT5G58300, AT2G45340, AT3G03770, AT4G20270, AT5G65710, AT3G56370, AT5G65700	1147	130	18499	2.23313
GOTERM_BP_DIRECT	GO:0019344~cysteine biosynthetic process	6	0.410116	0.00298897	AT3G13110, AT3G62030, AT2G14750, AT4G39940, AT2G43750, AT3G59760	1147	17	18499	5.69229
GOTERM_BP_DIRECT	GO:0009853~photorespiration	10	0.683527	0.00326215	AT2G35370, AT1G19580, AT1G80380, AT4G37930, AT2G13360, AT3G10160, AT1G68010, AT4G17360, AT5G38420, AT1G12550	1147	50	18499	3.22563
GOTERM_BP_DIRECT	GO:0009704~de-etiolation	5	0.341763	0.00340049	AT4G38740, AT5G61270, AT3G08010, AT2G43010, AT5G23060	1147	11	18499	7.33098
GOTERM_BP_DIRECT	GO:0019464~glycine decarboxylation via glycine cleavage system	4	0.273411	0.00411571	AT2G35370, AT1G32470, AT4G37930, AT2G26080	1147	6	18499	10.7521
GOTERM_BP_DIRECT	GO:0009867~jasmonic acid mediated signaling pathway	10	0.683527	0.00428854	AT1G63650, AT5G17490, AT1G66350, AT2G01570, AT3G50660, AT4G28910, AT5G63970, AT3G17860, AT1G19640, AT1G32640	1147	52	18499	3.10157
GOTERM_BP_DIRECT	GO:0010020~chloroplast fission	6	0.410116	0.00506492	AT3G52750, AT1G58200, AT3G19720, AT2G36250, AT3G19180, AT4G23940	1147	19	18499	5.0931
GOTERM_BP_DIRECT	GO:0006633~fatty acid biosynthetic process	17	1.162	0.00567471	AT4G30950, AT2G43710, AT5G52570, AT4G25700, AT3G02580, AT5G48880, AT5G35360, AT1G19640, AT1G01120, AT5G05580, AT5G42650, AT2G22230, AT1G30120, AT1G72520, AT2G06050, AT1G76680, AT1G62640	1147	128	18499	2.14202
GOTERM_BP_DIRECT	GO:0009833~plant-type primary cell wall biogenesis	6	0.410116	0.00641388	AT4G32410, AT5G05170, AT5G09870, AT4G39350, AT1G76670, AT5G64740	1147	20	18499	4.83845
GOTERM_BP_DIRECT	GO:0016123~xanthophyll biosynthetic process	4	0.273411	0.00687191	AT5G52570, AT4G25700, AT5G57030, AT3G03710	1147	7	18499	9.21609
GOTERM_BP_DIRECT	GO:0045454~cell redox homeostasis	19	1.2987	0.0075176	AT3G26060, AT3G57070, AT3G11630, AT1G53300, AT1G56500, AT5G03880, AT1G03680, AT3G02730, AT3G15360, AT2G30540, AT1G21350, AT1G76080, AT4G29670, AT4G35090, AT3G54660, AT1G34780, AT4G16155, AT5G13810, AT3G52960	1147	155	18499	1.977
GOTERM_BP_DIRECT	GO:0016051~carbohydrate biosynthetic process	9	0.615174	0.00767845	AT3G55800, AT2G37585, AT1G24170, AT3G61130, AT2G30575, AT2G47180, AT3G62660, AT1G09350, AT3G03690	1147	47	18499	3.08837
GOTERM_BP_DIRECT	GO:0030244~cellulose biosynthetic process	9	0.615174	0.00767845	AT4G32410, AT2G35620, AT2G39770, AT5G05170, AT5G09870, AT4G39350, AT1G05850, AT5G64740, AT1G31420	1147	47	18499	3.08837
GOTERM_BP_DIRECT	GO:0010206~photosystem II repair	5	0.341763	0.00888494	AT5G01500, AT2G47940, AT5G39830, AT1G03600, AT1G75690	1147	14	18499	5.76006
GOTERM_BP_DIRECT	GO:1903507~negative regulation of nucleic acid-templated transcription	5	0.341763	0.00888494	AT4G32570, AT1G72450, AT1G74950, AT3G17860, AT1G70700	1147	14	18499	5.76006
GOTERM_BP_DIRECT	GO:0009098~leucine biosynthetic process	6	0.410116	0.00982963	AT1G18500, AT3G54970, AT5G14200, AT3G58990, AT3G19710, AT3G49680	1147	22	18499	4.39859
GOTERM_BP_DIRECT	GO:0009742~brassinosteroid mediated signaling pathway	10	0.683527	0.00995969	AT1G78700, AT5G39860, AT3G02110, AT2G42870, AT4G38740, AT3G50750, AT1G34210, AT5G46570, AT5G08130, AT3G16570	1147	59	18499	2.73359
GOTERM_BP_DIRECT	GO:0070814~hydrogen sulfide biosynthetic process	4	0.273411	0.0104921	AT2G14750, AT4G39940, AT4G14680, AT3G22890	1147	8	18499	8.06408
GOTERM_BP_DIRECT	GO:0071258~cellular response to gravity	3	0.205058	0.0110294	AT4G14960, AT5G19770, AT1G04820	1147	3	18499	16.1282
GOTERM_BP_DIRECT	GO:0000103~sulfate assimilation	9	0.615174	0.012512	AT1G76080, AT4G29670, AT2G14750, AT4G39940, AT4G14680, AT3G22890, AT1G03680, AT3G15360, AT3G02730	1147	51	18499	2.84615
GOTERM_BP_DIRECT	GO:0006979~response to oxidative stress	29	1.98223	0.0139587	AT3G62030, AT2G47180, AT5G20140, AT2G24150, AT1G75280, AT1G03680, AT2G47060, AT4G21860, AT1G76080, AT4G35090, AT5G18100, AT4G04830, AT4G04810, AT5G43750, AT5G07460, AT3G17070, AT5G40150, AT4G31870, AT1G32220, AT1G53670, AT3G03190, AT2G21640, AT5G17000, AT3G15360, AT5G54810, AT4G04840, AT1G09350, AT2G29450, AT1G71695	1147	291	18499	1.60727
GOTERM_BP_DIRECT	GO:2000022~regulation of jasmonic acid mediated signaling pathway	6	0.410116	0.0143206	AT2G43710, AT4G32570, AT1G72450, AT1G74950, AT3G17860, AT1G70700	1147	24	18499	4.03204
GOTERM_BP_DIRECT	GO:0031408~oxylipin biosynthetic process	6	0.410116	0.0143206	AT5G42650, AT5G48880, AT1G72520, AT2G06050, AT1G76680, AT1G19640	1147	24	18499	4.03204
GOTERM_BP_DIRECT	GO:0052544~defense response by callose deposition in cell wall	5	0.341763	0.0146336	AT2G22330, AT4G23100, AT4G31500, AT4G26850, AT1G24100	1147	16	18499	5.04005
GOTERM_BP_DIRECT	GO:0010439~regulation of glucosinolate biosynthetic process	4	0.273411	0.0150206	AT2G14750, AT4G39940, AT5G07700, AT5G07690	1147	9	18499	7.16807
GOTERM_BP_DIRECT	GO:0009772~photosynthetic electron transport in photosystem II	4	0.273411	0.0150206	AT4G09650, AT4G01050, AT4G04640, AT1G60600	1147	9	18499	7.16807
GOTERM_BP_DIRECT	GO:0080022~primary root development	6	0.410116	0.0170095	AT1G12240, AT2G21170, AT2G25180, AT1G16300, AT4G24670, AT1G12820	1147	25	18499	3.87076
GOTERM_BP_DIRECT	GO:0009651~response to salt stress	43	2.93917	0.0173979	AT3G62030, AT5G14200, AT2G47180, AT3G16350, AT1G16060, AT2G32860, AT4G10310, AT1G49010, AT3G60750, AT1G50010, AT5G12250, AT5G63980, AT1G13930, AT5G09650, AT5G47390, AT2G38750, AT1G05850, AT3G17510, AT2G04240, AT5G62690, AT5G60920, AT5G23860, AT2G01570, AT3G03780, AT5G17310, AT3G10920, AT2G03760, AT5G46830, AT4G14960, AT1G53300, AT3G05030, AT1G74840, AT5G54810, AT2G29550, AT1G66350, AT5G35630, AT5…	1147	484	18499	1.43287
GOTERM_BP_DIRECT	GO:0005975~carbohydrate metabolic process	36	2.4607	0.0177275	AT5G04360, AT3G54690, AT3G55800, AT1G12230, AT4G19820, AT1G60270, AT2G32860, AT5G58090, AT3G62750, AT1G32060, AT5G49215, AT1G64770, AT3G23820, AT1G11820, AT4G30440, AT1G05850, AT2G05790, AT3G16850, AT4G21760, AT5G64380, AT3G29320, AT1G76130, AT5G51820, AT1G70820, AT3G02570, AT1G60260, AT3G06770, AT3G52840, AT2G21370, AT1G65590, AT4G36360, AT5G09660, AT1G67070, AT1G16300, AT4G29360, AT5G26000	1147	390	18499	1.48875
GOTERM_BP_DIRECT	GO:0002213~defense response to insect	5	0.341763	0.0182165	AT2G43710, AT4G23100, AT5G60890, AT1G74930, AT5G26000	1147	17	18499	4.74358
GOTERM_BP_DIRECT	GO:0005983~starch catabolic process	5	0.341763	0.0182165	AT5G04360, AT3G01510, AT1G69830, AT5G64860, AT3G10940	1147	17	18499	4.74358
GOTERM_BP_DIRECT	GO:0048437~floral organ development	4	0.273411	0.0204831	AT3G49670, AT3G63530, AT4G20270, AT5G65700	1147	10	18499	6.45126
GOTERM_BP_DIRECT	GO:0010258~NADH dehydrogenase complex (plastoquinone) assembly	3	0.205058	0.0211541	AT5G58260, AT1G74880, AT1G70760	1147	4	18499	12.0961
GOTERM_BP_DIRECT	GO:0030388~fructose 1,6-bisphosphate metabolic process	3	0.205058	0.0211541	AT3G55800, AT3G54050, AT5G64380	1147	4	18499	12.0961
GOTERM_BP_DIRECT	GO:0033500~carbohydrate homeostasis	3	0.205058	0.0211541	AT2G01830, AT5G47910, AT4G35920	1147	4	18499	12.0961
GOTERM_BP_DIRECT	GO:0009082~branched-chain amino acid biosynthetic process	5	0.341763	0.032014	AT1G18500, AT5G14200, AT3G58990, AT3G20390, AT3G49680	1147	20	18499	4.03204
GOTERM_BP_DIRECT	GO:0019684~photosynthesis, light reaction	5	0.341763	0.032014	AT4G12800, AT1G06680, AT3G50820, AT3G01440, AT5G66570	1147	20	18499	4.03204
GOTERM_BP_DIRECT	GO:0007231~osmosensory signaling pathway	3	0.205058	0.0338187	AT2G01830, AT5G47910, AT4G35920	1147	5	18499	9.6769
GOTERM_BP_DIRECT	GO:0006636~unsaturated fatty acid biosynthetic process	5	0.341763	0.0376653	AT4G30950, AT2G43710, AT5G05580, AT3G12120, AT2G31360	1147	21	18499	3.84004
GOTERM_BP_DIRECT	GO:0006814~sodium ion transport	6	0.410116	0.0401255	AT1G78560, AT4G12030, AT2G29650, AT3G05030, AT4G10310, AT2G26900	1147	31	18499	3.12158
GOTERM_BP_DIRECT	GO:0032259~methylation	21	1.43541	0.0401899	AT1G76790, AT5G42760, AT2G46110, AT3G03780, AT1G04430, AT2G43910, AT3G23480, AT3G21950, AT1G78140, AT1G69523, AT1G77520, AT2G43920, AT1G19640, AT1G33170, AT3G56080, AT3G62000, AT1G48600, AT4G29590, AT5G14430, AT5G55250, AT3G63410	1147	212	18499	1.5976
GOTERM_BP_DIRECT	GO:0006109~regulation of carbohydrate metabolic process	3	0.205058	0.0486703	AT1G03680, AT3G15360, AT3G02730	1147	6	18499	8.06408

## Sheet: E vs C__reproductive_GO_up
Category	Term	Count	%	PValue	Genes	List Total	Pop Hits	Pop Total	Fold Enrichment
GOTERM_BP_DIRECT	GO:0006979~response to oxidative stress	11	14.2857	4.8698e-08	AT4G36430, AT2G38380, AT1G60470, AT5G20230, AT2G44240, AT3G49120, AT5G05340, AT3G28340, AT5G44380, AT1G68850, AT5G64120	64	291	18499	10.9262
GOTERM_BP_DIRECT	GO:0042744~hydrogen peroxide catabolic process	6	7.79221	1.2982e-05	AT4G36430, AT2G38380, AT3G49120, AT5G05340, AT1G68850, AT5G64120	64	89	18499	19.4863
GOTERM_BP_DIRECT	GO:0055114~oxidation-reduction process	15	19.4805	0.000122196	AT4G36430, AT2G38380, AT5G20230, AT2G40370, AT1G30700, AT2G37770, AT3G49120, AT5G05340, AT4G22010, AT3G55970, AT1G26390, AT5G44380, AT1G68850, AT5G64120, AT4G37990	64	1330	18499	3.25993
GOTERM_BP_DIRECT	GO:0050832~defense response to fungus	8	10.3896	0.000982797	AT5G46350, AT4G12480, AT3G12500, AT5G20230, AT3G49120, AT2G43510, AT2G38870, AT5G64120	64	464	18499	4.98357
GOTERM_BP_DIRECT	GO:0010345~suberin biosynthetic process	3	3.8961	0.00188034	AT5G13580, AT3G11430, AT5G41040	64	19	18499	45.639
GOTERM_BP_DIRECT	GO:0045490~pectin catabolic process	4	5.19481	0.00442007	AT2G45220, AT3G27400, AT1G53830, AT4G02330	64	97	18499	11.9195
GOTERM_BP_DIRECT	GO:0009617~response to bacterium	4	5.19481	0.00508579	AT2G30750, AT2G45220, AT3G44300, AT4G37990	64	102	18499	11.3352
GOTERM_BP_DIRECT	GO:0009809~lignin biosynthetic process	3	3.8961	0.0225121	AT5G05340, AT1G09500, AT4G37990	64	68	18499	12.7521
GOTERM_BP_DIRECT	GO:0009651~response to salt stress	6	7.79221	0.0243856	AT2G38380, AT4G12480, AT2G37770, AT3G23250, AT4G11650, AT4G14630	64	484	18499	3.58323
GOTERM_BP_DIRECT	GO:0042545~cell wall modification	3	3.8961	0.0263479	AT2G45220, AT1G53830, AT4G02330	64	74	18499	11.7181
GOTERM_BP_DIRECT	GO:0009611~response to wounding	4	5.19481	0.0303911	AT5G20230, AT1G76930, AT2G38870, AT3G13790	64	199	18499	5.80999

## Sheet: E vs C__reproductive_GO_down
No signifcantly enriched GO-terms

[truncated: 9 more sheets: F vs C__reproductive_GO_up, F vs C__reproductive_GO_down, EF vs C__reproductive_GO_up, EF vs C__reproductive_GO_down, EF vs F__reproductive_GO_up, EF vs F__reproductive_GO_down, Flower samples, C rep vs C veg_GO_up, C rep vs C veg_GO_down]
