# Supplementary material for: Priming of Arabidopsis resistance to herbivory by insect egg deposition depends on the plant’s developmental stage
Source: J Exp Bot. 2022 May 6;73(14):4996–5015. doi: 10.1093/jxb/erac199 (PMC9366327; doi:10.1093/jxb/erac199)
Supplement: erac199_suppl_supplementary_dataset_S3 [file erac199_suppl_supplementary_dataset_s3.xlsx]

## Sheet: E vs C & F vs C
784 commonly upregulated genes in		E vs C	F vs C				341 commonly downregulated genes in		E vs C	F vs C
AT1G26390	FOX2	8.96687	5.29605				AT5G01015		-4.87538	-2.91243
AT2G45220	PME17	8.68828	9.51827				AT3G12710		-4.582	-3.59603
AT4G12490		6.86235	5.20713				AT5G52220		-4.15275	-2.17453
AT4G21840	MSRB8	6.71297	4.35487				AT1G06360		-3.91011	-3.08992
AT4G37990	CAD8	6.48944	12.2461				AT4G02850		-3.32021	-1.72602
AT3G44560	FAR8	6.25941	3.92784				AT5G15780		-3.06318	-3.58025
AT2G40370	LAC5	6.21458	9.03122				AT2G26695		-2.89024	-4.09589
AT2G25440	AtRLP20	6.16276	2.97162				AT2G03090	EXPA15	-2.61915	-2.85568
AT4G16260		6.02323	5.01428				AT3G46490		-2.50889	-4.55018
AT1G30700		5.79825	6.92705				AT1G60590		-2.20717	-3.12429
AT4G25810	XTH23	5.71456	7.21464				AT2G42380	BZIP34	-2.08758	-3.26766
AT3G50400		5.71182	8.21157				AT4G03100	ROPGAP2	-2.07017	-3.04066
AT3G09940	MDAR3	5.70313	10.0753				AT2G27402		-1.85061	-1.61643
AT5G05340	PER52	5.66991	8.28104				AT2G20750	EXPB1	-1.84808	-3.1524
AT3G44540	FAR4	5.66852	4.3578				AT1G07450		-1.76991	-1.31751
AT4G12480	EARLI1	5.6549	3.47854				AT4G10310	HKT1	-1.72433	-1.5745
AT3G44550	FAR5	5.61571	4.96815				AT3G25980	MAD2	-1.62254	-1.53358
AT1G33030		5.59331	5.86808				AT5G02890		-1.61752	-1.96645
AT2G38380	PER22	5.5839	5.56782				AT1G72230		-1.58596	-1.50983
AT3G44300	NIT2	5.57465	6.52625				AT1G52190	NPF1.2	-1.58541	-1.67808
AT3G13950		5.56368	3.08159				AT3G54260	TBL36	-1.56422	-1.40835
AT1G68850	PER11	5.55233	6.27513				AT2G42900		-1.56017	-1.69654
AT4G10500	DLO1	5.53036	3.24554				AT4G30610	SCPL24	-1.53379	-2.13405
AT1G51860		5.52009	2.23857				AT5G50740		-1.49097	-2.66535
AT3G22620		5.49018	8.17019				AT1G77690	LAX3	-1.46978	-1.00244
AT3G55970	JRG21	5.46993	10.4083				AT5G24105	AGP41	-1.45522	-2.43343
AT1G19610	PDF1.4	5.34221	4.04886				AT5G62170		-1.41167	-1.73802
AT4G36430	PER49	5.29066	4.99363				AT3G49260	iqd21	-1.40054	-1.37097
AT2G23540		5.2713	3.72665				AT5G51750	SBT1.3	-1.37139	-2.30746
AT1G47890	AtRLP7	5.269	2.85421				AT1G29520		-1.36489	-0.700344
AT1G54020		5.22915	12.1726				AT5G61350		-1.36383	-1.28623
AT5G44380		5.11967	5.24312				AT5G01370	ACI1	-1.36121	-1.4047
AT5G11210	GLR2.5	5.11026	5.01845				AT3G03840		-1.34973	-4.28436
AT2G29350	SAG13	5.10592	6.24227				AT2G33330	CRRSP11	-1.34808	-1.48413
AT2G30770	CYP71A13	5.04003	7.26898				AT5G55570		-1.346	-1.23441
AT1G19250	FMO1	5.0046	3.85253				AT4G12970	EPFL9	-1.3444	-2.50973
AT3G02885	GASA5	4.9949	2.92097				AT5G46690	BHLH71	-1.33021	-1.46409
AT2G41800		4.97841	3.36893				AT3G55710	UGT76F2	-1.31166	-1.30793
AT3G51860	CAX3	4.96887	5.00633				AT5G08640	FLS1	-1.30565	-1.37318
AT2G43570	CHI	4.91205	4.15483				AT3G21950		-1.29032	-1.29916
AT3G49340		4.87052	3.10168				AT2G16850	PIP2-8	-1.27736	-1.00794
AT5G09520	PELPK2	4.85931	7.37338				AT1G33811		-1.27617	-1.11983
AT2G13810	ALD1	4.83531	4.54309				AT4G22560		-1.2585	-1.88696
AT5G44480	DUR	4.81971	5.89431				AT3G23880		-1.24679	-1.69778
AT2G41810		4.80429	5.27291				AT5G19090	HIPP33	-1.23377	-1.46352
AT1G61120	GES	4.80237	10.6837				AT1G25230		-1.20657	-1.69617
AT1G32350	AOX3	4.7996	7.03388				AT2G01890	PAP8	-1.19161	-1.49641
AT3G23250	MYB15	4.79347	9.84187				AT2G18120	SRS4	-1.19029	-1.78769
AT5G38900		4.7853	3.60681				AT1G69160		-1.18699	-1.59394
AT3G11430	GPAT5	4.77318	7.11368				AT4G09160	PATL5	-1.16017	-1.3864
AT1G73260	KTI1	4.75701	8.01844				AT5G10200		-1.14067	-0.781929
AT5G59310	LTP4	4.75515	8.54972				AT1G33170		-1.1384	-1.41886
AT3G46700	UGT76E3	4.74701	8.78481				AT3G62070		-1.13832	-1.82787
AT5G52390		4.73319	2.21991				AT4G17030	EXLB1	-1.1369	-1.09535
AT3G45130	LAS1	4.70799	10.7457				AT3G48280	CYP71A25	-1.12987	-1.26635
AT1G54540		4.68971	6.60443				AT2G37640	EXPA3	-1.12971	-1.15716
AT4G12500		4.64927	3.40065				AT5G16600	MYB43	-1.12799	-3.27768
AT4G04510	CRK38	4.60443	2.48273				AT4G17460	HAT1	-1.12769	-2.17546
AT4G36610		4.60122	6.95387				AT5G18060	SAUR23	-1.12676	-2.20254
AT2G44450	BGLU15	4.5868	3.10846				AT1G67750		-1.12468	-1.36609
AT3G29250	SDR4	4.57884	5.24602				AT1G70210	CYCD1-1	-1.12313	-1.1051
AT2G30750	CYP71A12	4.54387	3.11911				AT3G18710	PUB29	-1.12281	-1.15287
AT1G65610	KOR2	4.49258	7.6692				AT4G14200		-1.09907	-1.40027
AT2G19190	SIRK	4.48535	3.65141				AT3G03820		-1.09453	-3.4972
AT3G57260	BGL2	4.47639	4.32846				AT5G13140		-1.08775	-1.4798
AT5G41040	HHT1	4.47518	6.87953				AT1G72970	HTH	-1.07851	-1.7972
AT4G23700	CHX17	4.45351	6.70994				AT1G56210	HIPP35	-1.0761	-1.02516
AT1G51890		4.44457	2.9288				AT1G62290	APA2	-1.0759	-1.39475
AT2G35980	NHL10	4.42961	5.1949				AT5G66310	KIN7H	-1.07589	-1.64458
AT5G54230	MYB49	4.41356	5.35842				AT3G49900		-1.06958	-1.12933
AT5G13900	VAS	4.38921	5.56249				AT5G40850	UPM1	-1.06408	-1.46838
AT5G09530	PELPK1	4.3254	6.22282				AT1G68230	RTNLB14	-1.05842	-1.00291
AT1G70170	2MMP	4.32493	6.59263				AT5G61660		-1.05367	-1.38174
AT2G33020	AtRLP24	4.31954	2.47129				AT5G46220		-1.04698	-1.88179
AT3G60970	ABCC15	4.30383	4.78366				AT5G62920	ARR6	-1.0274	-1.27789
AT2G39030	NATA1	4.23626	10.202				AT5G15580	LNG1	-1.02314	-1.99037
AT1G76930	ATEXT4	4.22141	2.19106				AT3G18970	PCMP-E93	-1.02299	-1.10637
AT1G75040	PR5	4.21952	1.43534				AT2G41820	PXC3	-1.01931	-0.818724
AT5G39720	AIG2LA	4.2135	2.99452				AT1G78450		-1.01313	-1.2223
AT1G66700	PXMT1	4.17023	2.06438				AT4G20940		-1.00654	-1.13078
AT5G26260		4.16416	7.29886				AT2G21050	LAX2	-1.00484	-1.214
AT2G48130		4.11629	5.05002				AT3G07540	FH10	-0.999214	-1.26531
AT1G13520		4.09395	3.9712				AT3G24460		-0.982506	-0.881764
AT4G35180	LHT7	4.08297	4.24292				AT5G44040		-0.980375	-0.749373
AT2G17740		4.06484	2.81794				AT1G29450	SAUR64	-0.976396	-2.34683
AT4G30290	XTH19	4.05439	6.66816				AT4G28250	EXPB3	-0.962137	-0.788817
AT5G23190	CYP86B1	4.03914	5.09468				AT4G34900	XDH2	-0.95542	-1.14805
AT5G13580	ABCG6	4.00396	5.73986				AT3G25710	BHLH32	-0.952273	-1.06052
AT5G20230	BCB	4.00091	6.43633				AT4G34560		-0.95132	-1.35063
AT3G25180	CYP82G1	4.00035	5.73091				AT5G22880	H2B	-0.945561	-0.617834
AT1G07900	LBD1	3.9895	2.53251				AT3G50240	KIN4B	-0.940792	-1.65303
AT5G44990		3.93084	4.26173				AT5G49100		-0.936138	-1.75363
AT4G21120	CAT1	3.9282	4.02393				AT1G27460	NPGR1	-0.93585	-1.3364
AT4G22070	WRKY31	3.92519	5.55689				AT1G69523		-0.935015	-0.729357
AT1G05000		3.884	3.77712				AT4G27595		-0.929471	-1.12936
AT1G79680	WAKL10	3.87692	5.99834				AT5G62410	SMC2-1	-0.927029	-1.24459
AT3G07970	QRT2	3.87556	4.60741				AT5G18020	SAUR20	-0.919633	-2.05532
AT5G13080	WRKY75	3.86801	4.93167				AT4G03190	GRH1	-0.910416	-1.66568
AT3G46690	UGT76E4	3.85509	4.72355				AT5G49160	DMT1	-0.897525	-1.00409
AT2G24850	TAT3	3.85011	7.59291				AT4G11450		-0.890069	-0.79134
AT4G17480		3.84637	4.8805				AT1G27210	TOR1L4	-0.885879	-0.624752
AT3G22600		3.84177	5.83114				AT5G65890	ACR1	-0.885671	-0.61671
AT3G10320		3.84047	5.25902				AT2G29310		-0.882496	-1.90614
AT3G14060		3.82729	6.02723				AT3G13000		-0.879683	-1.33001
AT1G72140	NPF5.12	3.82385	4.72963				AT1G10850		-0.878651	-1.19961
AT1G09500		3.81023	8.55465				AT2G47450	CAO	-0.877625	-1.04017
AT3G51440	SSL6	3.81023	4.62613				AT2G15620	NIR1	-0.875698	-1.09495
AT5G67080	MAPKKK19	3.80416	9.90071				AT2G46630		-0.875028	-1.06429
AT5G07475		3.80042	5.65229				AT2G46710	ROPGAP3	-0.875028	-1.44245
AT1G33950	IAN7	3.79428	3.17327				AT5G02430		-0.871645	-0.874876
AT3G28890	AtRLP43	3.77466	2.00751				AT2G18890		-0.871486	-2.08398
AT5G23000	RAX1	3.77383	4.16166				AT4G36540	BEE2	-0.870856	-1.97095
AT1G65500		3.76816	1.50157				AT1G18650	PDCB3	-0.855861	-1.68433
AT2G34500	CYP710A1	3.7632	7.67814				AT2G34170		-0.854854	-2.2697
AT5G64810	WRKY51	3.75501	2.46865				AT3G48290	CYP71A24	-0.85089	-1.08647
AT2G34600	TIFY	3.74944	8.7865				ATCG00160	RPS2	-0.850394	-0.726823
AT4G28110	AtMYB41	3.74909	6.74765				AT3G10520	AHB2	-0.841019	-2.01091
AT4G03540		3.73607	5.40783				AT2G13690	PRL1-IFG	-0.830173	-0.708024
AT5G08240		3.73301	2.86455				AT1G08810	MYB60	-0.828207	-0.724098
AT4G13410	CSLA15	3.72589	10.8314				AT2G29290		-0.82385	-1.46593
AT2G47550	PME20	3.7246	5.99027				AT3G19370		-0.81948	-0.714851
AT1G74010		3.71929	6.16508				AT3G25717	RTFL16	-0.815839	-2.02412
AT1G65730	YSL7	3.69914	4.42046				AT1G24280	G6PD3	-0.815167	-1.16059
AT5G02780	GSTL1	3.69051	3.28898				AT3G20350		-0.814589	-1.13971
AT1G73325		3.68718	10.779				AT5G62710		-0.81217	-1.13712
AT2G37770	AKR4C9	3.66612	8.58913				AT5G16000	NIK1	-0.807819	-1.1784
AT1G51800	IOS1	3.66528	2.60201				AT5G01180	NPF8.2	-0.805306	-1.278
AT1G68620	CXE6	3.6387	5.11415				AT1G34010		-0.802046	-0.72401
AT4G21850	MSRB9	3.59037	7.37575				AT3G01490		-0.801677	-0.837142
AT4G37010	CEN2	3.57846	6.15085				AT1G69040	ACR4	-0.800408	-1.25308
AT1G65970	PRXIIC	3.56036	4.79567				AT2G41050		-0.798791	-1.51885
AT2G19920		3.53833	3.53715				AT3G16800		-0.795017	-0.72896
AT4G19810	ChiC	3.53799	2.98616				AT3G52720	ACA1	-0.792103	-1.55755
AT3G48520	CYP94B3	3.53792	11.6685				ATCG00330	RPS14	-0.787946	-0.614581
AT5G50360		3.53095	4.76727				AT5G51460	TPPA	-0.779826	-0.716277
AT5G45630		3.53075	5.86968				AT3G60290		-0.779739	-0.872196
AT1G74080	MYB122	3.50997	3.20085				AT1G19050	ARR7	-0.775667	-1.10243
AT1G32960	SBT3.3	3.50747	5.37757				AT3G18090	NRPD2B	-0.772466	-1.05945
AT2G48140	EDA4	3.48164	3.56293				AT5G13090		-0.76938	-0.891238
AT3G26830	CYP71B15	3.47456	4.53072				AT2G05790		-0.769293	-0.810159
AT1G23120		3.47424	4.73555				AT5G52100	DAPB3	-0.768947	-1.13022
AT4G23140	CRK6	3.46385	1.13109				AT2G46970	PIL1	-0.76602	-0.664569
AT5G24530	DMR6	3.46196	1.51098				AT1G33080	DTX23	-0.764606	-0.714079
AT5G01550	LECRKA4.2	3.45078	1.88221				AT1G14460		-0.763343	-0.894419
AT4G16730	TPS02	3.43316	11.9723				ATCG00630	PSAJ	-0.763084	-0.716289
AT4G16590	ATCSLA01	3.42359	10.716				AT4G39770	TPPH	-0.758577	-0.632254
AT4G25000	AMY1	3.42144	1.79527				AT4G16400		-0.758316	-1.22365
AT3G50280		3.41871	6.72585				AT3G49650	KIN8B	-0.755693	-1.21355
AT1G36622		3.41393	4.77116				AT5G51550	EXL3	-0.750092	-0.898239
AT5G57010	IQM5	3.40127	2.97254				AT2G01950	BRL2	-0.749017	-0.74909
AT3G03530	NPC4	3.39535	3.41259				AT1G26761		-0.743133	-0.883898
AT2G44840	ERF13	3.39074	9.66535				AT5G44680		-0.742056	-1.36543
AT3G46080	ZAT8	3.3734	5.04873				AT3G02110	SCPL25	-0.739637	-0.95466
AT2G24210	TPS10	3.366	12.0022				AT3G50660	CYP90B1	-0.737522	-0.687114
AT5G40350	MYB24	3.36379	6.49016				AT3G18980	ETP1	-0.735775	-0.750719
AT1G13830		3.33932	3.11989				ATCG00840	RPL23-A	-0.730513	-0.673665
AT5G28237		3.31749	11.0189				ATCG01300	RPL23-A	-0.730513	-0.673665
AT5G22380	NAC090	3.30593	2.68938				AT5G66530		-0.730445	-1.2679
AT5G05390	LAC12	3.30386	4.15953				AT4G23440		-0.729883	-0.726565
AT1G26380	FOX1	3.29449	1.9457				AT5G37790		-0.720982	-0.528846
AT5G19410		3.27661	4.41342				ATCG01110	NDHH	-0.719858	-0.654409
AT1G57630		3.26264	5.15186				AT5G48460	FIM2	-0.719425	-0.930152
AT3G11480	BSMT1	3.26174	13.9847				AT1G55960		-0.719243	-1.11468
AT5G06090	GPAT7	3.25894	7.66291				AT4G26790		-0.718467	-0.927336
AT4G02330	PME41	3.24785	2.00005				ATCG00170	RPOC2	-0.713882	-0.658258
AT5G41730		3.24282	6.30874				AT4G17520	RGGB	-0.712278	-0.901344
AT2G32190		3.21414	6.77871				AT1G64390	AtGH9C2	-0.705009	-0.660468
AT5G25910	AtRLP52	3.21401	2.42171				AT3G06980	RH50	-0.703544	-1.45661
AT3G09270	GSTU8	3.2118	4.51611				AT3G57040	ARR9	-0.700476	-1.18628
AT4G17470		3.20729	8.1345				AT4G21750	ATML1	-0.694036	-1.06256
AT4G18170	WRKY28	3.17042	4.86887				AT3G45850		-0.693841	-0.77307
AT2G04100	DTX6	3.15036	2.68105				AT5G26850		-0.691086	-1.0566
AT1G74000	SSL11	3.13368	6.72076				AT4G20430	SBT2.2	-0.688578	-0.849358
AT1G20310		3.1319	6.21369				AT5G09350	PI4KB2	-0.688375	-0.597802
AT2G39200	MLO12	3.12264	4.2059				AT3G54720	AMP1	-0.688081	-1.53321
AT1G65690	NHL6	3.09297	2.63881				AT4G14870	SECE1	-0.687694	-1.0246
AT5G41315	GL3	3.06301	4.60415				AT3G56370	IRK	-0.686095	-0.879748
AT1G62320		3.05099	5.19208				AT1G66180		-0.682511	-0.782518
AT1G58420		3.03548	2.50926				AT5G18660	DVR	-0.681659	-0.829776
AT5G07310	ERF115	3.03439	6.91709				ATCG00780	RPL14	-0.676346	-0.527001
AT1G53830	PME2	3.03341	2.99675				AT1G11860		-0.675199	-0.999509
AT1G14870	PCR2	3.00285	3.17868				ATCG00830	rpl2-A	-0.674172	-0.484061
AT2G02990	RNS1	2.98381	7.13814				ATCG01310	rpl2-A	-0.674172	-0.484061
AT4G17215		2.98282	2.7245				AT3G49670	BAM2	-0.673764	-1.04899
AT4G15610		2.94379	3.36518				AT3G06770		-0.672289	-1.607
AT1G71015		2.94165	2.65381				AT1G78180		-0.670047	-0.782407
AT3G27400		2.92687	1.71906				ATCG00810	RPL22	-0.668824	-0.506602
AT5G46350	WRKY8	2.91638	3.96851				ATCG00770	RPS8	-0.659217	-0.549326
AT5G27060	AtRLP53	2.90631	4.74971				AT5G55540	TRN1	-0.657374	-0.694381
AT4G16600	PGSIP7	2.89727	4.32034				AT3G18750	WNK6	-0.657052	-0.635683
AT4G35160	ASMT	2.89326	11.0595				AT4G24670	TAR2	-0.654575	-0.902984
AT4G04490	CRK36	2.88083	1.89981				ATCG00190	RPOB	-0.654347	-0.77536
AT5G61890	ERF114	2.86912	6.65763				AT5G13290	CRN	-0.651023	-0.737131
AT1G15520	ABCG40	2.82079	4.71996				AT4G20840		-0.649444	-0.533727
AT1G54575		2.81707	5.27212				AT1G64860	SIGA	-0.645814	-0.958472
AT5G57480		2.79101	1.98987				AT1G15550	GA3OX1	-0.645498	-2.05938
AT1G54010	GLL23	2.7877	8.81677				AT3G52750	FTSZ2-2	-0.644891	-0.866151
AT5G44575		2.77828	3.36936				AT5G01810	CIPK15	-0.644149	-1.00558
AT5G64120	PER71	2.77362	3.24796				AT3G46780	PTAC16	-0.644143	-0.63846
AT2G26290	PBL12	2.77019	4.01789				AT2G20290	XI-G	-0.641799	-0.69996
AT5G22570	WRKY38	2.70807	2.60605				AT2G34710	ATHB-14	-0.641039	-0.705978
AT1G03820		2.70063	1.35251				AT1G65010		-0.640645	-0.639571
AT2G43510	ATTI1	2.64601	3.81968				AT5G21930	PAA2	-0.640575	-1.18434
AT1G13340		2.63668	2.90087				AT3G60320	NRG2	-0.638804	-0.895972
AT3G12830	SAUR72	2.61933	2.75628				AT5G13770		-0.636748	-0.785526
AT3G50770	CML41	2.60582	3.96816				ATCG00800	RPS3	-0.634439	-0.609451
AT5G62150		2.59241	3.32321				AT1G77740	PIP5K2	-0.631386	-0.917906
AT5G48400	GLR1.2	2.59097	3.28205				ATCG00180	RPOC1	-0.628145	-0.478815
AT2G18690		2.59097	3.38072				AT2G32640		-0.627708	-1.1479
AT1G02930	GSTF6	2.58663	3.26306				AT3G51150	KIN7G	-0.627039	-0.81142
AT2G02010	GAD4	2.58078	5.80886				AT4G14480	BLUS1	-0.626102	-0.509941
AT1G70690	CRRSP2	2.56967	4.52076				AT1G60550	MENB	-0.624609	-0.632205
AT3G13790	CWINV1	2.56369	3.45947				AT5G47720		-0.621526	-0.591215
AT5G44572		2.54423	2.34114				AT4G13840	CER26	-0.620683	-1.2689
AT5G59320	LTP3	2.52832	1.48663				AT5G44130	FLA13	-0.620398	-0.753592
AT3G26210	CYP71B23	2.51941	1.40472				AT2G37450		-0.616718	-1.2369
AT1G51790		2.51157	1.7821				AT5G53500		-0.616464	-1.14325
AT3G04220		2.51066	4.10401				AT1G77460	CSI3	-0.615683	-1.1061
AT3G49120	PER34	2.48126	3.81792				AT3G59040		-0.61328	-1.12349
AT2G01610		2.46041	1.45174				ATCG01000	YCF1.1	-0.610687	-0.724557
AT2G43620		2.45175	1.82015				AT2G12905		-0.609883	-0.478359
AT1G21550	CML44	2.43226	4.20185				AT4G37080		-0.609106	-0.869423
AT4G39670		2.43136	5.60753				AT2G07739		-0.609021	-0.977926
AT1G76790	IGMT5	2.42617	8.65976				AT2G27760	IPT2	-0.607108	-0.582254
AT1G09932		2.41978	2.35096				ATCG00860	ycf2-B	-0.605893	-0.623594
AT2G26440	PME12	2.41866	1.26196				ATCG01280	ycf2-B	-0.605893	-0.623594
AT1G61255		2.41472	3.08287				ATCG00740	RPOA	-0.604753	-0.655857
AT2G42350	ATL40	2.40688	2.26097				AT5G57030	LUT2	-0.602624	-0.977979
AT1G80840	WRKY40	2.38948	7.17456				AT5G43700	IAA4	-0.598681	-1.39152
AT2G32210		2.37491	4.53225				AT1G70940	PIN3	-0.596577	-0.68803
AT1G61800	GPT2	2.37382	4.82437				AT1G11280		-0.592769	-0.706729
AT3G10815		2.35984	2.76888				AT1G08260	POL2A	-0.591013	-0.76559
AT5G18270	ANAC087	2.35804	1.86909				AT3G22150	PCMP-E95	-0.587426	-1.31845
AT3G19550		2.33148	2.39366				ATCG01100	NDHA	-0.587413	-0.615267
AT3G14280		2.32317	1.55234				AT5G51545	LPA2	-0.582797	-1.08067
AT5G24770	VSP2	2.30065	10.5596				AT4G30020	SBT2.6	-0.582572	-0.903368
AT2G25000	WRKY60	2.29985	1.89152				AT1G72500		-0.579804	-0.463094
AT3G50260	ERF011	2.28131	4.44288				AT1G37130	NIA2	-0.576105	-0.560503
AT3G47480	CML47	2.28124	1.50598				AT2G27060		-0.575544	-1.19846
AT5G52750	HIPP13	2.27656	0.961057				AT1G19720	DYW7	-0.572453	-0.704017
AT3G25510		2.26527	0.744734				AT2G42580	TTL3	-0.571637	-0.507431
AT1G15670		2.26448	4.16834				AT1G07820		-0.570688	-0.468096
AT4G11890		2.26349	2.07719				AT1G63640		-0.570412	-1.04114
AT2G04070	DTX4	2.24054	1.71575				AT3G28860	ABCB19	-0.569711	-0.521136
AT3G26500	PIRL2	2.24031	1.48507				AT5G14210		-0.569254	-0.682022
AT1G21520		2.22207	1.21209				AT2G38120	AUX1	-0.568864	-0.506282
AT3G28340	GATL10	2.21126	4.56815				AT4G37550		-0.566082	-0.556752
AT4G31800	WRKY18	2.20257	4.035				AT5G08720		-0.560796	-0.666103
AT3G25640		2.19609	3.56586				AT4G27700		-0.560404	-0.802444
AT2G30840		2.18218	2.46354				AT4G25290		-0.558842	-0.439616
AT1G79450	ALIS5	2.15554	2.33071				AT1G62180		-0.555823	-1.25475
AT5G24080		2.15509	6.15978				ATCG00750	RPS11	-0.554627	-0.444977
AT4G21903		2.1528	1.50193				AT2G38230	PDX11	-0.549565	-0.837121
AT3G29034		2.14676	2.78532				AT2G02500	ISPD	-0.546436	-0.625547
AT5G48657		2.14572	1.867				AT1G03930	CKL9	-0.546095	-0.40811
AT4G23690	DIR6	2.1339	2.64317				AT3G01440	PNSL3	-0.542803	-1.46631
AT2G36080	ARF31	2.13209	3.50994				ATCG00380	RPS4	-0.541348	-0.424775
AT3G22160	VQ22	2.12553	4.70519				AT3G63370	PCMP-H83	-0.537842	-0.838512
AT2G39350	ABCG1	2.12466	4.97006				AT5G63780	SHA1	-0.532345	-1.17238
AT5G22500	FAR1	2.10112	3.81741				AT2G07771		-0.531775	-0.518233
AT1G33960	AIG1	2.08435	1.79779				ATMG00900	CCB256	-0.531775	-0.518233
AT2G42360	ATL41	2.06061	2.43064				AT2G18940		-0.530023	-1.07516
AT4G01750	RGXT2	2.05628	1.33402				ATCG01010	NDHF	-0.52745	-0.832566
AT5G25820		2.0365	1.84934				AT1G75310	AUL1	-0.524482	-0.491307
AT1G06620		2.03232	4.94764				AT5G54280	VIII-2	-0.519085	-0.684326
AT4G23210	CRK13	2.028	2.03534				ATCG01090	NDHI	-0.511592	-0.562234
AT4G39320		2.01444	1.59431				AT4G30825		-0.510721	-0.739806
AT5G53710		2.0135	1.80707				AT3G48560	ALS	-0.508747	-0.888869
AT4G20320		2.01195	5.11579				AT4G27620		-0.507972	-0.600576
AT4G11320	RDL5	1.98797	8.75662				AT1G55930	CBSDUFCH2	-0.504779	-0.714198
AT1G56150	SAUR71	1.98639	2.1878				AT4G21990	37712	-0.501887	-1.50058
AT1G10070	BCAT2	1.98567	2.10627				AT1G30510	RFNR2	-0.501768	-1.10989
AT2G39210		1.98173	1.61334				AT5G59690		-0.501235	-0.753126
AT3G29000	CML45	1.97845	3.02489				ATCG00660	RPL20	-0.497152	-0.546183
AT3G57460		1.9679	1.99017				AT1G69830	AMY3	-0.495712	-0.497675
AT5G49520	WRKY48	1.96212	3.52246				AT5G35750	AHK2	-0.495336	-0.699153
AT4G23810	WRKY53	1.96146	1.40721				AT5G04230	PAL3	-0.494765	-0.493831
AT1G77380	AAP3	1.95941	1.9911				AT1G78580	TPS1	-0.494547	-0.653936
AT2G29460	GSTU4	1.95547	6.66407				ATCG00890	NDHB.1	-0.494491	-0.409088
AT2G28500	LBD11	1.95214	1.01229				ATCG01250	NDHB.2	-0.494491	-0.409088
AT5G05600		1.93212	6.63734				AT3G55630	FPGS3	-0.494263	-1.28593
AT2G35930	PUB23	1.9299	2.80745				ATCG00640	RPL33	-0.491836	-0.594952
AT4G04540	CRK39	1.92262	1.85715				AT5G43630	TZP	-0.490488	-0.450857
AT3G01290	HIR3	1.91824	1.33004				AT5G19220	ADG2	-0.489064	-0.389422
AT4G20110	VSR7	1.90887	1.43898				AT3G04810	NEK2	-0.486583	-0.752171
AT4G23230	CRK15	1.90827	0.936902				AT3G63140	CSP41A	-0.485423	-0.759674
AT3G49780	PSK3	1.90492	2.32613				ATCG00520	YCF4	-0.478082	-0.424098
AT2G21100	DIR23	1.90114	2.34416				AT1G68940		-0.477072	-0.64534
AT1G73810		1.90036	1.43355				AT5G61270	BHLH72	-0.47407	-0.658336
AT3G54420	EP3	1.8798	2.41698				AT4G04890	PDF2	-0.470651	-0.810106
AT1G14780		1.87928	1.23344				AT5G05740	EGY2	-0.468908	-0.766283
AT1G74440		1.86825	2.15579				AT2G07680	ATMRP11	-0.46833	-0.78434
AT2G31865	PARG2	1.8622	1.27687				AT1G17220	FUG1	-0.466592	-0.812991
AT5G50200	NRT3.1	1.86218	2.27653				AT1G60860	AGD2	-0.463408	-0.628238
AT4G14370		1.85807	4.09623				AT2G35260		-0.461917	-0.678745
AT4G01430		1.85425	1.55902				AT3G62110		-0.461668	-0.766371
AT4G37150	MES9	1.84146	4.14935				AT3G13740		-0.461628	-0.872366
AT2G31880	SOBIR1	1.84058	0.837785				AT1G09340	CRB	-0.459377	-1.00501
AT4G23190	CRK11	1.84018	1.82593				AT2G28150		-0.457352	-0.534809
AT1G16510	SAUR41	1.83613	2.52859				AT1G48030	LPD1	-0.455939	-0.631954
AT1G52030	F-ATMBP	1.83183	7.26493				AT5G49030	OVA2	-0.44999	-0.74093
AT4G36110		1.82524	6.59552				AT1G01790	KEA1	-0.441581	-0.63106
AT5G43420	ATL16	1.82024	3.42207				AT4G31850	PGR3	-0.440945	-0.894709
AT3G51430	SSL5	1.81628	2.39846				AT1G13440	GAPC2	-0.433491	-0.872325
AT1G67000	LRK10L-2.8	1.79856	2.76797				AT1G75180		-0.428158	-0.453952
AT4G27860		1.79239	5.57365				AT1G16020	CCZ1A	-0.425656	-0.492661
AT1G63720		1.74809	2.07018				AT3G59780		-0.425248	-0.669119
AT1G01560	MPK11	1.74472	2.14474				AT1G60800	NIK3	-0.42391	-0.770188
AT5G59820	ZAT12	1.73528	4.91655				AT5G65460	KCA2	-0.422584	-0.473282
AT4G21920		1.73503	3.90717				AT3G16850		-0.418972	-0.664849
AT2G32140		1.73454	3.66628				AT5G24300	SS1	-0.417613	-0.378365
AT1G66920	LRK10L-2.4	1.73226	0.988349				AT5G35630	GLN2	-0.41743	-0.444713
AT1G24145		1.73105	1.85824				AT5G42270	FTSH5	-0.407658	-0.734602
AT3G50480	HR4	1.72254	2.01725				AT4G32570	TIFY8	-0.407116	-0.530704
AT4G02360		1.70649	6.74144				AT2G29360	SDR	-0.404799	-0.565661
AT1G07620	ATOBGM	1.7012	1.07066				AT2G27040	AGO4	-0.402817	-0.545124
AT1G19020		1.69395	3.9974				AT1G72410		-0.391811	-0.442475
AT1G47480	CXE2	1.68582	1.7589				AT2G36250	FTSZ2-1	-0.391103	-0.4289
AT1G28370	ERF11	1.67752	4.61185				AT5G19390	ROPGAP7	-0.385141	-0.516916
AT2G46430	CNGC3	1.67565	0.780895				AT2G20990	SYTA	-0.376458	-0.32396
AT5G01100	FRB1	1.66271	3.54943				AT5G04140	GLU1	-0.375677	-0.868204
AT2G29440	GSTU6	1.65479	5.347				AT1G66730	LIG6	-0.374492	-0.503316
AT5G19240		1.65145	1.20951				AT4G17600	LIL3.1	-0.373548	-0.643109
AT1G61420		1.65065	1.52678				AT5G26820	IREG3	-0.372098	-0.623644
AT5G60900	RLK1	1.6469	1.06375				AT5G52920	PKP2	-0.36947	-0.729781
AT4G34860	INVB	1.6402	1.94548				AT4G27600	NARA5	-0.368602	-0.652894
AT2G22770	NAI1	1.63621	6.19726				AT3G06150		-0.366778	-0.471173
AT5G44390		1.63491	3.24834				AT5G50000		-0.357598	-0.829863
AT5G55930	OPT1	1.63278	0.989755				AT1G62750	CPEFG	-0.353167	-0.821249
AT1G48210		1.61663	2.46669				AT4G01800	AGY1	-0.341434	-0.635481
AT5G20400		1.60815	0.801835				AT1G50250	FTSH1	-0.335995	-0.466855
AT5G10300	HNL	1.60638	4.25813				AT1G06410	TPS7	-0.332319	-0.325029
AT2G24600		1.59596	2.39343				AT5G06220		-0.318743	-0.609669
AT1G52200	PCR8	1.59165	1.46671				AT3G02450	FTSHI3	-0.317696	-0.51596
AT2G38530	LTP2	1.58835	1.63003				AT3G60750	TKL-1	-0.314948	-0.646383
AT3G51450	SSL7	1.5883	4.7642				AT3G49600	UBP26	-0.314202	-0.366994
AT4G23220	CRK14	1.58454	0.918867				AT4G24620	PGI1	-0.312623	-0.481158
AT1G24150	ATFH4	1.58291	1.04527				AT1G20960	BRR2A	-0.310151	-0.264124
AT1G28400		1.582	0.73434				AT2G01570	RGA	-0.309802	-0.746266
AT4G11910	SGR2	1.58082	2.6711				AT5G55960		-0.243768	-0.420613
AT3G27210	Y-2	1.58079	1.75176				AT4G35830	ACO1	-0.205021	-0.273664
AT4G17280		1.57923	3.02722
AT2G45510	CYP704A2	1.56993	0.999409
AT2G38870		1.56914	1.66932
AT1G73805	SARD1	1.56532	1.12358
AT5G67340	PUB2	1.56215	1.29828
AT1G67920		1.55778	1.00011
AT2G15760		1.55238	4.2387
AT4G14365	XBAT34	1.54362	1.38974
AT2G16660		1.52148	2.26138
AT4G26120		1.51362	0.821433
AT3G25780	AOC3	1.51158	6.66828
AT5G12420		1.50392	1.78891
AT2G35070		1.49926	2.00755
AT3G13380	BRL3	1.49418	1.53943
AT2G39980		1.48788	2.37973
AT1G27980	DPL1	1.48289	2.08881
AT3G08860	PYD4	1.47702	2.13103
AT5G25250	FLOT1	1.47489	1.17484
AT1G48000	MYB112	1.46687	2.14417
AT2G25735		1.4666	3.74726
AT4G26060		1.46335	1.57318
AT5G27420	ATL31	1.45879	1.43689
AT1G08050		1.45511	1.24976
AT1G23040		1.45502	2.37329
AT2G22930	UGT79B8	1.4476	3.20429
AT1G17170	GSTU24	1.44655	2.63437
AT1G04980	PDIL2-2	1.43998	1.90519
AT2G41410	CML35	1.43662	1.22002
AT1G25400		1.43587	3.93832
AT1G52855		1.43582	1.21624
AT5G09440	EXL4	1.43578	5.18369
AT5G01540	LECRK62	1.43267	1.84561
AT1G34420		1.431	1.04279
AT1G76970	TOL4	1.42615	1.12311
AT5G48380	BIR1	1.42249	1.26396
AT1G72280	AERO1	1.41814	1.84138
AT3G52400	SYP122	1.40449	1.69527
AT5G38780		1.39994	1.43913
AT1G30220	INT2	1.39875	1.06231
AT4G36670	PLT6	1.39829	1.39166
AT3G49210		1.38944	2.46375
AT4G12290		1.37996	1.65652
AT3G11230		1.37247	1.38942
AT3G01080	WRKY58	1.37079	1.90841
AT2G33580	LYK5	1.36733	0.949392
AT1G24140	3MMP	1.36279	2.00663
AT1G44350	ILL6	1.36143	5.71601
AT3G03470	CYP89A9	1.35199	2.19304
AT1G22500	ATL15	1.35094	1.03192
AT1G05710		1.35003	2.61843
AT2G30250	WRKY25	1.3491	1.66169
AT1G52890	NAC019	1.34132	5.75963
AT3G50930	HSR4	1.31745	2.63281
AT2G23680		1.31601	1.74368
AT4G15440	CYP74B2	1.31563	3.90625
AT5G44820		1.3119	0.775113
AT1G17744		1.30727	2.15596
AT1G45145	TRX5	1.30187	3.51248
AT5G25930		1.29472	1.8279
AT1G14370	PBL2	1.29323	1.10605
AT3G08720	ATPK2	1.29213	2.88241
AT3G43270	PME32	1.27088	4.5194
AT3G20960	CYP705A33	1.26204	0.936763
AT3G13900	ALA7	1.2559	1.87407
AT5G47180	PVA21	1.25278	0.776995
AT5G22540		1.24771	2.36956
AT5G06320	NHL3	1.24346	2.05615
AT4G39030	DTX47	1.24208	3.11936
AT2G37760	AKR4C8	1.2315	2.40254
AT3G63010	GID1B	1.2255	2.91386
AT5G65870	PSK5	1.21492	1.7063
AT5G66630	DAR5	1.21398	1.21576
AT5G47330		1.21196	1.85373
AT4G10960	UGE5	1.2047	1.83426
AT1G62840		1.20145	1.8298
AT1G16500		1.20117	1.71819
AT5G07010	SOT15	1.19376	7.68019
AT4G32650	KAT3	1.19304	1.0592
AT3G10985	SAG20	1.19147	1.83501
AT5G66070		1.18594	1.983
AT4G33050	EDA39	1.18566	1.09782
AT5G36220	CYP81D1	1.18402	3.5087
AT5G26920	CBP60G	1.18394	0.727499
AT3G16720	ATL2	1.18323	1.84378
AT2G20142		1.18174	1.35517
AT5G11410		1.18153	1.10404
AT3G12030		1.1806	1.06744
AT3G26840		1.17582	3.85591
AT4G33150		1.17556	5.79427
AT4G34950		1.17124	0.860347
AT3G59880		1.17115	1.70923
AT5G33290	XGD1	1.16797	2.09074
AT2G44500	OFUT20	1.16128	3.34038
AT2G46400	WRKY46	1.15632	1.21594
AT3G55840	HSPRO1	1.1554	2.04933
AT1G21100	IGMT1	1.15182	3.34464
AT4G23010	UTR2	1.14625	1.01749
AT2G47190	ATMYB2	1.14307	3.18425
AT3G60180	UMK1	1.13895	1.55455
AT3G09490		1.1329	1.45817
AT1G71910		1.13053	0.990132
AT1G01010	NAC001	1.12827	2.00752
AT1G19180	TIFY10A	1.12686	5.41547
AT4G37690	GT6	1.12417	1.59547
AT5G55180		1.12157	4.58738
AT5G38710	POX2	1.11742	5.09854
AT5G25440		1.11676	1.11469
AT5G02490	MED37D	1.11644	2.09327
AT5G41750		1.11379	1.67853
AT2G30140	UGT87A2	1.11232	1.86412
AT2G39660	BIK1	1.11108	1.98974
AT5G17860	CCX1	1.10768	3.52316
AT5G52810	SARD4	1.107	0.909795
AT5G04340	ZAT6	1.10447	2.74333
AT5G46230		1.10414	1.06489
AT4G20860	FAD-OXR	1.10304	3.212
AT5G18780		1.10049	0.745673
AT1G59590	ZCF37	1.09596	1.89908
AT1G73500	MKK9	1.08366	1.81341
AT3G16470	JAL35	1.07624	5.65647
AT3G13910		1.07566	1.46788
AT2G06255	EFL3	1.07491	3.70828
AT5G54860		1.07289	1.15089
AT2G37130	PER21	1.06557	2.26011
AT1G07630	PLL5	1.06478	0.722736
AT1G17380	TIFY11A	1.06326	6.41248
AT2G46600	KIC	1.06109	1.12787
AT5G54510	GH3.6	1.05351	4.14422
AT2G25625		1.05257	1.2655
AT3G59700	LECRK55	1.05234	1.53227
AT2G46620		1.0507	1.41281
AT1G74020	SSL12	1.04804	2.78592
AT3G44400		1.04024	0.926641
AT3G59220	PRN1	1.03383	1.47896
AT1G74360		1.03231	1.70956
AT2G23810	TET8	1.02812	1.85398
AT4G30270	XTH24	1.02694	3.22031
AT5G64570	BXL4	1.02011	2.49462
AT1G13210	ALA11	1.01332	0.945459
AT4G14746		1.00693	1.00293
AT1G59870	ABCG36	1.00282	1.25228
AT5G01850		1.00102	3.19996
AT5G58570		1.00034	1.48368
AT3G54960	PDIL1-3	1.00024	0.842207
AT5G41740		0.99917	2.04645
AT1G31130		0.99422	0.978594
AT1G70140	FH8	0.989719	1.93799
AT4G34135	UGT73B2	0.982095	0.994399
AT5G26340	STP13	0.981813	1.39096
AT4G21380	SD18	0.981062	0.760644
AT1G21390	emb2170	0.979905	0.777935
AT1G69480	PHO1-H10	0.974176	2.28242
AT2G39420		0.971673	3.21166
AT3G25610	ALA10	0.971285	1.43829
AT3G47780	ABCA7	0.970261	1.17249
AT2G43530	ATTI3	0.967282	3.45951
AT2G23320	WRKY15	0.966769	1.36407
AT4G39955		0.962854	1.38069
AT5G18310		0.958818	1.01833
AT5G10740		0.955707	0.806052
AT3G11840	PUB24	0.954027	0.929481
AT5G42050		0.951506	1.29138
AT4G01540	NAC68	0.947501	2.02139
AT3G18690	MKS1	0.944035	0.736844
AT4G03820		0.941073	1.07799
AT5G23850		0.93809	1.68308
AT2G39330	JAL23	0.935373	5.50735
AT1G77510	PDIL1-2	0.934875	0.721697
AT2G22500	PUMP5	0.928112	2.7003
AT1G25560	TEM1	0.927628	1.18461
AT5G67480	BT4	0.924441	3.48549
AT2G28400		0.923286	2.57095
AT4G13920	AtRLP50	0.922162	0.797909
AT3G60415		0.920181	0.862279
AT1G61610		0.916012	4.81942
AT1G70700	JAZ9	0.91407	4.43946
AT3G19970		0.908814	2.9234
AT5G35735		0.903944	2.36194
AT3G44860	FAMT	0.900955	4.08267
AT5G17490	RGL3	0.898821	5.12756
AT1G49050	APCB1	0.898472	0.533616
AT2G38470	WRKY33	0.896156	1.58308
AT1G17430		0.893856	0.712359
AT3G25760	AOC1	0.892797	4.32388
AT5G17760		0.889315	0.991818
AT3G51890		0.887604	0.597821
AT5G13210		0.872373	1.56289
AT1G04990		0.870909	1.1305
AT5G64260	EXL2	0.865951	3.16579
AT1G51760	ILL4	0.862254	4.2961
AT3G19580	AZF2	0.861681	2.69197
AT1G80110	PP2B11	0.85762	1.83735
AT4G01700		0.85498	1.52475
AT3G57280	FAX1	0.854551	0.988853
AT1G75170		0.854183	1.17765
AT2G02810	UTR1	0.85339	1.81087
AT2G41110	CAM2	0.852489	1.36585
AT1G66830		0.841808	0.641967
AT4G21930		0.840522	1.36136
AT4G26270	PFK3	0.83761	1.09399
AT3G15510	NAC056	0.834098	0.793506
AT5G37480		0.833716	0.631461
AT1G25500		0.83356	3.1772
AT1G18890	CPK10	0.832273	0.563645
AT4G35110		0.825164	1.77333
AT4G38540	MO2	0.823204	1.02497
AT5G59780	MYB59	0.820173	1.02727
AT2G02390	ATGSTZ1	0.819845	1.26299
AT5G10650		0.818449	1.32318
AT2G43100	IPMI2	0.815856	0.837811
AT1G54100	ALDH7B4	0.815196	1.72397
AT3G14050	RSH2	0.81431	2.32436
AT5G42010		0.811928	1.26239
AT5G58620		0.810307	1.6466
AT2G39050	EULS3	0.809651	2.45255
AT5G52450	DTX16	0.808976	1.70737
AT4G36380	CYP90C1	0.808215	0.870691
AT1G69610		0.800952	1.90333
AT4G01010	CNGC13	0.796882	0.622198
AT1G64200	VHA-E3	0.796153	4.7751
AT3G56170	CAN1	0.79178	1.06651
AT2G13790	SERK4	0.788726	0.646178
AT5G01720	FBL3	0.787276	2.09296
AT2G17720	P4H5	0.785793	0.922386
AT3G56260		0.780519	1.4525
AT1G74950	TIFY10B	0.776579	4.32258
AT2G41100	CML12	0.775687	1.20738
AT1G51660	MKK4	0.775112	0.933012
AT1G56540		0.768806	0.680517
AT5G61210	SNAP33	0.765819	0.735291
AT2G21500		0.765111	0.81828
AT1G28190		0.764819	1.63963
AT5G16380		0.763476	1.40184
AT3G62650		0.761388	1.0684
AT1G31550		0.761386	3.4096
AT5G65020	ANN2	0.761209	1.83911
AT3G09830	PCRK1	0.760955	1.56794
AT5G16910	CSLD2	0.760736	1.63681
AT3G10010	DML2	0.760735	0.43182
AT1G29330	ERD2A	0.759839	3.16292
AT1G53160	SPL4	0.758112	0.937936
AT5G04720	ADR1-L2	0.757688	0.697205
AT2G34070	TBL37	0.757034	4.68142
AT1G27770	ACA1	0.751349	1.05824
AT1G07870		0.750377	1.49978
AT1G28260	SMG7L	0.749053	0.503382
AT3G19010		0.744816	1.09142
AT5G55850	NOI	0.744678	0.710116
AT2G03510		0.743938	0.528498
AT4G11350		0.74221	1.56296
AT1G62660	BFRUCT3	0.741251	3.92679
AT5G38650		0.739076	1.06126
AT4G01610	CATHB3	0.737025	0.725422
AT2G33380	PXG3	0.736296	2.76587
AT1G80830	NRAMP1	0.733192	1.73234
AT4G08870	ARGAH2	0.731419	5.26362
AT1G17420	LOX3	0.728293	5.40513
AT3G61630	CRF6	0.724534	0.708236
AT5G41400		0.723416	0.787836
AT1G61250	SCAMP3	0.723385	0.526016
AT3G53780	RBL4	0.722918	1.51369
AT5G18490		0.722484	1.16934
AT3G25870		0.71604	0.965255
AT3G12740	ALIS1	0.714773	0.900292
AT1G31540		0.712352	0.569556
AT3G60450		0.706576	0.774071
AT4G01480	PPA5	0.705519	0.752952
AT5G40720		0.704376	0.573868
AT1G33260		0.704359	2.14299
AT1G13990		0.70203	1.69777
AT1G64610		0.701861	1.40168
AT3G63080	GPX5	0.699268	0.619362
AT5G64430		0.699268	0.558859
AT3G46440	UXS5	0.694702	0.804308
AT3G13810	AtIDD11	0.690733	0.544071
AT1G19270	DA1	0.688498	1.02504
AT5G47860		0.686399	0.732415
AT4G21570		0.684735	1.8915
AT3G26090	RGS1	0.683901	0.946958
AT3G57330	ACA11	0.682362	0.951471
AT4G34390	XLG2	0.674733	0.688985
AT3G14620	CYP72A8	0.674651	0.926235
AT3G26910		0.662587	1.07104
AT5G67300	MYB44	0.661797	3.36696
AT1G32700		0.65237	1.08619
AT5G48540	CRRSP55	0.65065	1.16555
AT5G16370	AAE5	0.641068	1.65574
AT1G75080	BZR1	0.640174	0.540759
AT5G39785		0.638702	1.08094
AT1G30755		0.637884	0.720255
AT3G60160	ABCC9	0.636675	1.33864
AT2G32800	LECRKS2	0.633807	0.741937
AT3G44100		0.632218	0.840389
AT5G14850		0.630224	0.638271
AT3G52710		0.62774	0.557897
AT2G38750	ANN4	0.623086	4.33774
AT3G56740	RBL20	0.622826	0.450347
AT5G13750	ZIFL1	0.622441	0.838728
AT3G22260		0.622028	0.812957
AT1G77370		0.621909	1.05681
AT3G11820	SYP121	0.621783	0.899283
AT4G09560	RMR4	0.621116	1.79765
AT1G01650	SPPL4	0.618921	1.54107
AT5G53120	SPDS3	0.618824	0.800681
AT3G01170		0.617353	0.522986
AT2G40950	BZIP17	0.616331	0.516576
AT1G20510	4CLL5	0.613817	2.98243
AT1G70810	CAR7	0.613563	1.40447
AT1G14010		0.60846	1.16665
AT1G71800	CSTF64	0.605741	0.693901
AT1G19980		0.604533	0.561935
AT5G26860	LON_ARA_ARA	0.604245	0.581872
AT2G33490		0.602357	0.718065
AT2G43350	GPX3	0.600392	0.488654
AT3G58670	PCO5	0.598003	0.471814
AT1G72120	NPF5.14	0.596985	3.03692
AT1G74210	GDPD5	0.594594	0.665788
AT2G01650	PUX2	0.590843	0.508771
AT5G61640	PMSR1	0.590213	0.923536
AT4G12300	CYP706A4	0.583522	0.608518
AT1G19310		0.581352	0.54019
AT5G57035		0.579584	0.624302
AT4G22920	SGR1	0.576225	0.854424
AT1G52290	PERK15	0.570629	0.642136
AT1G68710		0.568251	0.705775
AT2G42790	CSY3	0.567424	0.64532
AT4G34180	CYCLASE1	0.563278	0.992706
AT5G63880	VPS20.1	0.563218	1.03385
AT5G20900	TIFY3B	0.561051	1.68939
AT3G28940	AIG2B	0.56023	0.809414
AT4G37640	ACA2	0.560009	0.700345
AT5G13500	HPAT3	0.558841	0.875028
AT4G17230	SCL13	0.558723	3.11548
AT4G03420		0.55803	2.70573
AT4G26910		0.553129	0.645393
AT1G21750	PDIL1-1	0.552901	0.616437
AT4G13180		0.548587	0.443736
AT1G77500		0.546509	0.806188
AT3G27890	NQR	0.545913	0.504988
AT2G37940	IPCS2	0.544008	0.51908
AT1G65820		0.542954	0.884532
AT1G16670	CRPK1	0.542646	0.751985
AT5G64370	PYD3	0.542025	0.494406
AT3G44880	PAO	0.541356	1.55902
AT4G16670		0.541002	2.26721
AT1G61380	SD129	0.540586	0.753988
AT1G71040	LPR2	0.53593	0.437347
AT4G39140		0.534697	0.704047
AT3G62580		0.533067	1.49721
AT5G61530		0.532257	0.462319
AT5G58375		0.531306	0.61001
AT3G47960	NPF2.10	0.528461	2.84928
AT3G10500	NAC053	0.522514	0.732277
AT4G05320	UBQ10	0.515297	0.594751
AT3G13330	PA200	0.51471	0.409825
AT1G54290		0.512342	0.48356
AT1G25220	ASB1	0.511183	2.23851
AT2G39270		0.510101	0.826603
AT2G40270		0.509259	0.485831
AT3G58600		0.507903	0.525393
AT4G07390		0.506516	0.636692
AT4G12120	SEC1B	0.505452	0.900857
AT5G54940		0.504111	1.15516
AT5G66675		0.503771	0.3825
AT1G54830	NFYC3	0.501131	0.465714
AT3G05970	LACS6	0.500237	0.72744
AT1G16560		0.49872	0.564304
AT2G40830	RHC1A	0.495592	0.462236
AT4G34230	CAD5	0.490971	1.83143
AT2G36290		0.488543	0.540693
AT4G18010	IP5P2	0.488331	1.66743
AT3G60690		0.484276	0.645696
AT5G21090	LRR1	0.478136	0.538016
AT1G30490	ATHB-9	0.477154	0.736876
AT2G20320		0.475616	0.560154
AT1G44100	AAP5	0.47471	0.487298
AT1G45332	MEFG1	0.474332	0.420134
AT1G20620	CAT3	0.473419	0.475296
AT4G30750		0.469617	0.552069
AT5G53330		0.469031	0.770078
AT3G56310	AGAL3	0.466763	0.66945
AT1G09970	LRR	0.459104	2.28634
AT3G17810	PYD1	0.459095	1.88253
AT4G21580		0.457869	0.952144
AT2G04900		0.456407	0.365507
AT1G19910	VHA-C2	0.455406	0.494037
AT1G19130		0.452775	0.613716
AT5G63680		0.449647	0.474232
AT1G53310	PPC1	0.446855	0.536332
AT2G33120	SAR1	0.446212	0.490591
AT5G12890	UGT92A1	0.44608	0.904925
AT1G65270		0.445747	0.455038
AT2G26600		0.444976	0.63104
AT5G17000		0.44397	1.41848
AT5G53530	VPS26A	0.441847	0.347113
AT5G58350	WNK4	0.436142	1.65961
AT3G62830	UXS2	0.435154	0.708115
AT4G29900	ACA10	0.434252	0.879068
AT2G17220	PIX13	0.429963	0.421717
AT2G04080	DTX2	0.429212	2.49456
AT1G02560	CLPP5	0.429145	0.584513
AT2G17760	APF1	0.419994	0.885072
AT4G22820	SAP9	0.417379	0.828639
AT2G23450	WAKL14	0.415171	1.90831
AT3G17410		0.4145	0.307803
AT4G38240	GNTI	0.41394	0.430489
AT5G19550	ASP2	0.405832	0.773047
AT5G41260	BSK8	0.404223	0.393546
AT3G63000	NPL41	0.403521	0.596914
AT2G27150	AAO3	0.403431	0.486236
AT4G05050	UBQ11	0.402949	0.647961
AT1G68530	CUT1	0.394118	0.403833
AT5G08300		0.392287	0.627647
AT2G26230		0.390102	0.72434
AT3G18820	RABG3F	0.388113	0.504327
AT5G45550	MOB1A	0.382711	0.529677
AT1G43130	LCV2	0.379116	0.416633
AT5G56180	ARP8	0.379072	0.3953
AT1G80670	RAE1	0.378756	0.361265
AT3G48890	MSBP2	0.378037	1.3656
AT1G17080		0.371815	0.504574
AT3G51000		0.367681	0.36369
AT4G28770		0.367188	0.358297
AT2G26740	ATSEH	0.357336	1.5359
AT5G27600	LACS7	0.355383	0.714932
AT4G02080	SAR1A	0.355251	0.32327
AT2G17790	VPS35A	0.344439	0.685409
AT5G36880	ACS	0.337045	0.760069
AT1G11910	APA1	0.33509	0.31626
AT2G44350	CSY4	0.318727	0.36384
AT5G63490	CBSCBSPB1	0.317541	1.52208
AT2G33470	GLTP1	0.316895	0.337681
AT2G21470	SAE2	0.312305	0.895901
AT2G18960	AHA1	0.311439	0.47638
AT1G72700	ALA5	0.308983	0.740846
AT3G55130	ABCG19	0.304906	1.07063
AT1G15880	GOS11	0.302297	0.277202
AT4G11740	PUX8	0.295928	0.512492
AT4G17270		0.286467	0.43078
AT1G12360	KEU	0.282414	0.395984
AT3G23600		0.280749	0.523323
AT4G23850	LACS4	0.271629	0.504924
AT1G63010		0.263456	1.18745

## Sheet: E vs C & EF vs F
414 commonly upregulated in		E vs C	EF vs F				113 commonly downregulated in		E vs C	EF vs F
AT2G44240		9.62061	7.45767				AT1G13420	SOT8	-3.94957	-2.20609
AT4G11650	OSM34	7.03946	7.15395				AT5G42610		-2.43404	-3.04419
AT1G71390	AtRLP11	6.28623	6.59655				AT1G31690		-2.11368	-3.07734
AT4G14630	GLP9	6.15751	5.18245				AT1G78970	LUP1	-1.91749	-1.25468
AT1G60470	GOLS4	6.13115	4.48959				AT5G45540		-1.82663	-1.85256
AT5G66690	UGT72E2	6.02384	5.38734				AT2G41300	SSL1	-1.74985	-1.62302
AT5G19880	PER58	5.97361	5.72805				AT3G03910	GSH3	-1.55856	-1.53399
AT4G19970		5.92227	7.17477				AT4G15990		-1.41953	-1.6004
AT5G58860	CYP86A1	5.79257	5.88596				AT3G01670		-1.33183	-0.910209
AT3G58550		5.71188	4.07313				AT4G34160	CYCD3-1	-1.30927	-1.29632
AT2G18370	LTP8	5.41276	3.01845				AT2G45400	BEN1	-1.3061	-1.55527
AT3G47790	ABCA8	5.33285	3.03696				AT2G32860	BGLU33	-1.29355	-0.869398
AT1G65483		5.33081	4.30274				AT5G66580		-1.29198	-1.35077
AT5G18350		5.30637	5.96688				AT4G19050		-1.28864	-1.6581
AT3G53150	UGT73D1	5.14079	3.8241				AT3G01680	SEOB	-1.27345	-1.16869
AT2G14610	PR1	5.08192	6.07311				AT4G20270	BAM3	-1.26349	-0.750517
AT3G62730		5.02139	3.85823				AT4G18640	MDIS2	-1.25171	-1.06967
AT1G61480		4.9814	3.07253				AT5G48060		-1.24215	-1.17702
AT1G22990	HIPP22	4.97155	4.46447				AT4G27370	VIIIB	-1.22242	-1.34072
AT4G13890	SHM5	4.9234	5.95437				AT4G37750	ANT	-1.21525	-1.04317
AT4G25070		4.91102	4.7413				AT1G18870	ICS2	-1.19975	-0.872415
AT3G01420	DOX1	4.89585	6.38391				AT4G29360		-1.1916	-1.10865
AT1G29860	WRKY71	4.89493	4.90217				AT1G23935		-1.1842	-1.0903
AT1G33840		4.86206	5.12814				AT1G23340		-1.17561	-1.27581
AT2G33080	AtRLP28	4.67976	4.58785				AT3G56810		-1.12815	-1.04502
AT5G51465		4.65764	3.83783				AT5G19730	PME53	-1.09412	-1.84985
AT2G44400		4.6271	2.99522				AT3G15680		-1.08231	-0.982076
AT1G61440		4.60788	3.4973				AT4G25780		-1.07862	-1.70147
AT3G45330	LECRK11	4.60498	6.00597				AT5G38865		-1.07668	-1.53813
AT1G26410	FOX4	4.60461	5.1527				AT4G11211		-1.06175	-1.16689
AT2G29100	ATGLR2.9	4.51139	4.46743				AT5G66740		-1.04932	-1.36397
AT1G21310	EXT3	4.50201	5.06977				AT5G26000	TGG1	-1.03054	-1.06539
AT1G44130		4.48913	3.96635				AT1G05540		-1.021	-1.41011
AT1G14080	FUT6	4.48905	5.48027				AT3G26700		-0.993748	-1.0275
AT1G15210	ABCG35	4.48081	2.7802				AT2G44040	DAPB1	-0.979272	-1.51585
AT4G37070	PLP1	4.46167	5.30919				AT5G41140		-0.953991	-0.837801
AT5G59530		4.42045	2.59316				AT4G31290	GGCT22	-0.921807	-1.32543
AT5G09480		4.38594	5.78731				AT5G60890	MYB34	-0.881534	-0.797732
AT5G06720	PER53	4.37996	2.95107				AT3G11490	ROPGAP4	-0.825998	-0.745186
AT1G55775		4.33992	3.95524				AT2G19780		-0.819288	-0.76898
AT1G33730	CYP76C5	4.31215	4.22826				AT3G46670	UGT76E11	-0.816231	-0.652915
AT5G24540	BGLU31	4.30201	3.46039				AT2G02020	NPF8.4	-0.801222	-0.929535
AT5G63560	FACT	4.28084	5.05941				AT2G19170	SBT2.5	-0.800871	-0.793535
AT1G66960		4.20841	5.89054				AT4G19020	CMT2	-0.791822	-0.695164
AT5G06730	PER54	4.20187	3.29281				AT5G06710	HAT14	-0.770234	-1.01725
AT4G10860		4.15857	5.43969				AT5G28910		-0.755818	-0.847657
AT1G12940	NRT2.5	4.13544	5.51537				AT1G74070	CYP26-2	-0.755715	-1.19857
AT1G65484		4.11619	2.40959				AT1G70370	PGL3	-0.75132	-0.562329
AT1G02580	MEA	4.1124	5.70657				AT2G01830	AHK4	-0.736182	-0.575175
AT4G23150	CRK7	4.01249	4.45976				AT2G29940	ABCG31	-0.73517	-0.564153
AT3G28510		4.00985	7.53286				AT1G32120		-0.733457	-1.54042
AT5G44460	CML43	4.0077	5.10302				ATCG00900	RPS7-A	-0.732815	-0.577808
AT5G48290		3.96254	5.04168				ATCG01240	RPS7-A	-0.732815	-0.577808
AT3G09960		3.94488	5.0047				AT1G50010	TUBA4	-0.71858	-0.752671
AT2G38390	PER23	3.8855	5.20016				AT3G14240	SBT1.5	-0.715863	-0.875706
AT5G11920	CWINV6	3.84741	4.30702				AT1G24764	ATMAP70-2	-0.708117	-0.672842
AT4G23310	CRK23	3.82286	4.68517				AT5G04820	OFP13	-0.703708	-0.869071
AT4G25845		3.77416	4.05187				ATCG00350	PSAA	-0.681445	-0.669727
AT5G22560		3.73544	5.64435				AT5G58900		-0.679189	-0.82129
AT4G00700		3.72406	4.26604				AT2G05210	POT1A	-0.660636	-0.611514
AT1G21240	WAK3	3.68577	3.83277				AT2G29550	TUBB7	-0.655273	-0.703675
AT2G25470	AtRLP21	3.6512	2.52601				AT2G30040	MAPKKK14	-0.650092	-0.905793
AT5G20860		3.61669	4.32963				AT2G23755		-0.649849	-0.563848
AT5G63225		3.60474	4.43016				ATCG00490	RBCL	-0.642194	-0.819437
AT2G37440	IP5P8	3.59876	3.83108				ATCG00790	RPL16	-0.640122	-0.854577
AT5G53110		3.51481	3.34834				AT2G45970	CYP86A8	-0.633844	-0.824767
AT1G14880	PCR1	3.49761	5.45323				AT5G49215		-0.633822	-0.660382
AT5G38250	LRK10L-2.3	3.46777	3.89936				ATCG00130	ATPF	-0.622116	-0.566959
AT3G18250		3.46195	3.44564				AT2G38300		-0.611947	-0.737242
AT5G10760	AED1	3.43643	3.87831				ATCG00150	ATPI	-0.606699	-0.590373
AT2G18660	EGC2	3.4162	3.59814				AT1G35780		-0.59571	-0.754742
AT4G14390		3.38958	3.46204				ATCG00905	RPS12C	-0.592416	-0.507637
AT1G03850		3.38728	3.18145				ATCG01230	RPS12B	-0.592416	-0.507637
AT3G21520	DMP1	3.36539	5.10053				ATCG00480	ATPB	-0.578217	-0.624056
AT3G57240	BG3	3.3562	4.66381				AT1G48600	NMT2	-0.575378	-0.786986
AT4G22680	MYB85	3.34155	3.59109				AT5G25840		-0.563763	-0.579694
AT5G62480	GSTU9	3.30346	2.38123				ATCG00470	ATPE	-0.554734	-0.617777
AT1G65510		3.26459	2.38626				AT3G03680		-0.53314	-0.68497
AT4G34380		3.24991	3.0374				AT5G19530	ACL5	-0.526035	-0.523482
AT5G24240	PI4KG3	3.24825	3.63406				AT5G23860	TUBB8	-0.524872	-0.736838
AT5G50260	CEP1	3.2439	2.77009				AT3G04910	WNK1	-0.520568	-0.727426
AT4G21490	NDB3	3.22533	4.29281				ATCG00540	PETA	-0.509324	-0.662824
AT2G44380		3.22111	6.40783				AT3G52290	IQD3	-0.507653	-0.913145
AT1G51850		3.18566	2.34474				AT4G10030		-0.505379	-0.523344
AT3G60961		3.13415	3.41758				AT4G27430	CIP7	-0.5051	-0.610539
AT5G42830		3.12553	2.64966				ATCG00120	ATPA	-0.504738	-0.609511
AT2G29110	ATGLR2.8	3.11232	3.26747				ATCG00820	RPS19	-0.500501	-0.760998
AT2G24195		3.06268	3.28364				AT5G35360	CAC2	-0.495684	-0.598107
AT1G78410	VQ10	3.04438	2.7664				AT3G17510	CIPK1	-0.486376	-0.401601
AT3G57950		3.04423	3.42003				AT2G19940		-0.478547	-0.530148
AT1G35230	AGP5	3.02696	3.12571				AT2G43010	PIF4	-0.478408	-0.637945
AT1G26420	FOX5	2.97522	3.00374				AT5G09870	CESA5	-0.473405	-0.763204
AT5G39520		2.9681	3.45267				AT4G31780	MGD1	-0.472293	-0.68679
AT4G05540		2.96053	3.59969				AT1G49740		-0.471977	-0.475859
AT2G32680	AtRLP23	2.94066	3.77513				AT5G18500		-0.466726	-0.414174
AT1G67980	CCOAMT	2.93267	3.30889				AT4G23940	FTSHI1	-0.4506	-0.749543
AT1G04600	XI-A	2.92756	3.71659				AT1G26920		-0.434652	-0.665369
AT4G04500	CRK37	2.91577	3.89397				AT4G39350	CESA2	-0.416705	-0.483234
AT5G09290	SAL4	2.8855	4.5138				AT2G44160	MTHFR2	-0.415907	-0.409973
AT1G58225		2.84659	3.36486				ATCG00710	PSBH	-0.414917	-0.538931
AT5G44567		2.80914	3.06793				AT3G01810		-0.407352	-0.554537
AT4G18250		2.76494	2.19839				AT1G52510		-0.407035	-0.972858
AT5G24110	WRKY30	2.74535	2.35627				AT2G32440	KAO2	-0.402365	-0.615221
AT2G27660		2.74379	2.89837				AT1G05850	CTL1	-0.395397	-0.460776
AT2G04495		2.6846	2.79672				AT5G62430	CDF1	-0.3906	-0.645867
AT1G13470		2.66549	3.31579				AT3G17390	METK4	-0.386701	-0.440384
AT5G52740	HIPP12	2.64638	4.05436				ATCG00360	YCF3	-0.384928	-0.606275
AT4G38560		2.62358	2.78552				AT2G29970	SMXL7	-0.359572	-0.441748
AT5G55460		2.61522	3.59491				AT5G64740	CESA6	-0.351996	-0.664049
AT5G26690	HIPP02	2.61228	3.51534				AT4G19840	PP2A1	-0.34776	-0.519896
AT3G11000		2.57971	3.46317				ATCG00270	PSBD	-0.347046	-0.413265
AT5G24200		2.55532	2.9665				ATCG00670	CLPP1	-0.332548	-0.377228
AT5G45000		2.52853	3.13793				AT5G14430		-0.236926	-0.304768
AT5G44568		2.4965	2.25374
AT3G11010	AtRLP34	2.47423	3.27432
AT3G28580		2.43786	2.53783
AT3G24900	AtRLP39	2.4268	2.94628
AT5G47850	CCR4	2.42666	3.4817
AT1G56120		2.41503	3.33779
AT1G76960		2.41395	2.67788
AT1G30900	VSR6	2.40987	3.31617
AT3G26470		2.39194	2.46847
AT3G23120	AtRLP38	2.38547	2.51733
AT2G40095		2.37111	2.18887
AT1G10340		2.34647	2.52496
AT3G60540		2.34055	2.89894
AT5G55450		2.33968	3.33663
AT4G35380	BIG4	2.32668	1.45214
AT1G35710		2.32456	2.99418
AT4G25110	AMC2	2.31789	2.98996
AT3G25010	AtRLP41	2.29256	3.73299
AT3G48080	EDS1B	2.26355	2.73546
AT4G01720	WRKY47	2.24491	2.53388
AT2G47130	SDR3A	2.21908	3.46112
AT3G11402		2.19776	2.92629
AT4G23610		2.1933	3.06718
AT5G64000	SAL2	2.17714	3.07504
AT5G40780	LHT1	2.17484	2.45566
AT5G42530		2.16208	2.84131
AT3G22231	PCC1	2.14879	3.23239
AT2G46150		2.09949	1.70569
AT1G56550	RGXT3	2.08861	2.72582
AT3G51330		2.07539	3.07721
AT2G34940	VSR5	2.06435	2.56019
AT2G14560	LURP1	2.04949	3.17096
AT5G40230		2.03612	2.18583
AT5G54610	BAD1	2.03495	2.60097
AT1G34180	ANAC016	2.02067	2.10252
AT4G23160	CRK8	2.01549	2.66342
AT4G13820		2.00947	1.9932
AT1G66465		1.97338	2.13004
AT3G21710	VUP1	1.95551	2.17689
AT5G05320	MO3	1.95461	1.58703
AT3G12500	CHI-B	1.95312	2.29195
AT1G65790	SD17	1.94862	2.1515
AT1G02920	GSTF7	1.94059	1.64312
AT3G22235		1.93199	2.35717
AT1G21250	WAK1	1.93156	2.39237
AT3G07195		1.90704	1.89106
AT2G43000	JUB1	1.89847	1.90243
AT5G39670	CML46	1.8855	1.92649
AT5G10380	ATL55	1.88391	2.01796
AT5G59680		1.85856	2.22139
AT3G25020	AtRLP42	1.83681	2.43205
AT5G18470		1.8132	2.35512
AT1G64170	CHX16	1.80395	2.47474
AT1G20350	TIM17-1	1.79555	1.8522
AT4G11000		1.77514	2.08903
AT4G02520	GSTF2	1.77401	2.52701
AT5G45380	DUR3	1.77012	2.21085
AT3G11080	AtRLP35	1.73611	1.60018
AT5G67450	AZF1	1.73507	2.30765
AT1G23840		1.73462	2.22491
AT4G18253		1.73036	2.43528
AT2G31020	ORP1A	1.7282	1.9356
AT4G15233	ABCG42	1.71704	1.89329
AT3G62780		1.66722	3.03869
AT2G17040	ANAC036	1.66623	1.97063
AT5G08760		1.66328	1.92036
AT5G46050	NPF5.2	1.64994	1.97684
AT5G47130		1.63648	2.33699
AT2G38940	PHT1-4	1.62156	1.44297
AT4G28790	BHLH23	1.61881	1.93915
AT1G01680	PUB54	1.60713	2.26066
AT3G23110	AtRLP37	1.60321	1.90489
AT4G18630		1.59316	1.52882
AT5G12930		1.59228	1.66796
AT2G26560	PLP2	1.58527	2.18591
AT2G25510		1.56783	1.771
AT1G09560	GLP4	1.56574	1.81562
AT5G52760	HIPP14	1.55056	2.33796
AT3G61280		1.54229	1.82823
AT4G23320	CRK24	1.54216	1.92573
AT4G03450		1.51929	2.08163
AT4G23170	CRK9	1.51288	1.77962
AT3G23010	AtRLP36	1.51007	2.24825
AT1G67520		1.50429	1.5956
AT1G65845		1.50125	1.4058
AT5G37600	GLN1-1	1.49934	1.56798
AT5G26170	WRKY50	1.48377	2.74829
AT2G21850		1.4826	2.25464
AT3G45860	CRK4	1.48198	2.75214
AT5G65090	IP5P5	1.48123	1.70731
AT3G28540		1.46241	2.7743
AT1G78190	TRM112B	1.45975	1.63983
AT4G28390	AAC3	1.4578	1.96661
AT5G60950	COBL5	1.4514	1.72225
AT4G08850	MIK2	1.43332	1.52536
AT4G14400	ACD6	1.42576	2.51772
AT1G15790		1.41857	1.94711
AT1G08450	CRT3	1.40264	2.57319
AT4G23130	CRK5	1.39419	2.00114
AT3G07520	GLR1.4	1.38687	2.22966
AT5G61250	AtGUS1	1.37892	1.97102
AT3G12220	SCPL16	1.36102	2.86381
AT2G41090	CML10	1.3561	1.78837
AT2G17120	LYM2	1.35256	1.39704
AT4G31230		1.32045	2.16401
AT2G04450	NUDT6	1.31612	2.76806
AT5G05460	ENGASE1	1.29622	1.67979
AT3G26220	CYP71B3	1.29252	2.24609
AT3G50470	HR3	1.2923	1.81644
AT1G66880		1.28169	1.63933
AT5G19875		1.27773	1.32681
AT3G16565		1.2696	1.62016
AT1G61460		1.25479	1.27644
AT1G76980		1.25127	1.2754
AT5G40240		1.25079	1.22773
AT2G46440	CNGC11	1.25076	1.46799
AT5G27920		1.24682	1.21901
AT2G47240	LACS1	1.2369	1.05473
AT1G55910	ZIP11	1.22957	1.30687
AT4G13510	AMT1-1	1.22942	1.50446
AT3G28120		1.22656	1.05907
AT5G66640	DAR3	1.21896	1.51213
AT2G37710	LECRK41	1.18088	1.55551
AT4G04695	CPK31	1.1717	2.05342
AT4G22305	SOBER1	1.15821	1.79664
AT3G26440		1.15242	1.72971
AT3G59570		1.13482	1.96019
AT1G72540		1.13476	2.49494
AT5G49680	KIP	1.12215	1.53633
AT4G38550		1.12194	1.30804
AT3G56710	SIB1	1.12153	1.20351
AT4G11840	PLDGAMMA3	1.11505	1.70656
AT4G08470	MAPKKK10	1.11149	1.55089
AT1G29240		1.10696	1.76311
AT5G43910		1.07621	2.10794
AT2G25260	HPAT2	1.0489	1.62542
AT4G11850	PLDGAMMA1	1.04655	1.81601
AT1G69720	HO3	1.04533	1.46555
AT5G42440		1.03029	0.971094
AT5G15860	ICME	1.02821	1.34502
AT1G24147		1.00983	1.29451
AT5G54140	ILL3	1.00817	1.11711
AT1G13750	PAP1	1.00662	1.61866
AT4G36150		1.00662	1.65332
AT3G13560		0.997453	1.89269
AT5G19980	GFT1	0.996595	1.11587
AT1G63840		0.994582	0.943248
AT4G26090	RPS2	0.994126	1.25469
AT5G59670		0.993052	2.16393
AT1G11300		0.984002	1.90214
AT2G29720	CTF2B	0.981547	1.21694
AT5G20960	AAO1	0.978917	2.47795
AT1G11310	MLO2	0.978387	1.86064
AT4G23180	CRK10	0.977575	1.00102
AT4G28490	RLK5	0.977388	1.794
AT5G53550	YSL3	0.975377	1.36986
AT1G17610	CHS1	0.967187	1.09981
AT1G67970	HSFA8	0.959821	1.95819
AT1G30410	ATMRP13	0.949865	1.59872
AT1G23830		0.949603	1.19678
AT3G05650	AtRLP32	0.944289	1.2041
AT1G03290		0.941733	1.2441
AT1G05300	ZIP5	0.937081	0.829979
AT1G17860	KTI2	0.934138	1.15768
AT3G26600	ARO4	0.928915	1.27358
AT1G07390	AtRLP1	0.915156	0.682686
AT1G07000	ATEXO70B2	0.906926	1.26367
AT2G29120	GLR2.7	0.899353	1.11382
AT2G31990		0.878844	1.02022
AT1G61490		0.871613	0.808716
AT4G23200	CRK12	0.867553	0.924533
AT1G52780		0.866107	1.31841
AT4G36120	FPP5	0.864371	1.20068
AT4G04570	CRK40	0.861487	2.17787
AT1G33720	CYP76C6	0.859586	1.37316
AT2G29990	NDA2	0.856356	1.18971
AT2G16870		0.851782	1.35525
AT3G20600	NDR1	0.839096	1.41667
AT1G68570	NPF3.1	0.835725	0.893874
AT2G02220	PSKR1	0.819641	0.692597
AT1G65490		0.81765	1.2144
AT1G55850	CSLE1	0.817532	1.02622
AT1G31580	ECS1	0.799619	1.08977
AT4G36090		0.795229	1.09169
AT3G17700	CNGC20	0.795117	1.11007
AT3G08870		0.789624	0.9192
AT3G47090		0.789203	1.40137
AT1G79110	BRG2	0.786641	0.932763
AT3G45620		0.78602	1.31761
AT5G58940	CRCK1	0.785024	1.92767
AT2G46420		0.778111	0.98783
AT5G45800	MEE62	0.777915	1.79058
AT4G18210	PUP10	0.775315	0.770451
AT1G74300		0.772305	0.711497
AT3G14840	LRR-RLK	0.769693	1.40776
AT4G18930		0.766742	0.665501
AT1G67850		0.761996	1.07794
AT4G15070		0.758573	0.959202
AT1G63860		0.751437	0.756343
AT1G55450		0.737695	1.3313
AT2G31870	PARG1	0.731727	1.11876
AT2G26190	IQM4	0.712872	1.50815
AT2G15080	AtRLP19	0.712048	0.602981
AT5G46520		0.711471	1.32597
AT2G28890	PLL4	0.704296	0.724557
AT2G29070		0.700743	0.747177
AT2G01540	CAR10	0.700054	0.894397
AT3G14470	RPPL1	0.689233	1.12467
AT5G59470		0.687683	0.74627
AT3G09010		0.684278	1.30554
AT4G26070	MKK1	0.684125	1.26047
AT3G28480		0.676562	1.36745
AT5G04930	ALA1	0.67209	1.15209
AT1G21270	WAK2	0.666704	1.46572
AT1G49750		0.662223	1.137
AT2G38290	AMT2	0.660765	0.870737
AT4G23260	CRK18	0.653803	0.768565
AT5G02290	PBL11	0.64667	0.995266
AT2G19130		0.645547	0.888513
AT5G47120	BI-1	0.642548	0.825072
AT1G52800		0.639843	0.789367
AT1G70520	CRK2	0.638677	1.01957
AT1G07220		0.635002	0.70227
AT2G44180	MAP2A	0.634394	1.1355
AT5G07830	AtGUS2	0.630846	0.663921
AT5G47140	GATA27	0.626386	0.942673
AT1G10865		0.624408	0.564126
AT1G05570	CALS1	0.620876	1.1735
AT1G03400		0.610115	1.05871
AT4G17900		0.60519	0.589541
AT3G57630		0.604823	0.988316
AT4G18880	HSFA4A	0.601962	0.78278
AT5G38210		0.601846	0.987864
AT5G36930		0.601743	1.30452
AT4G16960		0.589709	1.04052
AT4G13810	RLP47	0.583965	1.02015
AT3G52430	PAD4	0.582783	1.57023
AT3G04480		0.579998	1.2392
AT4G25900		0.579263	0.910294
AT5G66910		0.578805	1.06065
AT3G19930	STP4	0.577209	0.814801
AT3G13080	ABCC3	0.567934	0.655878
AT1G20100		0.564664	0.432584
AT1G65800	SD16	0.562099	1.34554
AT2G23200		0.558412	0.934672
AT5G61010	ATEXO70E2	0.555092	0.946786
AT1G50740	FAX5	0.55378	1.0248
AT5G47070	PBL19	0.551355	0.984342
AT3G03560		0.550529	1.02249
AT3G14130	GLO4	0.546656	0.558748
AT4G04920	MED16	0.54461	0.63241
AT4G19880		0.538789	0.535275
AT5G58220	TTL	0.534524	0.683829
AT1G33560	ADR1	0.526837	0.903174
AT3G45640	MPK3	0.525568	0.560363
AT5G44070	PCS1	0.524507	0.669412
AT2G45500		0.518471	0.874146
AT1G34130	STT3B	0.513879	0.66533
AT5G27830		0.507281	1.06097
AT2G43850	ILK1	0.500615	1.03022
AT1G70250		0.499798	0.604161
AT1G64280	NPR1	0.494589	0.675281
AT2G46450	CNGC12	0.480827	0.418639
AT1G71880	SUC1	0.472067	0.638117
AT4G28710	XI-H	0.470534	0.99922
AT2G15230	LIP1	0.46835	0.447913
AT5G49570	PNG1	0.464711	1.00616
AT1G63900	SP1	0.456541	0.425088
AT5G46260		0.455511	0.752839
AT5G20950		0.454863	0.73215
AT4G23250	EMB1290	0.45046	0.560059
AT1G03740		0.439705	0.417186
AT1G69730	WAKL9	0.435125	1.03535
AT4G12010	DSC1	0.434909	0.500255
AT5G66250		0.42127	0.588706
AT5G53370	ATPMEPCRF	0.418334	0.59276
AT2G04690		0.411701	0.426464
AT3G26590	DTX29	0.403411	0.671082
AT3G56800	CAM5	0.400547	0.500928
AT3G50950	RPP13L4	0.398423	0.971651
AT2G26510	NAT3	0.395393	0.40682
AT5G57580	CBP60B	0.391876	0.742859
AT4G11260	SGT1B	0.389547	0.464187
AT1G59580	MPK2	0.3775	0.491482
AT1G34190	NAC017	0.374431	0.312899
AT3G61860	RS31	0.371517	0.612657
AT1G79380	RGLG4	0.362913	0.709648
AT4G36210		0.362165	0.668
AT4G31170		0.361826	0.539536
AT1G25520		0.360831	0.670865
AT4G28570	FAO4B	0.350471	0.556331
AT2G33630		0.33767	0.45787
AT1G70160		0.333927	0.630103
AT5G62740	HIR1	0.3315	0.406074
AT1G66670	CLPP3	0.326493	0.335863
AT4G02410	LECRK43	0.323954	0.435497
AT5G43900	MYA2	0.322895	0.688068
AT3G59090		0.312895	0.460481
AT2G24360	STY13	0.299223	0.41346
AT3G46510	PUB13	0.291271	0.456225
AT3G47250		0.225472	0.46294

## Sheet: F vs C & EF vs F
116 commonly upregulated in		F vs C	EF vs F				355 commonly downregulated genes in		F vs C	EF vs F
AT3G21500	DXPS1	6.91282	3.1781				AT5G03130		-2.3068	-2.60486
AT1G51820		6.58068	0.828762				AT4G26530	FBA5	-2.26302	-1.72914
AT1G18860	WRKY61	5.42287	1.66576				AT1G09350	GOLS3	-2.1234	-0.73789
AT5G01900	WRKY62	5.35276	2.73795				AT2G10940		-2.07069	-2.18868
AT5G22545		4.46004	2.10577				AT3G44990	XTH31	-1.82665	-2.52523
AT1G28480	GRXC9	4.40445	1.83163				AT2G29300		-1.78814	-1.18575
AT1G66860		3.97743	3.079				AT5G64330	RPT3	-1.77584	-1.06727
AT1G04580	AAO4	3.58813	2.96125				AT1G14700	PAP3	-1.73787	-1.22511
AT4G35170		3.50356	1.52576				AT5G65410	ZHD1	-1.70958	-1.27171
AT3G60966		3.38422	2.2091				AT3G01500	BCA1	-1.63131	-1.36513
AT1G52110		3.23076	2.3118				AT1G78820		-1.47867	-1.40329
AT1G06520	GPAT1	3.22376	0.818711				AT3G17640		-1.45046	-1.23196
AT3G57270	BG1	3.18915	3.25469				AT1G12090	ELP	-1.4477	-1.67193
AT1G16420	AMC8	2.94544	1.45909				AT3G22125		-1.44429	-1.79314
AT1G17020	SRG1	2.74041	1.32551				AT3G63160		-1.4112	-1.28865
AT4G11170		2.58155	2.92174				AT1G70985		-1.40538	-1.6028
AT3G04060	ANAC046	2.1371	0.929587				AT4G38770	PRP4	-1.39063	-1.04966
AT3G04070	NAC047	2.1237	1.72364				AT1G20010	TUBB5	-1.38184	-0.957246
AT1G02470		2.06432	1.67352				AT2G29170		-1.37965	-0.701156
AT4G36990	HSFB1	2.01131	0.568818				AT3G02380	COL2	-1.36968	-0.644916
AT2G45210	SAUR36	1.98305	1.20708				AT5G38420	RBCS-2B	-1.34822	-1.09068
AT5G65600	LECRK92	1.87378	1.51886				AT1G78170		-1.34111	-0.829754
AT1G26930		1.77128	0.698362				AT2G45180		-1.33849	-1.26725
AT3G63380	ACA12	1.7268	1.39844				AT2G42200	SPL9	-1.32155	-0.987994
AT5G48410	GLR1.3	1.6308	1.57946				AT4G21760	BGLU47	-1.29987	-1.19146
AT5G56870	BGAL4	1.52094	1.80436				AT5G55620		-1.28086	-0.641773
AT3G25290		1.33942	0.998794				AT5G12900	IRKI	-1.26504	-0.692402
AT5G39090		1.293	1.02018				AT3G15570		-1.2469	-0.92092
AT5G06750		1.28767	0.876283				AT4G12830		-1.2288	-0.658657
AT1G71110		1.23395	1.04347				AT3G26932	DRB3	-1.21492	-0.983081
AT4G24120	YSL1	1.18539	0.514013				AT1G77960		-1.19689	-0.754753
AT3G53810	LECRK42	1.11423	0.535583				AT4G39510	CYP96A12	-1.181	-1.44554
AT5G42020	BIP	1.10319	1.15731				AT2G22980	SCPL13	-1.17856	-0.949559
AT5G13320	PBS3	1.10165	1.34725				AT1G50732		-1.17727	-0.743643
AT5G03610		1.08307	0.972173				AT1G22430		-1.17062	-0.574963
AT2G45680	TCP9	1.04693	0.688085				AT5G47380		-1.1662	-1.1748
AT3G59820		1.01331	1.02702				AT3G16250	PNSB3	-1.14858	-1.27396
AT1G76040	CPK29	0.979179	1.22601				AT3G62910	APG3	-1.13916	-0.597383
AT2G37110		0.952573	0.352029				AT3G54910		-1.13237	-0.810336
AT2G15390	FUT4	0.947613	1.08857				AT5G55220	TIG	-1.13095	-0.84075
AT3G07720		0.907122	0.695637				AT2G32100	OFP16	-1.12935	-1.09871
AT5G66620	DAR6	0.902928	1.08435				AT1G22590	AGL87	-1.12882	-1.50407
AT5G28540	MED37A	0.884625	0.895462				AT5G15160	PRE2	-1.1277	-1.53314
AT1G30640		0.879554	0.567498				AT1G60600	ABC4	-1.11587	-0.640988
AT5G46180	DELTA-OAT	0.878701	0.482776				AT2G45560	CYP76C1	-1.10652	-1.0559
AT4G29520		0.8766	1.6393				AT5G41050		-1.1018	-0.567936
AT1G61360		0.863429	0.751984				AT1G27120	GALT4	-1.09587	-0.840662
AT5G61790	CNX1	0.841849	0.90291				AT5G45820	CIPK20	-1.0931	-0.858871
AT1G72330	ALAAT2	0.841305	0.82033				AT5G58310	MES18	-1.09043	-1.86729
AT5G03160	P58IPK	0.84107	0.572364				AT4G26520		-1.08673	-1.01974
AT2G25110	SDF2	0.839176	0.483276				AT2G24762	GDU4	-1.05449	-1.01388
AT2G30550		0.835728	1.31547				AT4G23290	CRK21	-1.04599	-0.739409
AT1G17500	ALA4	0.829258	0.511781				ATCG00040	MATK	-1.02495	-0.545511
AT4G12720	AtNUDT7	0.789917	0.563239				AT5G05890	UGT76C5	-1.02351	-2.16641
AT3G17240	LPD2	0.774953	0.345658				AT1G26230	CPN60B4	-1.01925	-0.676093
AT3G17420	GPK1	0.766313	0.714514				AT1G12860	SCRM2	-1.00154	-0.728565
AT1G55730	CAX5	0.744811	0.536877				AT3G18050		-1.00125	-0.870456
AT1G14330		0.714101	0.473713				AT5G11590	DREB3	-0.996119	-1.3131
AT5G63990	SAL3	0.698872	0.735015				AT4G39710	PNSL4	-0.996	-0.704192
AT4G35600	CONNEXIN	0.665523	0.616361				AT4G17560		-0.992156	-0.64582
AT3G03640	BGLU25	0.659427	0.590647				AT1G77580	FPP1	-0.98739	-0.976633
AT4G17070		0.65799	0.68785				AT3G26060	ATPRX	-0.985939	-0.73831
AT5G22060	ATJ2	0.657876	0.556618				AT4G17810		-0.985665	-1.58033
AT3G49350		0.64096	0.534687				AT1G78995		-0.979919	-0.635126
AT5G23510		0.64053	0.450108				AT2G01590	CRR3	-0.979574	-0.736229
AT1G19360	RRA3	0.632102	0.489159				AT2G26330	ERECTA	-0.976487	-0.733158
AT2G19710		0.625885	0.48409				AT1G15260		-0.973672	-0.603476
AT5G42890	ATSCP2	0.597974	0.441126				AT4G21215		-0.961114	-0.645014
AT3G07680		0.584465	0.375718				AT5G45650	SBT5.6	-0.952392	-0.549299
AT5G10610	CYP81K1	0.582936	0.460145				AT1G19150	LHCA6	-0.95116	-1.07596
AT1G27350		0.571717	0.432598				AT5G10690	CBSPPR1	-0.947873	-0.619518
AT2G47470	PDIL2-1	0.569313	0.522312				AT3G61830	ARF18	-0.947065	-0.778485
AT4G24920		0.553588	0.698243				AT1G79460	GA2	-0.944133	-0.833595
AT5G44240	ALA2	0.549702	0.293415				AT5G09660	PMDH2	-0.937446	-0.499172
AT2G05840	PAA2	0.53456	0.340045				AT3G03710	PNP1	-0.931739	-0.413521
AT5G51290	CERK	0.531166	0.496827				AT2G41290	SSL2	-0.925777	-0.706415
AT1G64060	RBOHF	0.525258	0.541849				AT3G01480	CYP38	-0.925132	-0.641446
AT1G63460	GPX8	0.523426	0.76007				ATCG00050	RPS16	-0.916139	-0.609181
AT2G38710		0.523374	0.427638				AT4G12980		-0.915292	-1.09878
AT3G01720	SERGT1	0.518201	0.43359				AT3G05730		-0.908948	-0.966059
AT1G64810	APO1	0.516879	0.389035				AT3G05625		-0.893433	-0.677051
AT5G45480		0.514787	0.607045				AT4G04340	OSCA1	-0.876453	-0.450555
AT1G32340	NHL8	0.491996	0.455882				AT5G53490		-0.87627	-0.506945
AT4G00330	CRCK2	0.487877	0.551155				AT5G48900		-0.875877	-1.15911
AT5G60360	AALP	0.477936	0.48344				AT2G36145		-0.875084	-0.777283
AT3G59660	BAGP1	0.472494	0.64678				AT2G39470	PNSL1	-0.874682	-0.735578
AT3G06810	IBR3	0.472439	0.468405				AT5G16715	EMB2247	-0.873938	-0.370982
AT5G04020	PICBP	0.459331	0.459752				AT1G12845		-0.871907	-1.37181
AT4G17720		0.450242	0.449038				AT1G32060	PRK	-0.870094	-0.448714
AT4G16660		0.438812	0.882875				AT3G62750	BGLU8	-0.853273	-0.714129
AT1G68300		0.437784	0.440829				AT2G42530	COR15B	-0.842125	-0.892388
AT3G09840	CDC48A	0.417762	0.217357				AT1G12330		-0.835891	-0.658528
AT5G06960	TGA5	0.416113	0.55695				AT1G32470	GDH3	-0.834284	-1.01306
AT2G11520	CRCK3	0.404836	0.393714				AT4G15510	PPD1	-0.823943	-0.752122
AT1G21900		0.403798	0.611255				AT1G71810		-0.823525	-0.422975
AT4G38360	LAZ1	0.400805	0.456724				AT1G65900		-0.816996	-0.859068
AT2G33530	SCPL46	0.394768	0.343872				AT1G18360		-0.816896	-0.952545
AT2G33150	PED1	0.391106	0.573281				AT1G80640		-0.812159	-0.653062
AT2G39970	PXN	0.383687	0.318938				AT1G49840		-0.805129	-0.62413
AT1G11260	STP1	0.379476	0.387915				AT3G53130	CYP97C1	-0.803669	-0.533186
AT1G61140	EDA16	0.358603	0.377283				AT2G35130		-0.799983	-0.697753
AT1G71220	EBS1	0.347626	0.426013				AT1G64770	NDF2	-0.799722	-0.456917
AT1G79930	HSP70-14	0.347127	0.361936				AT2G28410		-0.788359	-1.57618
AT5G43100		0.344631	0.341514				AT1G14150	PNSL2	-0.787524	-0.854781
AT3G09690		0.344057	0.38328				ATCG00650	RPS18	-0.786117	-0.547128
AT5G35200		0.335264	0.425617				AT3G63190	RRF	-0.781846	-0.714661
AT5G15730	CRLK2	0.334321	0.3603				AT1G12900	GAPA-2	-0.78112	-0.825102
AT3G12360	ITN1	0.334206	0.389558				AT1G49580	CRK8	-0.778647	-0.744867
AT5G16880	TOL1	0.330332	0.439591				AT1G14030	LSMT-L	-0.773326	-0.495446
AT1G27000		0.313941	0.256956				AT1G68010	HPR	-0.772644	-0.459396
AT5G54870		0.292974	0.539597				AT5G21430	NDHU	-0.770217	-0.796455
AT4G24690	NBR1	0.292644	0.474248				AT3G62390	TBL6	-0.769997	-1.24152
AT1G07670	ECA4	0.259079	0.258044				AT5G45930	CHLI2	-0.769355	-0.824709
AT2G38020	VCL1	0.258563	0.221514				AT1G15980	PNSB1	-0.765981	-0.688712
AT4G16430	BHLH3	0.253727	0.287153				AT5G17310	UGP1	-0.763077	-0.327616
AT3G07160	ATGSL10	0.164757	0.234163				AT3G18890	TIC62	-0.759924	-0.829106
							AT5G08050		-0.759235	-0.750737
							AT2G33800	RPS5	-0.75817	-0.627747
							AT5G57930	APO2	-0.756454	-0.374987
							AT4G12390	PME1	-0.756304	-0.612812
							AT2G18710	SCY1	-0.756234	-0.422724
							AT3G14415		-0.754697	-0.331572
							AT3G48200		-0.75397	-0.330224
							AT2G20240		-0.751775	-0.800227
							AT2G45190	YAB1	-0.749168	-1.60095
							AT3G54050	CFBP1	-0.74683	-0.620254
							AT2G21385		-0.735518	-0.445063
							AT4G00370	PHT44	-0.734179	-0.339164
							AT5G19290		-0.734155	-0.63552
							AT3G29185		-0.731377	-0.437644
							AT3G23700		-0.722589	-0.575177
							AT1G42970	GAPB	-0.722429	-0.555283
							AT1G70410	BCA4	-0.722269	-0.667308
							AT1G29910	LHCB1.1	-0.720115	-0.933213
							AT4G24770	CP31A	-0.719374	-0.627578
							AT1G57770		-0.717107	-0.99477
							AT5G05580	FAD8	-0.716713	-1.10494
							AT3G47070		-0.714032	-0.462504
							AT2G27810	ATNAT12	-0.708626	-0.665245
							AT3G55800	SBPASE	-0.706561	-0.75973
							AT1G64510		-0.70236	-0.678916
							AT3G63510		-0.701824	-0.860998
							AT3G25920	RPL15	-0.70002	-0.920982
							AT1G66890		-0.699602	-0.689133
							AT1G74470	CHLP	-0.698646	-0.645818
							AT1G74880	NDHO	-0.696813	-0.894868
							AT3G23805	RALFL24	-0.694198	-0.858208
							AT1G23400	CAF2	-0.693974	-0.467596
							AT5G38520		-0.693768	-0.649604
							AT1G49380	CCS1	-0.693544	-0.78483
							AT5G48360	FH9	-0.693431	-1.08219
							AT4G28660	PSB28	-0.68959	-0.780184
							AT2G21330	FBA1	-0.689356	-0.666402
							AT2G46530	ARF11	-0.687906	-0.687964
							AT3G24430	HCF101	-0.687162	-0.465766
							AT3G44890	RPL9	-0.685296	-0.741263
							AT3G06145		-0.684474	-0.765541
							AT4G24510	CER2	-0.683706	-0.693407
							AT1G06690		-0.682996	-0.402955
							AT1G75690	LQY1	-0.68241	-1.02125
							AT5G59350		-0.680383	-0.703249
							AT1G15000	SCPL50	-0.680055	-0.920805
							AT3G05900		-0.674568	-0.612507
							AT3G51950		-0.672889	-0.692467
							AT2G24090	RPL35	-0.671505	-0.625261
							AT1G78630	RPL13	-0.670925	-0.804907
							AT2G04270	RNE	-0.666	-0.565151
							AT1G73090		-0.664079	-0.721394
							AT5G14320	RPS13	-0.661869	-0.529552
							AT3G14420	GLO1	-0.659235	-0.341214
							AT5G06670		-0.659089	-0.868164
							AT1G55360		-0.658792	-0.776142
							AT1G51400		-0.658703	-0.709184
							AT3G53100		-0.658694	-0.641022
							AT1G49010		-0.656372	-0.609259
							AT4G13800		-0.656092	-0.745992
							AT5G59130	SBT4.11	-0.655658	-1.34856
							AT1G15820	LHCB6	-0.653695	-0.800647
							AT3G48420	CBBY	-0.653077	-0.864227
							AT1G67700	HHL1	-0.647873	-0.517046
							AT3G20820		-0.645704	-0.838718
							AT4G38970	FBA2	-0.645247	-0.599578
							AT3G29670	PMAT2	-0.644575	-0.978908
							AT3G29320	PHS1	-0.642338	-0.551416
							AT2G42300	BHLH48	-0.641859	-0.592199
							AT2G46870	NGA1	-0.64116	-0.610139
							AT4G34980	SBT1.6	-0.639963	-0.634545
							AT4G33660		-0.638526	-0.867089
							AT1G17970		-0.638217	-1.04055
							AT3G62030	ROC4	-0.635607	-0.699845
							AT3G61080		-0.634851	-0.710585
							AT1G05190	RPL6	-0.634607	-0.573923
							AT1G18810	PKS3	-0.632524	-0.51096
							AT5G35170		-0.627173	-0.439236
							AT4G34190	SEP1	-0.625378	-0.385271
							AT2G38460	IREG1	-0.62336	-0.731853
							AT3G60380		-0.621791	-0.402794
							AT4G25700	BETA-OHASE	-0.621589	-0.54849
							AT5G24314	PTAC7	-0.620445	-0.46361
							AT5G51820	PGMP	-0.619822	-0.804619
							AT1G26100	CYB561D	-0.617292	-0.690994
							AT5G10150	UFC	-0.616291	-0.816655
							AT4G29590		-0.614954	-0.409295
							AT1G07180	NDA1	-0.613494	-0.61533
							AT3G14000	BRXL2	-0.610366	-0.964219
							AT4G04350	EMB2369	-0.608321	-0.388808
							AT2G47940	DEGP2	-0.607598	-0.771318
							AT3G07310		-0.607232	-0.506453
							AT5G02250	RNR1	-0.607162	-0.356108
							AT1G75820	CLV1	-0.607049	-0.663975
							AT4G21280	PSBQ1	-0.606511	-0.741251
							AT5G17870	PSRP6	-0.606256	-0.573004
							AT1G64355		-0.602003	-0.889124
							AT1G17650	GLYR2	-0.599964	-1.24452
							AT4G12320	CYP706A6	-0.599632	-0.793728
							AT5G55230	ATMAP65-1	-0.597711	-0.483192
							ATCG01120	RPS15	-0.597564	-0.49645
							AT4G01310	RPL5	-0.596767	-0.801283
							AT1G71695	PER12	-0.596646	-1.03385
							AT5G23120	HCF136	-0.594924	-0.679921
							AT2G21530		-0.594481	-0.360838
							AT1G70760	NDHL	-0.593227	-0.740257
							AT2G47590	PHR2	-0.590656	-0.348117
							AT3G14980	IDM1	-0.589753	-0.568919
							AT5G53580	PLR1	-0.586331	-0.559538
							AT5G58260	ndhN	-0.584596	-0.802753
							AT1G18730	PNSB4	-0.584044	-0.922516
							AT5G23060	CAS	-0.583976	-0.697439
							AT1G48240	NPSN12	-0.583581	-0.533089
							AT5G65220	RPL29	-0.582556	-0.575842
							AT3G12120	FAD2	-0.578917	-0.544639
							AT1G70280		-0.578242	-0.703879
							AT3G56160	BASS4	-0.578211	-0.764282
							AT1G27480	LCAT1	-0.577483	-0.59321
							AT1G12500		-0.572961	-0.64993
							AT3G22780	TSO1	-0.571027	-0.45924
							AT1G07110	FKFBP	-0.568558	-0.329964
							AT3G56940	CRD1	-0.567369	-0.778393
							AT3G43540		-0.566415	-0.370382
							AT2G02070	IDD5	-0.560941	-0.41379
							AT4G38430	ROPGEF1	-0.560549	-0.546858
							AT4G30950	FAD6	-0.557486	-0.544967
							AT3G10840		-0.556658	-1.04316
							AT4G10340	LHCB5	-0.552263	-0.692947
							AT3G04730	IAA16	-0.550716	-0.523537
							AT1G35680	RPL21	-0.549997	-0.674235
							AT3G50820	PSBO2	-0.549857	-0.622618
							AT1G48350	RPL18	-0.548576	-0.652442
							AT3G04140		-0.548461	-0.847675
							AT1G76450	PPD3	-0.546406	-0.523381
							AT1G71500		-0.546266	-0.515964
							AT5G11450		-0.540946	-0.425325
							AT2G30390	FC2	-0.538312	-0.425946
							AT1G14840	MAP70.4	-0.534981	-0.652393
							AT5G62100	ATBAG2	-0.534723	-0.783873
							AT2G13360	AGT1	-0.532438	-0.400688
							AT4G00755		-0.531995	-1.07166
							AT1G70310	SPDSYN2	-0.531691	-0.404472
							AT2G26080	GLDP2	-0.528431	-0.424065
							AT5G39830	DEGP8	-0.526019	-0.487425
							AT1G64150	PAM71	-0.523197	-0.449037
							AT1G32550	FdC1	-0.522936	-0.683973
							AT5G01920	STN8	-0.520652	-0.400182
							AT5G16590	LRR1	-0.520475	-0.533817
							AT4G01050	TROL	-0.520308	-0.422718
							AT3G15190	RPS20	-0.518885	-0.713633
							AT5G02180	AVT1D	-0.517757	-0.529544
							AT5G17170	ENH1	-0.517603	-0.39993
							AT1G06680	PSBP1	-0.516806	-0.741153
							AT4G35470	PIRL4	-0.51438	-0.408469
							AT1G66140	ZFP4	-0.514334	-0.650894
							AT1G20810	FKBP18	-0.513166	-0.615987
							AT1G50450		-0.510842	-0.461496
							AT2G32500		-0.509138	-0.794056
							AT2G21370	XK-1	-0.508652	-0.739956
							AT4G35250		-0.507527	-0.577953
							AT5G51110	ATP1	-0.50654	-0.42179
							AT5G30510	RPS1	-0.504771	-0.337887
							AT4G32980	ATH1	-0.502687	-0.532849
							AT1G65230		-0.49719	-0.685484
							AT2G35370	GDH1	-0.496361	-0.705819
							AT1G55480	ZKT	-0.494858	-0.523882
							AT5G46110	APE2	-0.491431	-0.479712
							AT3G12780	PGK1	-0.490335	-0.588736
							AT5G65700	BAM1	-0.48784	-0.594471
							AT2G43910	ATHOL1	-0.487203	-0.568631
							AT1G12800		-0.486478	-0.46416
							AT3G05410	PPD7	-0.482745	-0.711245
							AT2G05310		-0.482405	-0.637808
							AT1G80380	GLYK	-0.482204	-0.487227
							ATCG01060	PSAC	-0.480789	-0.52703
							AT5G64380		-0.479156	-0.834136
							AT1G16080		-0.470428	-0.468078
							AT3G63490	RPL1	-0.466824	-0.499722
							AT1G44920		-0.464317	-0.486129
							AT5G12150	ROPGAP6	-0.463709	-0.364676
							AT1G61520	LHCA3	-0.463707	-0.673541
							AT4G03280	PETC	-0.461502	-0.488206
							AT3G56080		-0.461366	-0.435556
							AT3G56010		-0.456863	-0.386379
							AT2G26500		-0.456205	-0.486312
							AT1G18880	NPF2.9	-0.455264	-0.53152
							AT1G74840		-0.449764	-0.411977
							AT1G19715	JAL3	-0.447623	-0.655102
							AT4G22890	PGRL1A	-0.446586	-0.564256
							AT4G35290	GLR3.2	-0.441227	-0.61753
							AT1G56500	SOQ1	-0.44038	-0.552442
							AT2G25180	ARR12	-0.439921	-0.517236
							AT2G45340		-0.438949	-0.583203
							AT1G18060		-0.435716	-0.732498
							AT1G31410		-0.434748	-0.527433
							AT5G02120	OHP1	-0.430101	-0.477953
							AT3G19180	CDP1	-0.429295	-0.574189
							AT1G31812	ACBP6	-0.422971	-0.300106
							AT5G08650		-0.42031	-0.329794
							AT1G03160	FZL	-0.415272	-0.369364
							AT1G48540		-0.415153	-0.502637
							AT3G02690		-0.413909	-0.407752
							AT1G51110	PAP12	-0.411454	-0.620019
							AT4G37930	SHM1	-0.410982	-0.668384
							AT5G13000	CALS3	-0.407157	-0.475387
							AT1G18840	IQD30	-0.406767	-0.52828
							ATCG00500	ACCD	-0.401568	-0.351482
							AT5G67260	CYCD32	-0.400528	-0.484799
							AT2G29650	ANTR1	-0.397135	-0.290702
							AT5G54660	HSP21.7	-0.391345	-0.487809
							AT3G57070		-0.390137	-0.430505
							AT5G19940	PAP8	-0.388441	-0.630987
							AT5G27560		-0.387714	-0.409243
							AT3G10160	FPGS2	-0.381055	-0.317613
							AT4G04640	ATPC1	-0.379291	-0.536094
							AT1G05140	ARASP2	-0.379178	-0.393533
							AT5G01020	PBL8	-0.378722	-0.311483
							AT3G22960	PKP1	-0.375541	-0.345978
							AT3G02730	TRXF1	-0.374484	-0.504563
							AT4G35450	AKR2	-0.370971	-0.230052
							AT5G59250		-0.365195	-0.656551
							AT1G06150	EMB1444	-0.364233	-0.346744
							AT1G31190	IMPL1	-0.362683	-0.344883
							AT1G32200	ATS1	-0.359206	-0.485777
							AT1G73885		-0.351672	-0.470924
							AT1G48520	GATB	-0.345137	-0.390434
							AT3G01060		-0.343734	-0.317947
							AT5G03880		-0.343283	-0.719171
							AT3G51510		-0.340091	-0.51287
							AT1G15500	AATP2	-0.331236	-0.479289
							AT1G34780	APRL4	-0.326695	-0.301391
							AT2G24150	HHP3	-0.320453	-0.647707
							AT1G03410	2A6	-0.310338	-0.339928
							AT2G24790	COL3	-0.305244	-0.267061
							AT4G30580	LPAT1	-0.298121	-0.406069
							AT2G39190	ATATH8	-0.288546	-0.37905
							AT1G31420	FEI1	-0.270604	-0.245452
							AT2G28800	ALB3	-0.265961	-0.42039
							AT4G04850	KEA3	-0.190512	-0.242616

## Sheet: E vs C & F vs C & EF vs F
339 commonly upregulated in "EF vs F veg_up" & "E vs C veg up" & "F vs C veg up":		EF vs F	E vs C	F vs C			155 commonly downregulated in		EF vs F	E vs C	F vs C
AT1G26390	FOX2	5.80491	8.96687	5.29605			AT4G02850		-3.16406	-3.32021	-1.72602
AT2G45220	PME17	2.09495	8.68828	9.51827			AT1G07450		-2.91738	-1.76991	-1.31751
AT4G12490		2.40736	6.86235	5.20713			AT4G10310	HKT1	-1.9765	-1.72433	-1.5745
AT4G21840	MSRB8	4.31011	6.71297	4.35487			AT1G52190	NPF1.2	-1.69094	-1.58541	-1.67808
AT3G44560	FAR8	2.13532	6.25941	3.92784			AT3G54260	TBL36	-2.6406	-1.56422	-1.40835
AT2G25440	AtRLP20	4.49807	6.16276	2.97162			AT5G24105	AGP41	-2.2648	-1.45522	-2.43343
AT4G16260		2.80062	6.02323	5.01428			AT3G49260	IQD21	-0.902392	-1.40054	-1.37097
AT1G30700		2.13484	5.79825	6.92705			AT5G51750	SBT1.3	-1.28045	-1.37139	-2.30746
AT3G44540	FAR4	2.88744	5.66852	4.3578			AT5G61350		-1.37757	-1.36383	-1.28623
AT4G12480	EARLI1	2.72285	5.6549	3.47854			AT2G33330	CRRSP11	-2.43417	-1.34808	-1.48413
AT3G44550	FAR5	1.40041	5.61571	4.96815			AT5G55570		-1.641	-1.346	-1.23441
AT1G33030		1.91162	5.59331	5.86808			AT5G46690	BHLH71	-1.89803	-1.33021	-1.46409
AT2G38380	PER22	1.64777	5.5839	5.56782			AT3G21950		-1.51374	-1.29032	-1.29916
AT3G44300	NIT2	2.58853	5.57465	6.52625			AT3G23880		-1.31553	-1.24679	-1.69778
AT3G13950		3.84954	5.56368	3.08159			AT1G69160		-1.65098	-1.18699	-1.59394
AT1G68850	PER11	1.24001	5.55233	6.27513			AT1G33170		-1.64504	-1.1384	-1.41886
AT4G10500	DLO1	5.1815	5.53036	3.24554			AT3G48280	CYP71A25	-1.22207	-1.12987	-1.26635
AT1G51860		4.61811	5.52009	2.23857			AT4G17460	HAT1	-1.68127	-1.12769	-2.17546
AT2G23540		2.33608	5.2713	3.72665			AT1G70210	CYCD1-1	-1.02734	-1.12313	-1.1051
AT1G47890	AtRLP7	3.6504	5.269	2.85421			AT5G13140		-1.75845	-1.08775	-1.4798
AT5G44380		1.87677	5.11967	5.24312			AT1G62290	APA2	-1.51566	-1.0759	-1.39475
AT5G11210	GLR2.5	2.39634	5.11026	5.01845			AT5G66310	KIN7H	-0.921407	-1.07589	-1.64458
AT2G29350	SAG13	1.86585	5.10592	6.24227			AT5G46220		-1.6634	-1.04698	-1.88179
AT1G19250	FMO1	5.05113	5.0046	3.85253			AT1G78450		-1.9418	-1.01313	-1.2223
AT2G41800		1.41897	4.97841	3.36893			AT4G20940		-1.63389	-1.00654	-1.13078
AT3G51860	CAX3	2.29682	4.96887	5.00633			AT2G21050	LAX2	-1.36889	-1.00484	-1.214
AT2G43570	CHI	2.65325	4.91205	4.15483			AT3G07540	FH10	-0.917494	-0.999214	-1.26531
AT3G49340		2.65457	4.87052	3.10168			AT4G34900	XDH2	-1.32243	-0.95542	-1.14805
AT2G13810	ALD1	2.84691	4.83531	4.54309			AT3G50240	KIN4B	-0.942526	-0.940792	-1.65303
AT5G44480	DUR	1.72823	4.81971	5.89431			AT1G69523		-1.40828	-0.935015	-0.729357
AT1G32350	AOX3	1.65881	4.7996	7.03388			AT4G27595		-0.762115	-0.929471	-1.12936
AT5G38900		2.28427	4.7853	3.60681			AT2G29310		-1.0665	-0.882496	-1.90614
AT5G52390		1.8832	4.73319	2.21991			AT1G10850		-0.890303	-0.878651	-1.19961
AT4G12500		2.90738	4.64927	3.40065			AT2G15620	NIR1	-0.473956	-0.875698	-1.09495
AT4G04510	CRK38	3.13138	4.60443	2.48273			AT2G46710	ROPGAP3	-0.880636	-0.875028	-1.44245
AT2G44450	BGLU15	3.49684	4.5868	3.10846			AT2G34170		-0.814376	-0.854854	-2.2697
AT2G30750	CYP71A12	2.08355	4.54387	3.11911			ATCG00160	RPS2	-0.557279	-0.850394	-0.726823
AT2G19190	SIRK	2.77855	4.48535	3.65141			AT2G29290		-1.08957	-0.82385	-1.46593
AT3G57260	BGL2	3.76172	4.47639	4.32846			AT5G62710		-0.822253	-0.81217	-1.13712
AT1G51890		3.02181	4.44457	2.9288			AT5G16000	NIK1	-1.30302	-0.807819	-1.1784
AT2G33020	AtRLP24	1.97296	4.31954	2.47129			AT2G41050		-1.14495	-0.798791	-1.51885
AT3G60970	ABCC15	1.94355	4.30383	4.78366			AT3G52720	ACA1	-1.06676	-0.792103	-1.55755
AT1G76930	ATEXT4	2.79469	4.22141	2.19106			AT5G51460	TPPA	-0.664637	-0.779826	-0.716277
AT1G75040	PR5	4.71837	4.21952	1.43534			AT3G18090	NRPD2B	-0.783186	-0.772466	-1.05945
AT5G39720	AIG2LA	2.33377	4.2135	2.99452			AT2G05790		-1.47104	-0.769293	-0.810159
AT1G66700	PXMT1	2.97925	4.17023	2.06438			AT2G46970	PIL1	-0.628326	-0.76602	-0.664569
AT1G13520		2.92226	4.09395	3.9712			AT4G39770	TPPH	-1.14006	-0.758577	-0.632254
AT2G17740		1.54966	4.06484	2.81794			AT5G51550	EXL3	-0.846876	-0.750092	-0.898239
AT5G23190	CYP86B1	1.58413	4.03914	5.09468			AT3G02110	SCPL25	-1.07566	-0.739637	-0.95466
AT5G13580	ABCG6	1.08711	4.00396	5.73986			AT3G50660	CYP90B1	-0.744199	-0.737522	-0.687114
AT5G20230	BCB	1.02432	4.00091	6.43633			AT5G37790		-0.7898	-0.720982	-0.528846
AT3G25180	CYP82G1	0.907468	4.00035	5.73091			ATCG01110	NDHH	-0.648396	-0.719858	-0.654409
AT1G07900	LBD1	1.59316	3.9895	2.53251			AT4G26790		-0.91209	-0.718467	-0.927336
AT4G22070	WRKY31	1.31831	3.92519	5.55689			ATCG00170	RPOC2	-0.715515	-0.713882	-0.658258
AT1G05000		1.79441	3.884	3.77712			AT1G64390	AtGH9C2	-0.963253	-0.705009	-0.660468
AT1G79680	WAKL10	1.40686	3.87692	5.99834			AT3G57040	ARR9	-1.04425	-0.700476	-1.18628
AT5G13080	WRKY75	2.12122	3.86801	4.93167			AT4G21750	ATML1	-0.467593	-0.694036	-1.06256
AT3G46690	UGT76E4	1.66968	3.85509	4.72355			AT5G26850		-0.589927	-0.691086	-1.0566
AT2G24850	TAT3	1.75381	3.85011	7.59291			AT4G20430	SBT2.2	-0.783491	-0.688578	-0.849358
AT3G22600		1.01204	3.84177	5.83114			AT5G09350	PI4KB2	-0.576605	-0.688375	-0.597802
AT3G10320		2.02618	3.84047	5.25902			AT3G54720	AMP1	-0.87108	-0.688081	-1.53321
AT3G51440	SSL6	1.74644	3.81023	4.62613			AT3G56370	IRK	-0.795577	-0.686095	-0.879748
AT3G28890	AtRLP43	2.80366	3.77466	2.00751			AT5G18660	DVR	-1.19438	-0.681659	-0.829776
AT1G65500		2.28263	3.76816	1.50157			ATCG00780	RPL14	-0.853651	-0.676346	-0.527001
AT5G64810	WRKY51	2.62744	3.75501	2.46865			AT1G11860		-0.581631	-0.675199	-0.999509
AT5G08240		2.44042	3.73301	2.86455			ATCG00830	rpl2-A	-0.541997	-0.674172	-0.484061
AT1G74010		1.04907	3.71929	6.16508			ATCG01310	rpl2-A	-0.541997	-0.674172	-0.484061
AT1G65730	YSL7	1.88842	3.69914	4.42046			AT3G49670	BAM2	-0.929815	-0.673764	-1.04899
AT1G51800	IOS1	2.65756	3.66528	2.60201			AT3G06770		-0.863657	-0.672289	-1.607
AT1G68620	CXE6	1.31241	3.6387	5.11415			AT1G78180		-0.691497	-0.670047	-0.782407
AT4G37010	CEN2	1.13629	3.57846	6.15085			ATCG00810	RPL22	-0.672774	-0.668824	-0.506602
AT4G19810	ChiC	2.00882	3.53799	2.98616			ATCG00770	RPS8	-0.765276	-0.659217	-0.549326
AT4G23140	CRK6	3.82471	3.46385	1.13109			AT4G24670	TAR2	-1.13705	-0.654575	-0.902984
AT5G24530	DMR6	3.42856	3.46196	1.51098			AT4G20840		-0.831311	-0.649444	-0.533727
AT5G01550	LECRKA4.2	2.50922	3.45078	1.88221			AT1G15550	GA3OX1	-0.975753	-0.645498	-2.05938
AT4G25000	AMY1	3.49936	3.42144	1.79527			AT3G52750	FTSZ2-2	-0.701231	-0.644891	-0.866151
AT5G57010	IQM5	2.55562	3.40127	2.97254			AT5G01810	CIPK15	-0.842052	-0.644149	-1.00558
AT1G13830		1.84396	3.33932	3.11989			AT3G46780	PTAC16	-0.883678	-0.644143	-0.63846
AT5G22380	NAC090	2.43054	3.30593	2.68938			AT2G34710	ATHB-14	-0.563674	-0.641039	-0.705978
AT5G05390	LAC12	1.20307	3.30386	4.15953			AT3G60320	NRG2	-0.486928	-0.638804	-0.895972
AT1G26380	FOX1	2.78562	3.29449	1.9457			ATCG00800	RPS3	-0.619358	-0.634439	-0.609451
AT4G02330	PME41	2.38254	3.24785	2.00005			ATCG00180	RPOC1	-0.622708	-0.628145	-0.478815
AT5G25910	AtRLP52	2.09583	3.21401	2.42171			AT2G32640		-0.633826	-0.627708	-1.1479
AT3G09270	GSTU8	1.30421	3.2118	4.51611			AT3G51150	KIN7G	-0.85046	-0.627039	-0.81142
AT2G04100	DTX6	1.68879	3.15036	2.68105			AT4G14480	BLUS1	-0.773537	-0.626102	-0.509941
AT1G65690	NHL6	1.74231	3.09297	2.63881			AT1G60550	MENB	-0.571087	-0.624609	-0.632205
AT1G58420		1.67682	3.03548	2.50926			AT5G44130	FLA13	-1.09057	-0.620398	-0.753592
AT1G14870	PCR2	1.65858	3.00285	3.17868			AT2G37450		-0.718031	-0.616718	-1.2369
AT4G17215		1.55172	2.98282	2.7245			AT5G53500		-0.484625	-0.616464	-1.14325
AT4G15610		1.51476	2.94379	3.36518			ATCG01000	YCF1.1	-0.733137	-0.610687	-0.724557
AT5G46350	WRKY8	0.850912	2.91638	3.96851			AT2G12905		-0.64632	-0.609883	-0.478359
AT5G27060	AtRLP53	1.60953	2.90631	4.74971			AT4G37080		-0.568596	-0.609106	-0.869423
AT4G04490	CRK36	2.33351	2.88083	1.89981			ATCG00860	YFC2.1	-0.739414	-0.605893	-0.623594
AT5G57480		2.18578	2.79101	1.98987			ATCG01280	YFC2.2	-0.739414	-0.605893	-0.623594
AT2G26290	PBL12	1.27733	2.77019	4.01789			ATCG00740	RPOA	-0.610409	-0.604753	-0.655857
AT5G22570	WRKY38	2.36687	2.70807	2.60605			AT5G57030	LUT2	-0.686373	-0.602624	-0.977979
AT2G43510	ATTI1	1.48036	2.64601	3.81968			AT3G22150	PCMP-E95	-0.593206	-0.587426	-1.31845
AT1G13340		1.73191	2.63668	2.90087			ATCG01100	NDHA	-0.588697	-0.587413	-0.615267
AT3G50770	CML41	1.85763	2.60582	3.96816			AT5G51545	LPA2	-0.555925	-0.582797	-1.08067
AT5G48400	GLR1.2	1.77595	2.59097	3.28205			AT4G30020	SBT2.6	-1.06472	-0.582572	-0.903368
AT3G13790	CWINV1	0.997424	2.56369	3.45947			AT1G72500		-0.587987	-0.579804	-0.463094
AT3G26210	CYP71B23	2.2432	2.51941	1.40472			AT3G28860	ABCB19	-0.722137	-0.569711	-0.521136
AT1G51790		2.2474	2.51157	1.7821			AT5G14210		-0.582566	-0.569254	-0.682022
AT3G49120	PER34	1.29627	2.48126	3.81792			AT2G38120	AUX1	-0.564471	-0.568864	-0.506282
AT2G43620		1.63483	2.45175	1.82015			AT4G37550		-0.6071	-0.566082	-0.556752
AT1G09932		1.84434	2.41978	2.35096			AT4G27700		-0.521151	-0.560404	-0.802444
AT2G26440	PME12	2.53549	2.41866	1.26196			ATCG00750	RPS11	-0.769465	-0.554627	-0.444977
AT2G42350	ATL40	1.6039	2.40688	2.26097			AT2G02500	ISPD	-0.930191	-0.546436	-0.625547
AT3G10815		1.64327	2.35984	2.76888			AT3G01440	PNSL3	-0.936059	-0.542803	-1.46631
AT5G18270	ANAC087	1.51204	2.35804	1.86909			ATCG00380	RPS4	-0.689149	-0.541348	-0.424775
AT3G19550		1.31222	2.33148	2.39366			AT3G63370	PCMP-H83	-0.572366	-0.537842	-0.838512
AT3G14280		1.27093	2.32317	1.55234			AT5G63780	SHA1	-0.977761	-0.532345	-1.17238
AT2G25000	WRKY60	1.65109	2.29985	1.89152			ATCG01010	NDHF	-0.650102	-0.52745	-0.832566
AT3G47480	CML47	1.8803	2.28124	1.50598			AT1G75310	AUL1	-0.664365	-0.524482	-0.491307
AT5G52750	HIPP13	1.97781	2.27656	0.961057			AT5G54280	VIII-2	-0.433876	-0.519085	-0.684326
AT3G25510		2.04755	2.26527	0.744734			ATCG01090	NDHI	-0.643616	-0.511592	-0.562234
AT4G11890		1.93295	2.26349	2.07719			AT1G69830	AMY3	-0.426613	-0.495712	-0.497675
AT3G26500	PIRL2	2.03053	2.24031	1.48507			AT5G35750	AHK2	-0.527641	-0.495336	-0.699153
AT1G21520		1.80601	2.22207	1.21209			AT5G04230	PAL3	-1.19787	-0.494765	-0.493831
AT1G79450	ALIS5	1.08875	2.15554	2.33071			AT1G78580	TPS1	-0.757638	-0.494547	-0.653936
AT4G21903		1.26328	2.1528	1.50193			ATCG00890	NDHB.1	-0.56106	-0.494491	-0.409088
AT5G48657		1.75717	2.14572	1.867			ATCG01250	NDHB.2	-0.56106	-0.494491	-0.409088
AT2G36080	ARF31	1.1741	2.13209	3.50994			AT3G55630	FPGS3	-0.656443	-0.494263	-1.28593
AT1G33960	AIG1	2.46174	2.08435	1.79779			ATCG00640	RPL33	-0.584978	-0.491836	-0.594952
AT2G42360	ATL41	1.5829	2.06061	2.43064			AT5G19220	ADG2	-0.676174	-0.489064	-0.389422
AT4G01750	RGXT2	1.68539	2.05628	1.33402			AT3G63140	CSP41A	-0.886628	-0.485423	-0.759674
AT5G25820		1.58789	2.0365	1.84934			ATCG00520	YCF4	-0.574649	-0.478082	-0.424098
AT4G23210	CRK13	1.11659	2.028	2.03534			AT1G68940		-0.836966	-0.477072	-0.64534
AT1G10070	BCAT2	1.53823	1.98567	2.10627			AT5G61270	BHLH72	-1.02701	-0.47407	-0.658336
AT2G39210		1.47084	1.98173	1.61334			AT4G04890	PDF2	-0.38795	-0.470651	-0.810106
AT3G57460		2.34555	1.9679	1.99017			AT5G05740	EGY2	-0.787342	-0.468908	-0.766283
AT4G23810	WRKY53	1.99962	1.96146	1.40721			AT1G60860	AGD2	-0.507245	-0.463408	-0.628238
AT1G77380	AAP3	1.09872	1.95941	1.9911			AT1G09340	CRB	-0.592283	-0.459377	-1.00501
AT2G28500	LBD11	1.00692	1.95214	1.01229			AT2G28150		-0.907008	-0.457352	-0.534809
AT2G35930	PUB23	0.863041	1.9299	2.80745			AT1G01790	KEA1	-0.570342	-0.441581	-0.63106
AT4G04540	CRK39	1.37776	1.92262	1.85715			AT4G31850	PGR3	-0.433872	-0.440945	-0.894709
AT3G01290	HIR3	2.10838	1.91824	1.33004			AT3G59780		-0.723442	-0.425248	-0.669119
AT4G20110	VSR7	1.7746	1.90887	1.43898			AT1G60800	NIK3	-0.571367	-0.42391	-0.770188
AT4G23230	CRK15	1.91051	1.90827	0.936902			AT5G65460	KCA2	-0.470412	-0.422584	-0.473282
AT1G73810		1.82444	1.90036	1.43355			AT3G16850		-0.388123	-0.418972	-0.664849
AT1G74440		0.777346	1.86825	2.15579			AT5G24300	SS1	-0.533323	-0.417613	-0.378365
AT2G31865	PARG2	1.64511	1.8622	1.27687			AT5G35630	GLN2	-0.477484	-0.41743	-0.444713
AT4G01430		1.18248	1.85425	1.55902			AT4G32570	TIFY8	-0.757871	-0.407116	-0.530704
AT4G37150	MES9	0.724747	1.84146	4.14935			AT2G27040	AGO4	-0.843204	-0.402817	-0.545124
AT2G31880	SOBIR1	2.32939	1.84058	0.837785			AT2G36250	FTSZ2-1	-0.399293	-0.391103	-0.4289
AT4G23190	CRK11	0.902803	1.84018	1.82593			AT5G19390	ROPGAP7	-0.476685	-0.385141	-0.516916
AT3G51430	SSL5	1.34661	1.81628	2.39846			AT4G17600	LIL3.1	-0.490961	-0.373548	-0.643109
AT1G67000	LRK10L-2.8	1.67209	1.79856	2.76797			AT5G26820	IREG3	-0.437479	-0.372098	-0.623644
AT1G01560	MPK11	1.38694	1.74472	2.14474			AT3G06150		-0.437651	-0.366778	-0.471173
AT1G66920	LRK10L-2.4	1.24968	1.73226	0.988349			AT1G62750	CPEFG	-0.452423	-0.353167	-0.821249
AT1G24145		1.56494	1.73105	1.85824			AT5G06220		-0.485924	-0.318743	-0.609669
AT3G50480	HR4	1.39433	1.72254	2.01725			AT3G60750	TKL-1	-0.368439	-0.314948	-0.646383
AT1G07620	ATOBGM	1.54122	1.7012	1.07066			AT4G24620	PGI1	-0.341424	-0.312623	-0.481158
AT2G46430	CNGC3	1.67992	1.67565	0.780895			AT2G01570	RGA	-0.309553	-0.309802	-0.746266
AT5G19240		1.51632	1.65145	1.20951			AT5G55960		-0.470831	-0.243768	-0.420613
AT1G61420		2.27079	1.65065	1.52678
AT5G60900	RLK1	1.68568	1.6469	1.06375
AT5G55930	OPT1	1.30622	1.63278	0.989755
AT1G48210		1.26726	1.61663	2.46669
AT5G20400		1.04402	1.60815	0.801835
AT2G24600		0.959498	1.59596	2.39343
AT4G23220	CRK14	1.82822	1.58454	0.918867
AT1G24150	ATFH4	1.39622	1.58291	1.04527
AT2G45510	CYP704A2	1.29058	1.56993	0.999409
AT2G38870		1.1046	1.56914	1.66932
AT1G73805	SARD1	1.77452	1.56532	1.12358
AT5G67340	PUB2	1.4573	1.56215	1.29828
AT1G67920		1.27017	1.55778	1.00011
AT4G14365	XBAT34	1.63547	1.54362	1.38974
AT4G26120		1.19884	1.51362	0.821433
AT5G12420		0.933107	1.50392	1.78891
AT3G13380	BRL3	1.0567	1.49418	1.53943
AT1G27980	DPL1	0.696796	1.48289	2.08881
AT5G25250	FLOT1	1.7883	1.47489	1.17484
AT4G26060		1.03194	1.46335	1.57318
AT5G27420	ATL31	1.29823	1.45879	1.43689
AT1G08050		1.87898	1.45511	1.24976
AT1G04980	PDIL2-2	1.23473	1.43998	1.90519
AT2G41410	CML35	0.860286	1.43662	1.22002
AT1G25400		0.634596	1.43587	3.93832
AT1G52855		0.802368	1.43582	1.21624
AT5G01540	LECRK62	0.821417	1.43267	1.84561
AT1G34420		1.68805	1.431	1.04279
AT1G76970	TOL4	1.51431	1.42615	1.12311
AT5G48380	BIR1	1.50775	1.42249	1.26396
AT1G72280	AERO1	1.47264	1.41814	1.84138
AT3G52400	SYP122	1.15044	1.40449	1.69527
AT1G30220	INT2	0.986606	1.39875	1.06231
AT4G36670	PLT6	0.889596	1.39829	1.39166
AT4G12290		0.900986	1.37996	1.65652
AT3G11230		1.23496	1.37247	1.38942
AT3G01080	WRKY58	1.6343	1.37079	1.90841
AT2G33580	LYK5	1.64236	1.36733	0.949392
AT1G24140	3MMP	0.772109	1.36279	2.00663
AT2G30250	WRKY25	0.883051	1.3491	1.66169
AT3G50930	HSR4	0.925281	1.31745	2.63281
AT2G23680		0.970096	1.31601	1.74368
AT5G44820		1.19406	1.3119	0.775113
AT1G45145	TRX5	0.719481	1.30187	3.51248
AT1G14370	PBL2	1.10187	1.29323	1.10605
AT5G22540		1.27015	1.24771	2.36956
AT5G06320	NHL3	0.877204	1.24346	2.05615
AT5G66630	DAR5	0.876339	1.21398	1.21576
AT4G10960	UGE5	0.653749	1.2047	1.83426
AT1G62840		1.33625	1.20145	1.8298
AT4G33050	EDA39	1.26341	1.18566	1.09782
AT5G26920	CBP60G	1.62355	1.18394	0.727499
AT2G20142		1.43857	1.18174	1.35517
AT2G46400	WRKY46	1.63357	1.15632	1.21594
AT4G23010	UTR2	0.791806	1.14625	1.01749
AT2G47190	ATMYB2	0.778288	1.14307	3.18425
AT3G60180	UMK1	0.569853	1.13895	1.55455
AT3G09490		1.37651	1.1329	1.45817
AT1G71910		1.17789	1.13053	0.990132
AT4G37690	GT6	0.777608	1.12417	1.59547
AT5G25440		1.40697	1.11676	1.11469
AT5G41750		0.93539	1.11379	1.67853
AT2G30140	UGT87A2	0.786082	1.11232	1.86412
AT5G52810	SARD4	1.34161	1.107	0.909795
AT5G46230		1.1157	1.10414	1.06489
AT5G18780		1.40328	1.10049	0.745673
AT5G54860		1.27782	1.07289	1.15089
AT2G37130	PER21	1.06547	1.06557	2.26011
AT1G07630	PLL5	0.708494	1.06478	0.722736
AT3G59700	LECRK55	0.64625	1.05234	1.53227
AT2G46620		0.637633	1.0507	1.41281
AT3G44400		0.992967	1.04024	0.926641
AT1G74360		0.84264	1.03231	1.70956
AT5G64570	BXL4	1.22788	1.02011	2.49462
AT1G13210	ALA11	1.03962	1.01332	0.945459
AT4G14746		0.668903	1.00693	1.00293
AT3G54960	PDIL1-3	1.28544	1.00024	0.842207
AT4G21380	SD18	1.46049	0.981062	0.760644
AT1G21390	emb2170	1.17059	0.979905	0.777935
AT2G39420		0.951318	0.971673	3.21166
AT3G47780	ABCA7	0.775715	0.970261	1.17249
AT2G23320	WRKY15	0.788441	0.966769	1.36407
AT5G18310		0.831092	0.958818	1.01833
AT5G10740		1.08228	0.955707	0.806052
AT3G11840	PUB24	1.18491	0.954027	0.929481
AT3G18690	MKS1	0.789982	0.944035	0.736844
AT1G77510	PDIL1-2	1.62899	0.934875	0.721697
AT4G13920	AtRLP50	1.03945	0.922162	0.797909
AT3G60415		1.03262	0.920181	0.862279
AT1G49050	APCB1	1.1316	0.898472	0.533616
AT1G17430		0.752335	0.893856	0.712359
AT5G17760		1.05692	0.889315	0.991818
AT3G51890		0.983151	0.887604	0.597821
AT4G01700		1.23365	0.85498	1.52475
AT1G75170		0.787169	0.854183	1.17765
AT4G26270	PFK3	1.06947	0.83761	1.09399
AT5G37480		0.572222	0.833716	0.631461
AT1G18890	CPK10	1.06596	0.832273	0.563645
AT4G35110		0.536932	0.825164	1.77333
AT2G02390	ATGSTZ1	0.592608	0.819845	1.26299
AT5G42010		0.640924	0.811928	1.26239
AT4G01010	CNGC13	0.861136	0.796882	0.622198
AT3G56170	CAN1	0.560624	0.79178	1.06651
AT2G13790	SERK4	1.18408	0.788726	0.646178
AT2G17720	P4H5	0.902934	0.785793	0.922386
AT2G41100	CML12	0.951587	0.775687	1.20738
AT1G56540		0.615281	0.768806	0.680517
AT5G61210	SNAP33	0.895047	0.765819	0.735291
AT3G09830	PCRK1	0.479697	0.760955	1.56794
AT5G16910	CSLD2	0.487178	0.760736	1.63681
AT3G10010	DML2	1.07038	0.760735	0.43182
AT5G04720	ADR1-L2	1.03555	0.757688	0.697205
AT1G27770	ACA1	0.677297	0.751349	1.05824
AT1G28260	SMG7L	0.53227	0.749053	0.503382
AT3G19010		0.573359	0.744816	1.09142
AT2G03510		0.821116	0.743938	0.528498
AT4G01610	CATHB3	1.13109	0.737025	0.725422
AT5G41400		0.822698	0.723416	0.787836
AT1G61250	SCAMP3	0.84212	0.723385	0.526016
AT5G18490		0.545167	0.722484	1.16934
AT3G12740	ALIS1	0.612094	0.714773	0.900292
AT1G31540		0.764249	0.712352	0.569556
AT3G60450		0.810995	0.706576	0.774071
AT5G40720		0.890878	0.704376	0.573868
AT1G64610		0.529152	0.701861	1.40168
AT1G19270	DA1	0.678595	0.688498	1.02504
AT3G26090	RGS1	0.553	0.683901	0.946958
AT3G57330	ACA11	0.822547	0.682362	0.951471
AT4G34390	XLG2	0.861524	0.674733	0.688985
AT5G48540	CRRSP55	1.09671	0.65065	1.16555
AT1G30755		0.868478	0.637884	0.720255
AT2G32800	LECRKS2	0.494711	0.633807	0.741937
AT1G77370		0.582815	0.621909	1.05681
AT3G11820	SYP121	0.59537	0.621783	0.899283
AT1G14010		0.62563	0.60846	1.16665
AT5G26860	LON_ARA_ARA	0.629124	0.604245	0.581872
AT2G43350	GPX3	0.683313	0.600392	0.488654
AT1G74210	GDPD5	0.708871	0.594594	0.665788
AT2G01650	PUX2	0.798964	0.590843	0.508771
AT5G57035		0.586697	0.579584	0.624302
AT4G22920	SGR1	0.588648	0.576225	0.854424
AT1G52290	PERK15	0.540146	0.570629	0.642136
AT1G68710		0.964425	0.568251	0.705775
AT2G42790	CSY3	0.672982	0.567424	0.64532
AT4G34180	CYCLASE1	0.483204	0.563278	0.992706
AT3G28940	AIG2B	0.490959	0.56023	0.809414
AT4G37640	ACA2	0.815461	0.560009	0.700345
AT4G26910		0.567817	0.553129	0.645393
AT1G21750	PDIL1-1	0.890756	0.552901	0.616437
AT4G13180		0.508677	0.548587	0.443736
AT1G77500		0.510601	0.546509	0.806188
AT3G27890	NQR	0.637093	0.545913	0.504988
AT1G65820		0.568701	0.542954	0.884532
AT1G16670	CRPK1	1.10917	0.542646	0.751985
AT5G64370	PYD3	0.728758	0.542025	0.494406
AT1G71040	LPR2	0.617443	0.53593	0.437347
AT5G61530		0.520313	0.532257	0.462319
AT3G10500	NAC053	0.585505	0.522514	0.732277
AT3G13330	PA200	0.79611	0.51471	0.409825
AT2G40270		0.584634	0.509259	0.485831
AT3G58600		0.462224	0.507903	0.525393
AT4G12120	SEC1B	0.299335	0.505452	0.900857
AT3G05970	LACS6	0.710941	0.500237	0.72744
AT4G34230	CAD5	0.48349	0.490971	1.83143
AT5G21090	LRR1	0.575261	0.478136	0.538016
AT2G20320		0.411661	0.475616	0.560154
AT3G56310	AGAL3	0.649046	0.466763	0.66945
AT2G04900		0.471527	0.456407	0.365507
AT5G63680		0.552126	0.449647	0.474232
AT1G53310	PPC1	0.363732	0.446855	0.536332
AT2G33120	SAR1	0.319163	0.446212	0.490591
AT5G12890	UGT92A1	0.496368	0.44608	0.904925
AT2G26600		0.446017	0.444976	0.63104
AT5G53530	VPS26A	0.366232	0.441847	0.347113
AT4G29900	ACA10	0.640617	0.434252	0.879068
AT2G17220	PIX13	0.611478	0.429963	0.421717
AT2G17760	APF1	0.606306	0.419994	0.885072
AT5G08300		0.332368	0.392287	0.627647
AT3G51000		0.466345	0.367681	0.36369
AT2G17790	VPS35A	0.499602	0.344439	0.685409
AT2G18960	AHA1	0.236394	0.311439	0.47638
AT1G72700	ALA5	0.703623	0.308983	0.740846
AT1G12360	KEU	0.367694	0.282414	0.395984
AT4G23850	LACS4	0.461588	0.271629	0.504924

## Sheet: EF vs F unique
757 genes exclusively upregulated in		EF vs F				896 genes exclusively downregulated in		EF vs F
AT4G31970	CYP82C2	6.78622				AT3G56980	ORG3	-4.7497
AT4G11070	WRKY41	5.90423				AT1G13609		-4.6229
AT1G61080		5.66025				AT3G61920		-4.30107
AT4G23015		5.53039				AT2G33775	RALFL19	-4.28221
AT1G09080	MED37B	5.50272				AT5G47500	PME68	-4.06758
AT3G13433		5.38462				AT2G42870	PAR1	-3.95234
AT2G26400	ARD	5.27349				AT4G02290	AtGH9B13	-3.54605
AT3G60140	BGLU30	4.92085				AT4G27360		-3.36877
AT5G54070	HSFA9	4.74081				AT3G45430	LECRK15	-3.29514
AT4G11655		4.73237				AT5G08000	E13L3	-3.13416
AT2G39410		4.62111				AT3G48970	HIPP31	-2.95287
AT2G23830	PVA31	4.58912				AT4G29240		-2.84345
AT4G17660	PBL20	4.58019				AT5G45830	DOG1	-2.76639
AT3G11640		4.57123				AT4G19820		-2.72413
AT3G26200	CYP71B22	4.54058				AT1G63650	BHLH2	-2.43825
AT5G44610	PCAP2	4.52817				AT1G78990		-2.38464
AT5G43580		4.51321				AT1G43790	TED6	-2.37351
AT1G25460		4.50432				AT2G28560	ATRAD51B	-2.34927
AT5G11290		4.4964				AT3G61950	BHLH67	-2.31631
AT1G53625		4.45465				AT2G45050	GATA2	-2.28033
AT3G01513		4.43061				AT2G35345		-2.2251
AT3G09220	LAC7	4.3514				AT1G78260		-2.19811
AT3G13610	F6'H1	4.21063				AT2G23590	MES8	-2.15037
AT3G04200		4.19492				AT2G36110		-2.06778
AT4G15417	ATRTL1	4.15829				AT5G15720	GLIP7	-2.04968
AT1G79320	AMC6	4.1435				AT1G75240	ZHD5	-2.01464
AT2G03360		4.12516				AT4G15960		-1.99963
AT5G15130	WRKY72	4.12386				AT3G45940	XYL2	-1.93703
AT5G64790		3.87333				AT3G27690	LHCB2.4	-1.93379
AT1G05880	ARI12	3.84557				AT4G00670		-1.90695
AT1G50400	TOM40-2	3.83034				AT1G72670	IQD8	-1.905
AT5G60470		3.81121				AT5G45040	PETJ	-1.8398
AT1G66870		3.80826				AT1G75960	AAE8	-1.76741
AT3G48340	CEP2	3.78636				AT4G01680	MYB55	-1.74893
AT3G30842	ABCG38	3.64419				AT3G16360	AHP4	-1.70399
AT4G24320		3.58003				AT3G59710		-1.66959
AT1G10150	PP2A10	3.51506				AT2G01918	PQL3	-1.66558
AT1G13310		3.47442				AT3G21550	DMP2	-1.6606
AT1G40390		3.38173				AT1G27030		-1.65671
AT1G10417		3.31598				AT5G52930		-1.63027
AT5G22530		3.28622				AT5G55250	IAMT1	-1.56845
AT5G03350	LLP	3.28524				AT5G14360		-1.54983
AT2G43140		3.26896				AT1G26210	ATSOFL1	-1.54426
AT5G60800		3.25574				AT3G63200	PLP9	-1.53884
AT3G12910		3.17472				AT4G36570	ATRL3	-1.53792
AT4G38830	CRK26	3.08497				AT3G45680	NPF2.3	-1.53164
AT5G03355		3.08001				AT2G47260	WRKY23	-1.52011
AT2G02350	SKIP3	3.04729				AT1G50280		-1.51616
AT5G05300		2.97593				AT1G01110	IQD18	-1.49833
AT3G01175		2.96909				AT4G06536		-1.49712
AT1G61415		2.96262				AT1G30840	PUP4	-1.48979
AT2G15220		2.8989				AT2G34620		-1.48637
AT4G09770		2.89817				AT5G39860	PRE1	-1.48425
AT1G30100	NCED5	2.88432				AT2G43550	ATTI6	-1.47954
AT1G10540	NAT8	2.79973				AT1G10657		-1.47521
AT5G55170	SUMO3	2.78364				AT3G53800	FES1B	-1.44574
AT5G51585		2.75971				AT5G65640	BHLH93	-1.44386
AT5G38350		2.74902				AT1G77330		-1.44087
AT3G25505		2.74564				AT2G21640		-1.42785
AT3G49110	PER33	2.69055				AT4G23020		-1.4228
AT1G72000	INVF	2.66965				AT2G39180	CCR2	-1.40445
AT3G60470		2.62054				AT4G06534		-1.40243
AT5G24655	LSU4	2.60403				AT5G46830	BHLH28	-1.40018
AT5G07780	FH19	2.54603				AT1G55152		-1.39443
AT2G04515		2.54325				AT2G04032	ZIP7	-1.39259
AT2G25297		2.5256				AT1G49650	CXE4	-1.39049
AT4G00960		2.52501				AT4G04840	MSRB6	-1.39021
AT3G13276		2.45379				AT1G74930	ERF018	-1.38229
AT5G22520		2.43021				AT4G03610		-1.37439
AT3G51340		2.37703				AT5G42200	ATL23	-1.36617
AT5G52800		2.37226				AT4G28560	RIC7	-1.35411
AT2G28210	ATACA2	2.36148				AT1G24020	MLP423	-1.34768
AT3G61680	PLIP1	2.30569				AT3G55420		-1.34682
AT1G74590	GSTU10	2.26506				AT5G05180		-1.34544
AT4G39830		2.23577				AT1G60270	BGLU6	-1.33729
AT3G48630		2.15197				AT5G16530	PIN5	-1.32943
AT1G53100		2.14629				AT2G38210	PDX1L4	-1.31624
AT1G78780		2.14465				AT3G26330	CYP71B37	-1.31045
AT3G55890		2.13957				AT4G10150	ATL7	-1.30319
AT5G38030	DTX30	2.13933				AT1G76790	IGMT5	-1.30051
AT3G09520	ATEXO70H4	2.11742				AT5G44530		-1.29342
AT2G10440	MED15C	2.11727				AT2G22200	ERF056	-1.28527
AT5G25260	FLOT2	2.10742				AT4G27440	PORB	-1.27771
AT1G50590		2.07332				AT3G16280		-1.27655
AT3G54150		2.056				AT4G37110		-1.27266
AT5G64510	TIN1	2.0391				AT1G72130	NPF5.11	-1.26602
AT1G11190	ENDO1	2.0338				AT5G47440		-1.26326
AT3G04720	HEL	2.00671				AT4G12690		-1.26109
AT1G34750		1.96996				AT5G62720		-1.2609
AT5G58790		1.94564				AT3G53900	UPP	-1.25897
AT3G08970	ERDJ3A	1.93275				AT5G16340	AAE6	-1.25026
AT2G22620		1.8717				AT2G43920	HOL2	-1.24434
AT1G58300	HO4	1.84349				AT2G45470	FLA8	-1.24171
AT5G17330	GAD1	1.84215				AT5G52120	PP2A14	-1.23515
AT4G32870		1.81827				AT1G48870		-1.23168
AT2G28940		1.8086				AT4G18670	LRX5	-1.22273
AT1G16130	WAKL2	1.80117				AT3G09550		-1.21558
AT5G59660		1.79221				AT3G01960		-1.2155
AT4G24970	MORC7	1.78725				AT5G07180	ERL2	-1.21179
AT2G44480	BGLU17	1.77243				AT2G02780		-1.20824
AT5G48570	FKBP65	1.75447				AT3G25700		-1.20423
AT1G72220	ATL54	1.74352				AT5G66080		-1.19972
AT1G05950		1.71449				AT3G53790	TRFL4	-1.19356
AT2G44290	YLS3	1.71239				AT1G67070	PMI2	-1.19188
AT2G29090	CYP707A2	1.71021				AT1G73325		-1.18558
AT1G02230	NAC004	1.70922				AT1G77520		-1.18368
AT1G17600		1.69591				AT2G27130	XYP11	-1.18361
AT2G05380	GRP3S	1.69436				AT5G07280	EMS1	-1.18152
AT3G04210		1.67691				AT2G18620		-1.17627
AT3G25882	NIMIN-2	1.66784				AT4G31330		-1.17575
AT3G48090	EDS1	1.65636				AT1G05560	UGT1	-1.1742
AT5G23160		1.65159				AT2G23560	MES7	-1.15859
AT2G21840		1.64762				AT1G01250	ERF023	-1.15708
AT2G04430	NUDT5	1.64572				AT5G61290		-1.15382
AT4G29850		1.62575				AT3G53530	NAKR3	-1.14259
AT1G11303		1.61702				AT5G07720	XXT3	-1.1258
AT1G72950		1.6076				AT2G46810	BHLH70	-1.12334
AT5G07770		1.59906				AT2G23010	SCPL9	-1.12284
AT4G30500		1.5986				AT5G44050	DTX28	-1.11682
AT4G17670	FLZ2	1.59345				AT3G03030		-1.11557
AT3G56400	WRKY70	1.58501				AT1G33480	ATL58	-1.1092
AT1G65486		1.56198				AT5G52570	BETA-OHASE	-1.1088
AT1G58190	AtRLP9	1.55906				AT2G42220	STR9	-1.09942
AT3G13437		1.54987				AT5G03120		-1.09788
AT4G02220		1.53183				AT4G25480	DREB1A	-1.09526
AT3G29639		1.52956				AT5G56780	ET2	-1.09487
AT3G29240		1.51849				AT1G14440	ZHD4	-1.09294
AT2G02230	PP2B1	1.51834				AT3G15520	CYP37	-1.08925
AT1G24090		1.4991				AT3G02570	PMI1	-1.08159
AT1G72910		1.493				AT4G31590	CSLC5	-1.08144
AT2G43150		1.49253				AT4G30400	ATL13	-1.08101
AT1G09680		1.48886				AT3G53380	LECRK81	-1.07813
AT1G12210	RFL1	1.48495				AT1G55260		-1.07677
AT2G26390		1.45524				AT3G63530	BB	-1.07646
AT3G28850		1.44668				AT5G37260	RVE2	-1.07151
AT1G66970	SVL2	1.44641				AT3G47750	ABCA4	-1.06482
AT3G09020		1.44342				AT1G12060	BAG5	-1.05577
AT1G51620		1.4425				AT2G34010	SPEAR2	-1.05366
AT4G00140	EDA34	1.43819				AT1G77490	APXT	-1.05024
AT1G19960		1.43812				AT5G02160		-1.04927
AT2G37080	ICR2	1.43759				AT4G08590	ORTHL	-1.04829
AT3G45290	MLO3	1.43431				AT5G50890		-1.04551
AT3G13782	NAP14	1.43336				AT1G50270	PCMP-E42	-1.03889
AT2G40600		1.43021				AT4G17360	PURU2	-1.0376
AT2G40750	WRKY54	1.42647				AT2G42150		-1.03049
AT2G27920	SCPL51	1.41585				AT1G77885		-1.02795
AT4G39580		1.40912				AT2G35960	NHL12	-1.02597
AT2G40520		1.40866				AT2G47670	PMEI6	-1.02595
AT1G63245	CLE14	1.40775				AT5G17490	RGL3	-1.02328
AT5G35520	MIS12	1.40562				AT4G39970		-1.02195
AT1G27110		1.39661				AT5G67070	RALFL34	-1.02065
AT4G24190	HSP90-7	1.38632				AT4G27657		-1.01966
AT2G05320	GNT2	1.38186				AT5G66590		-1.01837
AT3G48020		1.37698				AT2G33570	GALS1	-1.01564
AT4G27740		1.36882				AT5G55730	FLA1	-1.01557
AT2G32690	GRP23	1.36533				AT4G18440		-1.00671
AT1G16110	WAKL6	1.35647				AT1G59840	CCB4	-0.994982
AT2G24645		1.35212				AT2G03750	SOT11	-0.993087
AT2G40200	BHLH51	1.34881				AT2G03760	SOT12	-0.983447
AT1G61820	BGLU46	1.34635				AT3G16690	SWEET16	-0.981011
AT1G16260	WAKL8	1.34348				AT5G40150	PER63	-0.978781
AT3G62920		1.33737				AT4G26540	RGI3	-0.978055
AT4G23880		1.33658				AT2G19460		-0.977957
AT4G11530	CRK34	1.32657				AT5G05630	RMV1	-0.975911
AT1G67810	SUFE2	1.31781				AT5G27300		-0.972225
AT3G22460	OASA2	1.3155				AT1G65590	HEXO3	-0.972116
AT4G16700	PSD1	1.31064				AT2G22170	PLAT2	-0.968411
AT1G11320		1.3064				AT5G67080	MAPKKK19	-0.965632
AT3G49370	CRK6	1.29153				AT5G17540		-0.965071
AT3G07060	emb1974	1.29124				AT1G15180	DTX13	-0.964769
AT1G77810		1.28682				AT4G14680	APS3	-0.964608
AT2G37280	PDR5	1.27978				AT4G04830	MSRB5	-0.964548
AT1G10040		1.2784				AT3G06868		-0.963601
AT4G00955		1.27715				AT3G54930	B'EPSILON	-0.963269
AT2G15042		1.27538				AT4G34650	SQS2	-0.962427
AT5G45500		1.26835				AT5G01320	PDC4	-0.962107
AT2G35020	GLCNAC1PUT2	1.26199				AT3G04690	ANX1	-0.95838
AT2G37195		1.25391				AT5G13460	IQD11	-0.955325
AT2G20110		1.2431				AT1G49660	CXE5	-0.954518
AT3G56440	ATG18D	1.24199				AT5G38120	4CLL8	-0.954326
AT3G26115		1.24016				AT2G34490	CYP710A2	-0.950121
AT4G01920		1.2371				AT2G22190	TPPE	-0.947893
AT2G44510		1.23116				AT5G59000		-0.947277
AT1G22280	PAPP2C	1.22858				AT3G54970		-0.945811
AT4G08230		1.22817				AT4G24350		-0.944917
AT1G75000		1.21812				AT3G53170		-0.943452
AT3G26230	CYP71B24	1.21522				AT4G37410	CYP81F4	-0.939691
AT5G08380	AGAL1	1.21414				AT1G73210		-0.935432
AT3G16990	TENA_E	1.20606				AT5G37630	EMB2656	-0.933071
AT4G37520	PER50	1.19917				AT5G45840		-0.931206
AT3G10450	SCPL7	1.19194				AT2G30540	GRXS9	-0.93025
AT5G64410	OPT4	1.19059				AT1G12750	RBL6	-0.92795
AT2G32160		1.19007				AT4G09500	UGT79B7	-0.92544
AT2G48030		1.18997				AT5G48960		-0.922558
AT5G39020		1.18791				AT4G00180	YAB3	-0.922536
AT2G42650		1.18183				AT5G23820	ML3	-0.921995
AT4G16690	PPD	1.18049				AT4G16146		-0.918429
AT5G45510		1.17878				AT3G14720	MPK19	-0.917308
AT4G01740		1.17873				AT4G12880	ENODL19	-0.908613
AT3G47010		1.17085				AT5G15240	AVT1J	-0.908377
AT1G61430		1.16895				AT4G04810	MSRB4	-0.904839
AT3G05660	AtRLP33	1.16823				AT3G25560	NIK2	-0.902564
AT1G15310	SRP-54A	1.16237				AT3G06550		-0.900547
AT5G56610		1.15771				AT5G09220	AAP2	-0.897475
AT5G07130	LAC13	1.1535				AT5G39530		-0.895577
AT3G62370		1.14742				AT3G03190	GSTF11	-0.894985
AT4G08760		1.14717				AT2G05070	LHCB2.2	-0.894457
AT5G46500		1.14492				AT5G60870		-0.894359
AT1G03210		1.13521				AT2G30790	PSBP2	-0.885193
AT5G15870		1.13466				AT5G62350		-0.884983
AT4G23470		1.13356				AT5G43745		-0.88145
AT5G19750		1.12629				AT2G22770	NAI1	-0.879946
AT1G20780	PUB44	1.12347				AT5G64040	PSAN	-0.878232
AT3G15760		1.12308				AT3G10080		-0.875879
AT5G39950	TRX2	1.12092				AT5G47800		-0.873759
AT1G03370		1.11198				AT2G36380	ABCG34	-0.872957
AT1G11330		1.10525				AT1G03600	PSB27-1	-0.872249
AT5G52910	ATIM	1.09966				AT3G62630		-0.868437
AT1G15890		1.08697				AT5G54270	LHCB3	-0.868437
AT1G14790	RDR1	1.0844				AT3G07210		-0.868397
AT2G05520	GRP3	1.07072				AT3G11210	CPRD49	-0.867953
AT3G07690		1.06907				AT3G08940	LHCB4.2	-0.865408
AT5G66010		1.06828				AT1G03055	D27	-0.864718
AT3G63030	MBD4	1.06358				AT5G04330	CYP84A4	-0.864586
AT4G02660		1.06174				AT1G69970	CLE26	-0.862014
AT3G21465		1.05972				AT1G12775		-0.860828
AT2G07180	PBL17	1.05908				AT2G46820	CURT1B	-0.860677
AT1G48320	DHNAT1	1.05556				AT2G47180	GOLS1	-0.859521
AT3G16030	CES101	1.05292				AT5G21920	YLMG2	-0.85926
AT3G62600	ERDJ3B	1.05246				AT4G36240	GATA7	-0.857541
AT5G24210		1.0522				AT2G38500		-0.857451
AT4G04220	AtRLP46	1.04955				AT1G20823	ATL80	-0.856167
AT3G47570		1.04845				AT2G06050	OPR3	-0.856054
AT5G19250		1.04749				AT4G28750	PSAE1	-0.855482
AT1G25580	SOG1	1.03555				AT5G54980		-0.851074
AT4G11900		1.03223				AT3G03200	NAC045	-0.85043
AT1G04280		1.02061				AT5G20510	AL5	-0.84919
AT1G23010	LPR1	1.01746				AT3G54890	LHCA1	-0.848506
AT3G14610	CYP72A7	1.01648				AT1G61500		-0.846047
AT1G12990		1.01504				AT1G12550	HPR3	-0.84551
AT5G61190		1.00918				AT2G35860	FLA16	-0.844997
AT2G47640		1.00739				AT1G03130	PSAD2	-0.843176
AT4G10970		1.00705				AT5G43750	PNSB5	-0.843116
AT2G27590		1.00453				AT5G66650		-0.841716
AT1G52160	TRZ3	1.00424				AT5G67280	RLK	-0.838751
AT2G02360	PP2B10	1.00391				AT1G76570	LHCB7	-0.836718
AT5G45470		1.00377				AT3G55940	PLC7	-0.832792
AT2G12550		1.00365				AT4G33490		-0.831962
AT5G43060	RD21B	0.994165				AT3G23430	PHO1	-0.831865
AT5G61380	APRR1	0.990545				AT3G13120	RPS10	-0.831536
AT1G29465		0.989842				AT5G50800	SWEET13	-0.831113
AT5G10600	CYP81K2	0.987137				AT5G63310	NDPK2	-0.831094
AT5G19930	PGR	0.987086				AT2G43030	RPL3A	-0.830676
AT3G47950	AHA4	0.985423				AT2G39850	SBT4.1	-0.829041
AT1G74710	EDS16	0.982188				AT1G44575	PSBS	-0.828924
AT1G51640	ATEXO70G2	0.981213				AT5G61570		-0.828778
AT5G39450		0.972513				AT3G15110		-0.828031
AT2G17130	IDH2	0.97197				AT1G45010		-0.82613
AT1G08930	ERD6	0.959765				AT3G06035		-0.825318
AT2G13800	SERK5	0.957127				AT3G16350		-0.824137
AT5G49760		0.955899				AT2G43560	FKBP16-3	-0.823544
AT2G16530		0.951735				AT1G66430		-0.822763
AT4G19660	NPR4	0.951288				AT4G09510	CINV2	-0.821567
AT4G33360	FLDH	0.945208				AT1G74100	SOT16	-0.821281
AT3G25600	CML16	0.943921				AT4G39980	DHS1	-0.819754
AT1G74280		0.94002				AT1G32990	RPL11	-0.819103
AT2G02410		0.938827				AT1G74970	RPS9	-0.818247
AT3G24090		0.938586				AT3G48610	NPC6	-0.80925
AT1G05630	AT5PTASE13	0.937454				AT3G51090		-0.808742
AT5G45030		0.934653				AT4G18290	KAT2	-0.805595
AT5G50350		0.933554				AT4G29720	PAO5	-0.80517
AT3G15390	SDE5	0.926994				AT3G25770	AOC2	-0.804728
AT1G21370		0.926146				AT1G52230	PSAH2	-0.804074
AT3G26170	CYP71B19	0.92447				AT5G46570	BSK2	-0.801585
AT5G51120	PABN1	0.924336				AT1G75460		-0.801468
AT3G21810		0.924145				AT4G24972	TPD1	-0.80143
AT1G60890		0.920247				AT4G31870	GPX7	-0.800387
AT3G47530	PCMP-H76	0.919366				AT5G16140	CRS2B	-0.795133
AT5G54720		0.919283				AT2G22900	GT7	-0.794843
AT4G01130		0.919008				AT5G64860	DPE1	-0.794709
AT3G53270		0.918379				AT4G12800	PSAL	-0.794671
AT4G25940		0.915329				AT1G66350	RGL1	-0.792045
AT2G26240	FAX7	0.914576				AT3G20830	UCNL	-0.791707
AT1G50180		0.91248				AT5G67150		-0.790114
AT5G54710		0.908001				AT4G01080	TBL26	-0.788827
AT1G72930	TIR	0.907234				AT4G19830	FKBP17-1	-0.786096
AT2G36360		0.901741				AT5G04360	PU1	-0.785575
AT4G19420		0.899842				AT3G11630	BAS1	-0.785388
AT5G06610		0.897668				AT1G30530	UGT78D1	-0.784972
AT3G12600	NUDT16	0.895041				AT5G14120		-0.782001
AT1G53030	COX17-2	0.889914				AT3G17860	TIFY6B	-0.781757
AT3G63390		0.88972				AT3G09540		-0.781354
AT4G22530		0.888866				AT2G34420	LHB1B2	-0.779897
AT4G33620	ULP2A	0.88837				AT1G19640	JMT	-0.7781
AT1G53710		0.881111				AT3G17120		-0.776741
AT4G11300		0.877089				AT1G79220		-0.776105
AT2G16600	CYP19-1	0.876987				AT4G01150	CURT1A	-0.773916
AT3G25990	GT-4	0.873415				AT3G27160	GHS1	-0.77322
AT5G18750		0.872329				AT5G48880	KAT5	-0.77185
AT5G57655	XYLA	0.871735				AT4G23490		-0.77129
AT2G17350		0.868716				AT1G76100	PETE1	-0.770612
AT5G02410	ALG10	0.867679				AT1G64200	VHA-E3	-0.770234
AT5G62900		0.867488				AT5G55120	VTC5	-0.768279
AT3G17910	SURF1	0.865978				AT1G55140		-0.765695
AT4G00270	GEBP	0.862279				AT5G47240	ATNUDT8	-0.765662
AT4G28400		0.861632				AT4G15215	ABCG41	-0.765633
AT4G04960	LECRK71	0.861426				AT1G06640		-0.765242
AT4G28440		0.85898				AT2G01940	SGR5	-0.764994
AT3G55850	LAF3	0.856081				AT5G02940		-0.764805
AT1G78550		0.854953				AT3G28130		-0.764656
AT1G58602		0.852957				AT1G65150		-0.764625
AT4G19700	BOI	0.852487				AT4G36360	BGAL3	-0.764045
AT2G47800	ABCC4	0.850077				AT5G45720		-0.763175
AT4G26550		0.846893				AT1G29930	LHCB1.3	-0.761394
AT3G11120	RPL41G	0.845863				AT5G43810	AGO10	-0.759975
AT4G29810	ATMKK2	0.845325				AT1G30380	PSAK	-0.756768
AT1G18570	MYB51	0.842878				AT4G05180	PSBQ2	-0.756492
AT5G14930	SAG101	0.842247				AT2G35470		-0.75538
AT1G80420	XRCC1	0.841828				AT5G53750		-0.753598
AT2G28160	FIT	0.841425				AT5G27390		-0.753497
AT4G39860		0.841187				AT1G20490		-0.753189
AT5G55130	MOCS3	0.841132				AT1G60950	FD2	-0.752327
AT1G09195		0.840074				AT1G79500	KDSA1	-0.752182
AT5G25265	HPAT1	0.839291				AT4G35320		-0.751825
AT5G11250		0.837989				AT2G04080	DTX2	-0.75118
AT5G10870	CM2	0.835072				AT4G18570		-0.750345
AT3G12950		0.832208				AT3G58690		-0.748464
AT2G03450	PAP9	0.829883				AT2G06520	PSBX	-0.747782
AT1G10730	AP1M1	0.827681				AT3G10940	LSF2	-0.747329
AT1G78290	SRK2C	0.827276				AT2G27820	ADT3	-0.744274
AT1G74600	PCMP-E69	0.827259				AT5G55480	GDPDL4	-0.741943
AT1G04770		0.824947				AT2G37585	GLCAT14C	-0.741666
AT2G39710		0.822669				AT2G34930		-0.741295
AT4G14220	RHF1A	0.821288				AT4G04020	PAP1	-0.740936
AT3G09390	MT2A	0.820871				AT5G03140	LECRK82	-0.740636
AT2G24390	AIG2LD	0.809076				AT3G01990	ACR6	-0.739433
AT4G30560	CNGC9	0.808931				AT5G42070		-0.738515
AT1G28110	SCPL45	0.808772				AT1G74950	TIFY10B	-0.737649
AT4G09460	MYB6	0.807113				AT5G01530	LHCB4.1	-0.73561
AT5G20480	EFR	0.803328				AT5G42760		-0.735377
AT4G22670	AtHip1	0.802224				AT4G20310	S2P	-0.731671
AT5G07820		0.802128				AT3G62700	ABCC14	-0.730902
AT3G13062		0.801404				AT1G29530		-0.730813
AT5G63030	GRXC1	0.796346				AT1G60000		-0.724038
AT1G10050		0.793812				AT5G14970		-0.722872
AT4G25840	GPP1	0.791925				AT4G14040	SBP2	-0.722134
AT5G17880	CSA1	0.790685				AT1G08200	AXS2	-0.721269
AT2G37630	AS1	0.787814				AT1G08380	PSAO	-0.720697
AT1G01340	CNGC10	0.785946				AT1G20020	LFNR2	-0.720243
AT5G21900		0.785734				AT5G40380	CRK42	-0.719518
AT1G26130		0.781277				AT3G62720	XXT1	-0.719289
AT2G39740	HESO1	0.779947				AT4G25620		-0.718361
AT4G13040		0.779781				AT2G31790	UGT74C1	-0.717899
AT5G54780		0.777339				AT1G43650		-0.717845
AT3G23560	DTX19	0.774823				AT5G64230		-0.716882
AT4G21534	SPHK2	0.774145				AT3G21055	PSBTN	-0.716359
AT1G56460		0.773695				AT2G29510		-0.715393
AT4G02420	LECRK44	0.772011				AT2G34560		-0.715285
AT1G18910		0.76882				AT1G61890	DTX37	-0.714773
AT4G19990	FRS1	0.768598				AT2G30570	PSBW	-0.712465
AT4G02050	STP7	0.768416				AT1G50575		-0.712103
AT5G66320	GATA5	0.765833				AT5G42650	CYP74A	-0.71138
AT3G21630	CERK1	0.76492				AT5G13400	NPF6.1	-0.710616
AT3G12100	MTPC2	0.764143				AT1G78370	GSTU20	-0.709398
AT4G08480	MEKK2	0.76255				AT2G35410		-0.708023
AT5G52540		0.761972				AT2G39770	CYT1	-0.707575
AT5G38990		0.760505				AT2G22230		-0.706682
AT3G12550	FDM3	0.758284				AT1G45201	ATTLL1	-0.705475
AT5G52820	NLE1	0.756716				AT5G67210	IRX15-L	-0.705428
AT2G44420		0.756665				AT2G04240	XERICO	-0.703425
AT2G45010		0.756447				AT2G44230		-0.70197
AT2G34150	SCAR1	0.756369				AT3G17070	PER29	-0.701807
AT5G40280	ERA1	0.755802				AT5G65280	GCL1	-0.699677
AT4G02550		0.754911				AT5G17670		-0.699652
AT5G60590		0.754078				AT5G11460	FLZ10	-0.699258
AT1G67060		0.753267				AT2G35155		-0.699202
AT1G63350		0.751206				AT3G61420	TFB1-3	-0.698714
AT5G11910		0.751124				AT1G10700	PRS3	-0.698136
AT4G26990		0.747557				AT1G78680	GGH2	-0.695142
AT2G29400	TOPP1	0.7473				AT3G24770	CLE41	-0.693059
AT5G60280	LECRK18	0.746849				AT1G49780	PUB26	-0.69288
AT3G05830		0.745982				AT1G14345		-0.692491
AT3G11660	NHL1	0.745845				AT5G20885		-0.691713
AT1G13000		0.742489				AT3G52960	PRXIIE	-0.691069
AT5G07360		0.741492				AT4G05110	ATENT6	-0.690023
AT1G28510		0.741362				AT1G24100	UGT74B1	-0.686926
AT3G07570		0.741338				AT5G41120		-0.686688
AT5G62620	GALT6	0.738907				AT1G24330	PUB6	-0.686542
AT1G74200	AtRLP16	0.738447				ATCG00420	NDHJ	-0.686255
AT5G02100	ORP3A	0.737234				AT2G18245		-0.686121
AT1G09300	ICP55	0.737147				AT4G03050	AOP3	-0.685585
AT1G69550		0.735707				AT1G11180		-0.683658
AT4G05590		0.735666				AT3G56260		-0.683411
AT5G64360		0.733708				AT5G66570	PSBO1	-0.682902
AT1G12290		0.732536				AT3G61470	LHCA2	-0.681895
AT2G03530	UPS2	0.730553				AT5G52420		-0.681172
AT1G22300	GRF10	0.728545				AT4G15920	SWEET17	-0.679395
AT1G23140	CAR8	0.728396				AT4G09650	ATPD	-0.678863
AT3G28450	BIR2	0.727966				AT1G16060	ADAP	-0.677719
AT3G57480	SAP13	0.726256				AT5G54200		-0.676437
AT4G21540	SPHK1	0.720815				AT3G03780	MS2	-0.676061
AT1G67800		0.719356				AT3G27906		-0.675858
AT3G27540		0.718128				AT2G46110	KPHMT1	-0.675789
AT2G31740		0.717896				AT1G10090		-0.675735
AT3G14460		0.717776				ATCG00070	PSBK	-0.675254
AT5G62630	HIPL2	0.71716				AT4G29990		-0.674919
AT4G30910		0.714743				AT3G57400		-0.674718
AT5G66490		0.71458				AT1G70670	PXG4	-0.672482
AT4G23570	SGT1A	0.713252				AT4G24830		-0.670913
AT1G49470		0.711176				AT1G60260	BGLU5	-0.668503
AT1G62422		0.71074				AT3G48440		-0.668086
AT5G03320	PCRK2	0.71071				AT5G40160	EMB506	-0.666708
AT5G24980		0.710512				AT1G70700	JAZ9	-0.666264
AT2G36580		0.710297				AT4G08170	ITPK3	-0.664178
AT1G80000	MLN51	0.709605				AT1G15220	CCMH	-0.663976
AT5G48720	XRI1	0.704358				AT1G62050		-0.663744
AT3G14430		0.703735				AT4G32290		-0.663372
AT5G18360		0.700437				AT4G16155	LPD2	-0.662633
AT3G60190	DRP1E	0.700174				AT1G74090	SOT18	-0.662553
AT1G21651		0.697685				AT4G39940	APK2	-0.662034
AT3G20250	APUM5	0.695594				AT2G33450	RPL28	-0.661939
AT1G20580	SMD3B	0.694344				AT5G63980	SAL1	-0.660991
AT4G02370		0.693205				AT3G25570	SAMDC3	-0.660057
AT4G21800	QQT2	0.692113				AT5G19260	FAF3	-0.656607
AT1G59710		0.691662				AT3G47470	LHCA4	-0.65361
AT2G47820		0.691499				AT4G02425		-0.653315
AT5G11970		0.690967				AT2G23760	BLH4	-0.65234
AT5G48440		0.686602				AT3G59970	MTHFR1	-0.651891
AT5G46490		0.686499				AT4G12030	BASS5	-0.651287
AT3G61670		0.684744				AT2G42975		-0.651014
AT3G24503	ALDH2C4	0.68422				AT2G42320		-0.650247
AT5G08630		0.684121				AT4G33625		-0.650121
AT5G08660		0.682083				AT1G78070		-0.649822
AT1G67550	URE	0.678414				AT5G48790		-0.64735
AT2G36670		0.677569				AT5G52970		-0.646344
AT1G11200		0.674677				AT1G12240	BFRUCT4	-0.645827
AT4G33565		0.670917				AT2G31360	ADS2	-0.644285
AT2G31060		0.668976				AT2G20260	PSAE2	-0.64367
AT5G61060	HDA05	0.66577				AT5G16810		-0.642628
AT1G52760	CSE	0.664046				AT1G78915		-0.642293
AT4G00970	CRK41	0.663023				AT1G75280		-0.640337
AT2G16710		0.661286				ATCG01040	CCSA	-0.640036
AT4G33300	ADR1-L1	0.660956				AT4G37760	SQE3	-0.635925
AT3G13235		0.660674				AT2G47060		-0.63565
AT2G31390		0.660532				AT5G10180	SULTR21	-0.635541
AT2G44280		0.659052				AT1G74430	MYB95	-0.635067
AT1G04530	TPR4	0.657607				AT1G16300	GAPCP2	-0.634863
AT3G15355	UBC25	0.656748				AT2G20680	MAN2	-0.634862
AT1G32210	DAD1	0.656513				AT2G37620	ACT1	-0.634855
AT1G63740		0.655845				AT5G05970	NEDD1	-0.634403
AT1G04550	IAA12	0.655798				ATCG00440	NDHC	-0.633057
AT4G25515	SLK3	0.655137				AT5G58300		-0.632976
AT3G53670		0.652171				AT3G02510		-0.63249
AT2G46200	SNRNP59	0.645947				AT3G05910	PAE12	-0.631987
AT1G35220		0.645041				AT5G43950		-0.631887
AT1G77122		0.643766				AT1G31330	PSAF	-0.631545
AT3G25070	RIN4	0.642395				AT2G17260	GLR2	-0.631232
AT2G24990		0.642034				AT2G43240		-0.63107
AT1G69840	HIR2	0.64179				AT5G36120	CCB3	-0.630511
AT1G58983	RPS2B	0.64007				AT1G31150		-0.629673
AT3G19190	ATG2	0.639587				AT3G26520	TIP1-2	-0.628158
AT3G13430		0.639514				AT5G52320	CYP96A4	-0.625406
AT5G40880	ZFWD3	0.63951				AT4G26850	VTC2	-0.625388
AT3G15580	ATG8I	0.63872				AT1G14590		-0.625211
AT5G04290	RDM3	0.635982				AT5G46790	PYL1	-0.624627
AT1G75130	CYP721A1	0.63586				AT1G32640	MYC2	-0.620443
AT2G40650	PRP38	0.635825				AT1G56580	SVB	-0.619819
AT5G42540	XRN2	0.634077				AT1G13930		-0.618781
AT4G04740	CPK23	0.633771				AT2G43750	OASB	-0.61773
AT5G35370		0.632355				AT1G25290	RBL10	-0.61739
AT1G30420	ABCC11	0.63206				AT1G35420		-0.617263
AT2G35810		0.630645				AT5G07250	RBL3	-0.617145
AT2G45910	PUB33	0.629815				AT3G20300		-0.616809
AT3G23100	XRCC4	0.629323				AT5G07700	MYB76	-0.616591
AT3G02520	GRF7	0.628792				AT5G01500	TAAC	-0.61574
AT5G38630	CYB561B	0.628688				AT1G11820		-0.615467
AT1G67860		0.628529				AT2G26110		-0.614899
AT4G09570	CPK4	0.627685				AT1G10360	GSTU18	-0.614323
AT5G37070		0.626898				AT3G02250	OFUT21	-0.614241
AT5G07340		0.625364				AT4G02900		-0.61398
AT1G72830	HAP2C	0.624793				AT4G15765		-0.613712
AT1G21190	LSM3A	0.624728				AT2G43540		-0.613018
AT3G07780	OBE1	0.624281				AT2G28810	DOF2.2	-0.611924
AT4G16860	RPP4	0.624132				AT1G69360		-0.611889
AT1G10920	LOV1	0.623659				AT3G54690	SETH3	-0.611378
AT4G31180	IBI1	0.62246				AT1G79410	OCT5	-0.60932
AT3G59640		0.61776				AT1G55670	PSAG	-0.60905
AT5G17060	ATARFB1B	0.616664				AT5G62670	AHA11	-0.60883
AT2G41220	GLU2	0.615562				AT5G67440	NPY3	-0.608778
AT4G36040	ATJ11	0.614527				AT2G46100		-0.60775
AT1G56145		0.61416				AT4G15560	DXS	-0.606063
AT5G23520		0.611552				AT4G09350	ndhT	-0.60449
AT5G18040	HTT2	0.611143				AT2G05100	LHCB2.1	-0.6043
AT5G40910		0.606521				AT2G21960		-0.603617
AT3G02770		0.606156				AT3G01510	LSF1	-0.602933
AT3G06450	BOR3	0.603572				AT3G61130	GAUT1	-0.600088
AT4G35230	BSK1	0.596567				AT3G13110	SAT3	-0.597846
AT2G32920	PDIL2-3	0.595441				AT5G22090		-0.597428
AT1G22180		0.592623				AT3G62660	GATL7	-0.597158
AT2G42950		0.592086				AT3G03690	UNE7	-0.593934
AT4G23270	CRK19	0.591624				AT1G80780		-0.593506
AT1G59620	CW9	0.591112				AT3G01180	SS2	-0.593378
AT4G34480		0.590722				AT5G01830	PUB16	-0.5933
AT5G50460	SEC61G2	0.589157				AT1G74730		-0.59293
AT4G31130		0.588399				AT3G59400	GUN4	-0.592649
AT3G08690	UBC11	0.587996				AT1G62560	FMOGS-OX3	-0.591477
AT4G02450	P23-1	0.586361				AT4G24805		-0.589226
AT2G36330		0.586224				AT1G27130	GSTU13	-0.589168
AT5G39040	ABCB27	0.585458				AT2G29450	GSTU5	-0.588911
AT3G60520		0.584522				AT4G00880		-0.588321
AT5G38980		0.582299				AT5G44720		-0.588292
AT1G53350	RPP8L2	0.581817				AT5G54600	RPL24	-0.586835
AT3G44670		0.581359				AT3G25660	GATA	-0.584591
AT5G24520	TTG1	0.579206				AT1G21350		-0.584527
AT5G27720	LSM4	0.578494				AT1G77060		-0.582641
AT5G25140	CYP71B13	0.576477				AT2G38750	ANN4	-0.582426
AT4G00290	MSL1	0.575987				AT2G34590	E1-BETA-2	-0.582282
AT1G10210	MPK1	0.574518				AT3G63410	VTE3	-0.581726
AT5G40170	AtRLP54	0.573519				AT2G18328	RL4	-0.581554
AT5G58930		0.572442				AT3G16140	PSAH1	-0.581501
AT2G24180	CYP71B6	0.572275				AT2G42880	MPK20	-0.581095
AT3G54010	PAS1	0.570857				ATCG00430	NDHK	-0.580833
AT5G49610		0.570229				AT3G24150		-0.580072
AT4G28510	PHB1	0.567156				AT2G22330	CYP79B3	-0.577804
AT1G09050		0.565418				AT4G35920	MCA1	-0.577204
AT5G12480	CPK7	0.561549				AT1G69420	PAT22	-0.577192
AT3G49725		0.561489				AT5G03200	LUL1	-0.576256
AT5G04910		0.56074				AT3G55350		-0.576214
AT2G39840	TOPP4	0.560056				AT4G34920		-0.574561
AT3G03890		0.55843				AT1G04820	TUBA4	-0.573579
AT1G02305	CATHB2	0.552256				AT3G03150		-0.571526
AT3G44480	RPP1	0.550707				AT1G13380		-0.571167
AT1G65540		0.547505				AT5G08130	BIM1	-0.571059
AT3G21640	FKBP42	0.545638				AT4G22290		-0.569514
AT1G74680		0.544887				AT1G78560	BASS1	-0.569262
AT4G16890	SNC1	0.544611				AT2G34460		-0.569205
AT3G27610		0.544529				AT5G63970	RGLG3	-0.569186
AT1G68000	PIS1	0.54401				AT5G59730	ATEXO70H7	-0.568769
AT5G02502	OST4B	0.543386				AT2G35880	WDL4	-0.56679
AT1G73650		0.54267				AT1G69370	CM3	-0.566686
AT2G38960	ERO2	0.541834				AT5G07690	MYB29	-0.566526
AT5G19690	STT3A	0.541833				AT1G52220	CURT1C	-0.566078
AT5G50520		0.541692				AT2G21170	TIM	-0.565924
AT5G50630		0.541692				AT5G57345		-0.565615
AT2G14720	VSR4	0.540449				AT5G65710	HSL2	-0.565231
AT4G37560		0.539884				AT1G72520	LOX4	-0.564917
AT5G03330		0.53597				AT4G00760	APRR8	-0.564806
AT1G15120		0.535636				AT1G71710	IP5P3	-0.564528
AT1G09430	ACLA-3	0.534502				AT3G21670	NPF6.4	-0.563974
AT1G16970	KU70	0.53399				AT2G03710	AGL3	-0.563944
AT1G49350		0.531239				AT1G76680	OPR1	-0.563035
AT2G45330	EMB1067	0.52956				AT5G50210	QS	-0.562561
AT1G50430	DWF5	0.529056				AT4G32260		-0.561618
AT5G06450		0.52847				AT1G24170	GATL8	-0.561428
AT1G03430	AHP5	0.527965				AT5G07460	MRSA2	-0.561085
AT5G50340		0.526232				AT3G54600	DJ1F	-0.559961
AT3G03110	XPO1B	0.524424				AT5G07020	MPH1	-0.559751
AT3G19910	BBR	0.523972				AT4G02530		-0.559476
AT2G34900	GTE1	0.523842				AT1G73470		-0.558554
AT2G42520	RH37	0.523455				AT1G79850	RPS17	-0.558281
AT1G64460		0.522489				AT3G49680	BCAT3	-0.557245
AT1G30270	CIPK23	0.52234				AT1G75800		-0.554313
AT5G47580		0.517673				AT2G03240	PHO1-H5	-0.553932
AT1G09100	RPT5B	0.517255				ATCG00020	PSBA	-0.553024
AT5G07790		0.516683				AT4G19450		-0.552972
AT3G21295		0.515545				AT3G24800	PRT1	-0.552665
AT5G62610	BHLH79	0.514591				AT3G19820	DIM	-0.552284
AT2G01720	OST1B	0.514453				AT3G58990	IPMI1	-0.551628
AT1G12000	PFP-BETA1	0.511902				AT3G55640		-0.551433
AT3G56950	SIP21	0.508942				AT1G11430	MORF9	-0.551141
AT1G27180		0.508405				AT2G04039		-0.549361
AT5G65210	TGA1	0.506455				AT2G37500		-0.549284
AT5G04260	WCRKC2	0.506147				AT5G56760	SAT5	-0.549211
AT2G33730	RH21	0.506061				AT5G54810	TSB1	-0.549167
AT2G03120	SPP	0.505893				AT5G53760	MLO11	-0.548845
AT2G39550	GGB	0.50363				AT3G05030	NHX2	-0.547995
AT5G50380	ATEXO70F1	0.501863				AT4G37000	RCCR	-0.54752
AT1G12220	RPS5	0.501409				AT2G46910	PAP10	-0.546781
AT5G56660	ILL2	0.499645				AT1G72450	TIFY11B	-0.544921
AT1G13020	EIF4B2	0.499548				AT5G23010	MAM1	-0.541552
AT4G38790		0.49851				AT1G65860	FMOGS-OX1	-0.540586
AT1G21770		0.498142				AT5G15090	VDAC3	-0.540352
AT2G41880	GK-1	0.497859				AT5G66770	SCL4	-0.539637
AT1G78200		0.496739				AT4G09560	RMR4	-0.537997
AT1G75510		0.496072				AT3G11700	FLA18	-0.537746
AT1G14340		0.495679				AT4G23920	UGE2	-0.53698
AT5G48680		0.495284				AT5G44520		-0.5366
AT5G01980		0.494438				AT5G01510	RUS5	-0.536495
AT5G04560	DME	0.491366				AT2G40760	STR7	-0.536426
AT4G36890	IRX14	0.480503				AT4G21860	MSRB2	-0.533238
AT3G18370	SYTF	0.479355				AT3G61870		-0.533083
AT1G50380		0.477776				AT2G47370		-0.531418
AT5G20990	CNX1	0.476788				AT5G13410	FKBP19	-0.531174
AT3G46530	RPP13	0.47604				AT1G52710		-0.531012
AT3G24180		0.47576				AT3G56650	PPD6	-0.52995
AT3G59020		0.475065				AT3G10260		-0.528925
AT1G78920	AVPL1	0.474522				AT4G00340	RLK4	-0.528632
AT1G78620		0.473173				AT1G74780		-0.528036
AT5G18480	IPUT1	0.472775				AT2G20610	SUR1	-0.527854
AT1G32130	IWS1	0.471526				AT2G27230	LHW	-0.527487
AT4G29040	RPT2A	0.467313				AT2G46070	ATMPK12	-0.527469
AT3G49800		0.467133				AT2G27290		-0.526937
AT4G38260		0.466662				AT1G80300	AATP1	-0.526576
AT5G58120		0.466248				AT4G18140	SSP4b	-0.523509
AT3G07040	RPM1	0.465343				AT4G34610	BLH6	-0.5235
AT5G11560		0.465215				AT4G38740	CYP18-3	-0.522639
AT1G64710		0.462222				AT1G07240	UGT71C5	-0.522556
AT5G65750		0.461832				AT1G70820		-0.520944
AT3G42790	AL3	0.460238				AT2G39250	SNZ	-0.520654
AT4G32360	MFDR	0.459251				AT3G26300	CYP71B34	-0.5205
AT1G27100		0.456457				AT3G26960		-0.520287
AT2G31810		0.456173				AT4G28760		-0.520214
AT3G15430		0.454751				AT1G49520		-0.519782
AT1G79670	WAKL22	0.454651				AT5G16010		-0.519462
AT4G36220	CYP84A1	0.45406				AT3G59760	OASC	-0.517759
AT1G26550		0.45405				AT3G62000		-0.517383
AT5G51620		0.45381				AT2G14750	APK1	-0.515531
AT1G56440	TPR5	0.452697				AT3G19515		-0.515421
AT5G56260		0.452672				AT1G62250		-0.515228
AT5G60980		0.450027				AT1G29170	SCAR3	-0.513496
AT1G48490		0.446458				AT4G36250	ALDH3F1	-0.513335
AT3G22330	RH53	0.445018				AT5G43870		-0.513326
AT1G03060	SPI	0.444702				AT1G78140		-0.513073
AT1G80460	GLPK	0.444004				AT5G17600	ATL52	-0.513026
AT5G45250	RPS4	0.443038				AT1G03610		-0.512297
AT4G00355	ATI2	0.442653				AT5G62020	HSFB2A	-0.511569
AT1G59960		0.440235				AT1G79790		-0.511165
AT3G26180	CYP71B20	0.439622				AT1G16400	CYP79F2	-0.509885
AT3G14920		0.438484				AT4G29840	TS1	-0.508964
AT1G54440		0.437728				AT4G17190	FPS2	-0.508549
AT3G49060	PUB32	0.435432				AT4G29670	ACHT2	-0.506642
AT5G08160	ATPK3	0.43217				AT4G18390	TCP2	-0.506099
AT3G19870		0.432124				AT2G38680		-0.505896
AT3G53390		0.431564				AT2G01480	ESMD1	-0.505564
AT1G31280	AGO2	0.431528				AT3G11470		-0.505206
AT3G55260	HEXO1	0.427214				AT4G26860		-0.504962
AT4G37310	CYP81H1	0.426429				AT1G31160	HINT	-0.504158
AT4G19640	RABF2B	0.425091				AT2G21380	KIN7M	-0.503139
AT1G22070	TGA3	0.424849				AT1G75680	AtGH9B7	-0.502872
AT2G16430	PAP10	0.424731				AT2G46650	CYTB5-C	-0.502408
AT3G48320	CYP71A21	0.422951				AT3G02580	STE1	-0.502195
AT1G49710	FUT12	0.421772				AT3G29130		-0.501188
AT3G28670		0.421549				AT2G40540	POT2	-0.500875
AT2G48110	MED33B	0.421381				AT3G18295		-0.500243
AT1G70590		0.420095				AT5G04590	SIR	-0.500085
AT4G10920	KELP	0.419595				AT2G30575	GAUT5	-0.499447
AT3G59810	LSM6A	0.418722				AT2G20890	THF1	-0.499442
AT5G02620	ANK1	0.417803				AT5G65470	OFUT39	-0.499208
AT1G64140		0.417074				AT5G13360		-0.498932
AT1G23900	GAMMA-ADR	0.416153				AT5G18860		-0.497773
AT2G43420	3BETAHSD/D3	0.415987				AT4G37300	MEE59	-0.497694
AT1G67490	GCS1	0.415628				AT5G62140		-0.497161
AT4G03080	BSL1	0.41485				AT3G52840	BGAL2	-0.497155
AT5G67540		0.413082				AT3G57060		-0.496678
AT4G16990	RLM3	0.412932				AT5G57140	PAP28	-0.496083
AT4G32180	PANK2	0.41211				AT5G47110	LIL3.2	-0.495617
AT2G43980	ITPK4	0.411523				AT5G57440	GPP2	-0.493366
AT3G01590		0.409457				AT3G56760	CRK7	-0.493274
AT5G46470	RPS6	0.408285				AT3G53720	CHX20	-0.492338
AT5G64440	FAAH	0.407333				AT2G28550	RAP2.7	-0.49145
AT4G17570	GATA26	0.405858				AT1G78700	BEH4	-0.490564
AT5G07300	BON2	0.405506				AT5G59920	ULI3	-0.49033
AT5G11500		0.404017				AT5G64470	TBL12	-0.490015
AT3G62360		0.399852				AT3G01120	CGS1	-0.488177
AT1G73670	MPK15	0.398145				AT5G09650	PPA6	-0.487682
AT4G16130	ARA1	0.397181				AT4G32590		-0.487154
AT5G17890	DAR4	0.393917				AT1G03680	ATHM1	-0.486123
AT5G10560	BXL6	0.39332				AT1G09795	HISN1B	-0.485971
AT5G44790	RAN1	0.393243				AT5G19770	TUBA3	-0.485725
AT3G07980	MAP3KE2	0.392553				AT1G55690	SFH13	-0.48551
AT1G68100	IAR1	0.392077				AT1G51440		-0.483457
AT2G31970	RAD50	0.389266				AT1G49890	QWRF2	-0.483067
AT5G04885		0.389215				AT1G34210	SERK2	-0.482511
AT2G02960		0.386279				AT5G39790		-0.481611
AT5G03340	CDC48E	0.385497				AT1G11720	ATSS3	-0.481601
AT5G48620	RPP8L4	0.383801				AT4G33350	TIC22	-0.481507
AT4G19670		0.383306				AT5G64240	AMC3	-0.480448
AT2G34040		0.382551				AT3G16570	RALF23	-0.480387
AT2G06990	HEN2	0.382289				AT3G23480		-0.480084
AT5G55100		0.379094				AT3G19720	ARC5	-0.480037
AT3G61010		0.375528				AT5G14200	IMDH3	-0.479937
AT5G67320	HOS15	0.374309				AT3G19710	BCAT4	-0.479659
AT1G60490	ATVPS34	0.373987				AT1G31814	FRL2	-0.47899
AT5G44870	LAZ5	0.373576				AT1G05200	GLR3.4	-0.47859
AT1G56510	ADR2	0.37357				AT1G62640	KAS	-0.477836
AT3G55960		0.373115				AT1G12230		-0.477602
AT5G63020		0.372909				AT2G03730	ACR5	-0.475685
AT1G60420		0.372394				AT5G05170	CESA3	-0.475529
AT1G10130	ECA3	0.371605				AT5G63710		-0.475377
AT3G04110	GLR1.1	0.370965				AT1G76380		-0.47415
AT2G17200	DSK2B	0.370884				AT4G39050	KIN7D	-0.472932
AT2G35060	KUP11	0.37018				AT4G12310	CYP706A5	-0.471914
AT1G04850		0.369729				AT2G42750		-0.47191
AT1G63880	RLM1B	0.368601				AT5G16540	ZFN3	-0.471236
AT2G22480	PFK5	0.366618				AT1G58200	MSL3	-0.470519
AT5G23490		0.36392				AT2G34860	PSA2	-0.470109
AT2G33435		0.363673				AT5G18100	CSD3	-0.470032
AT3G58640		0.361547				AT4G15110	CYP97B3	-0.469957
AT4G23650	CPK3	0.361114				AT5G14880	POT8	-0.469657
AT3G52880	ATMDAR1	0.360173				AT1G72470	ATEXO70D1	-0.469058
AT3G55830	EPC1	0.359692				AT1G76670	URGT1	-0.4685
AT1G14740	OBE3	0.355862				AT4G12460	ORP2B	-0.46818
AT3G08650		0.355435				AT3G60030	SPL12	-0.467213
AT2G27020	PAG1	0.351589				AT1G20510	4CLL5	-0.467128
AT3G04580	EIN4	0.344551				AT2G28880	ADCS	-0.467049
AT4G00570	NAD-ME2	0.344013				AT1G20670		-0.466977
AT4G17830		0.342962				AT3G51500		-0.466937
AT2G44410		0.342641				AT1G18740		-0.466817
AT4G21450		0.341976				AT4G30210	ATR2	-0.46617
AT1G30000	MNS3	0.341716				AT3G25500	FH1	-0.465965
AT4G16950	RPP5	0.341502				AT5G52410		-0.465543
AT3G27390		0.340655				AT5G49530		-0.464793
AT5G62130		0.339565				AT4G12910	SCPL20	-0.464154
AT1G33050		0.339081				AT4G30530	GGP1	-0.462905
AT1G02120	VAD1	0.337357				AT1G22360	UGT85A2	-0.462865
AT1G03475	CPX1	0.333292				AT4G30440	GAE1	-0.462343
AT2G04305		0.332594				AT1G64900	CYP89A2	-0.461922
AT4G03200		0.330157				AT4G13770	CYP83A1	-0.461743
AT3G61140	CSN1	0.329275				AT4G31500	CYP83B1	-0.459658
AT3G63500	OBE4	0.328778				AT1G53290	B3GALT14	-0.459353
AT1G50410	CHR28	0.328281				AT1G35340		-0.458767
AT1G13090	CYP71B28	0.327476				AT1G16410	CYP79F1	-0.45708
AT2G17420	NTR2	0.327323				AT3G14595		-0.456998
AT5G58410		0.325931				AT1G52280	RABG3D	-0.456581
AT1G32230	RCD1	0.324982				AT2G46510	AIB	-0.455494
AT5G03540	ATEXO70A1	0.323855				AT4G14960	TUBA6	-0.455461
AT5G52530		0.323204				AT1G08660	SIA1	-0.453633
AT5G04920	VPS36	0.322391				AT2G46930	PAE3	-0.453568
AT4G27020		0.321813				AT1G51540		-0.45351
AT1G16700		0.315171				AT5G17070		-0.453365
AT4G16143	IMPA2	0.312474				AT3G52500		-0.45278
AT4G35260	IDH1	0.307219				AT1G58235		-0.452189
AT2G17820	AHK1	0.299923				AT3G53620	PPA4	-0.451458
AT5G09890		0.299734				AT3G55250	PSA3	-0.450724
AT1G66980	SNC4	0.292274				AT1G53300	TTL1	-0.450443
AT5G50000		0.291443				AT3G44160		-0.449721
AT4G10730		0.282885				AT4G35090	CAT2	-0.448621
AT2G35510	SRO1	0.278573				AT1G26650		-0.448437
AT5G15400	PUB1	0.275452				AT1G53840	PME1	-0.448044
AT4G26970	ACO2	0.274908				AT5G62890	NAT6	-0.447502
AT5G41950	HLB1	0.268532				AT2G35620	FEI2	-0.446198
AT2G27600	SKD1	0.268503				AT5G41700	UBC8	-0.445891
AT5G43470	RPP8	0.264592				AT5G03040	IQD2	-0.44583
AT1G06290	ACX3	0.260316				AT5G21105		-0.444179
AT3G02260	BIG	0.259771				AT5G05730	ASA1	-0.44359
AT2G02560	CAND1	0.259161				AT4G27720		-0.443287
AT5G16680		0.251924				AT1G45474	LHCA5	-0.443231
AT1G59820	ALA3	0.248277				AT5G59550		-0.441812
AT2G31400	GUN1	0.237303				AT3G12920	BRG3	-0.44113
AT4G20850	TPP2	0.236556				AT4G32330	WDL5	-0.438572
AT5G60410	ATSIZ1	0.231139				AT5G17560	BOLA4	-0.436541
AT2G26780		0.230057				AT1G76080	CDSP32	-0.436172
AT1G30400	ABCC1	0.228348				AT4G18070		-0.436076
AT3G11910	UBP13	0.225027				AT1G61740		-0.435982
AT5G65950		0.220363				AT2G01930	BPC1	-0.43547
AT3G56190	ASNAP2	0.21245				AT5G46800	BOU	-0.43458
AT4G02570	CUL1	0.167298				AT2G31040	CGL160	-0.43228
						AT4G38225		-0.431954
						AT2G37240		-0.431679
						AT1G80760	NIP6-1	-0.430393
						AT5G51010		-0.430012
						AT2G21340	DTX46	-0.429688
						AT4G28706		-0.429665
						AT1G13280	AOC4	-0.428916
						AT4G18160	TPK3	-0.428564
						AT2G32970		-0.428364
						AT5G47910	RBOHD	-0.427558
						AT4G25680		-0.427471
						AT2G30170		-0.426692
						AT5G41480	DHFS	-0.426341
						AT5G58140	PHOT2	-0.426121
						AT3G15360	ATHM4	-0.425151
						AT1G21440		-0.42475
						AT1G31230	AKHSDH1	-0.424226
						AT2G30720		-0.423758
						AT5G65685		-0.423693
						AT1G79160		-0.423554
						AT2G26900	BASS2	-0.423321
						AT4G26700	FIM1	-0.421705
						AT5G36160	TAT	-0.419165
						AT1G04430		-0.418196
						AT3G03770		-0.415985
						AT3G54660	EMB2360	-0.415438
						AT3G02830	ZFN1	-0.414895
						AT5G48300	APS1	-0.414884
						AT1G32220		-0.414142
						AT5G62000	ARF2	-0.413386
						AT1G53670	MSRB1	-0.412861
						AT1G79510		-0.412193
						AT3G21200	GLUTRBP	-0.412103
						AT5G17000		-0.411547
						AT2G43710	FAB2	-0.410679
						AT1G11440		-0.410648
						AT4G14340	CKL11	-0.409913
						AT1G18490	PCO3	-0.408141
						AT5G12250	TUBB6	-0.407282
						AT1G54350	ABCC2	-0.407237
						AT2G33255		-0.405971
						AT5G40740	AUG6	-0.402316
						AT2G25800		-0.40229
						AT5G15280		-0.401763
						AT5G62690	TUBB3	-0.400984
						AT1G01120	KCS1	-0.400138
						AT5G61780	TSN2	-0.399778
						AT3G08010	ATAB2	-0.399648
						AT1G19580	GAMMACA1	-0.398577
						AT3G06650	ACLB-1	-0.398503
						AT4G36190		-0.397996
						AT1G12820	AFB3	-0.397825
						AT3G50750	BEH1	-0.396799
						AT3G20390		-0.394667
						AT1G76130	AMY2	-0.393309
						AT2G31450	NTH1	-0.392578
						AT5G20140		-0.390948
						AT1G35510	OFUT9	-0.390668
						AT1G51630	MSR2	-0.389765
						AT1G03440		-0.389223
						AT5G08390		-0.388992
						AT1G59750	ARF1	-0.387565
						AT5G26600	CpNIFS3	-0.386976
						AT3G22890	APS1	-0.386547
						AT4G10770	OPT7	-0.385957
						AT1G74160		-0.38568
						AT2G20495		-0.385323
						AT1G47200	WPP2	-0.385173
						AT4G15545		-0.383803
						AT1G19680		-0.382752
						AT1G01510	AN	-0.382316
						AT5G59450	SCL11	-0.37953
						AT5G47390	KUA1	-0.379502
						AT4G30060		-0.377915
						AT1G33230		-0.374781
						AT5G54800	GPT1	-0.37467
						AT2G13440		-0.374136
						AT1G15950	CCR1	-0.371851
						AT1G30210	TCP24	-0.37056
						AT1G06060		-0.370217
						AT1G27910	PUB45	-0.368641
						AT5G07220	BAG3	-0.367824
						AT5G60850	DOF5.4	-0.367228
						AT5G27380	GSH2	-0.366775
						AT3G26070	PAP4	-0.365433
						AT5G58090		-0.365345
						AT4G24280	HSP70-6	-0.364358
						AT4G16650	OFUT29	-0.362051
						AT1G65260	VIPP1	-0.360416
						AT3G05350	APP2	-0.359272
						AT1G36370	SHM7	-0.357986
						AT3G23820	GAE6	-0.357064
						AT2G32070	CAF1-7	-0.351697
						AT3G42170	HAT	-0.351492
						AT3G13040	PHL6	-0.351487
						AT2G43020	PAO2	-0.347513
						AT3G15480		-0.347457
						AT1G30120	PDH-E1	-0.346705
						AT5G54250	CNGC4	-0.342836
						AT3G59050	PAO3	-0.342702
						AT2G25430		-0.34261
						AT5G11710	EPSIN1	-0.340431
						AT2G01110	TATC	-0.339745
						AT2G47650	UXS4	-0.339214
						AT3G14650	CYP72A11	-0.338954
						AT4G17890	AGD8	-0.338487
						AT1G75370		-0.338075
						AT1G01260	BHLH13	-0.337406
						AT5G13810		-0.336991
						AT4G32410	CESA1	-0.33541
						AT2G31070	TCP10	-0.334717
						AT3G19170	PREP1	-0.333258
						AT5G60920	COB	-0.329598
						AT4G29100	BHLH68	-0.328448
						AT4G37870	PCKA	-0.323977
						AT3G10920	MSD1	-0.322852
						AT4G28910	AFPH2	-0.318223
						AT4G10300		-0.316059
						AT4G39540	SK2	-0.315866
						AT2G47070	SPL1	-0.313495
						AT2G01450	MPK17	-0.290204
						AT1G18500	IPMS1	-0.28787
						AT1G67840	CSK	-0.287234
						AT3G02720	DJ1D	-0.286413
						AT2G28390	MON1	-0.285136
						AT1G23820	SPDSYN1	-0.277108
						AT3G53500	RS2Z32	-0.275599
						AT4G38760		-0.26194
						AT2G14910		-0.261833
						AT2G20190	CLASP	-0.260084
						AT3G58490	LPPD	-0.255745
						AT5G13550	SULTR41	-0.251592
						AT4G34870	CYP18-4	-0.249105
						AT4G23100	GSH1	-0.24892
						AT4G40030		-0.248547
						AT1G31730		-0.240904
						AT5G22830	MRS2-11	-0.234677
						AT1G04210		-0.227291
						AT3G02750		-0.213315
