# Supplementary material for: Priming of Arabidopsis resistance to herbivory by insect egg deposition depends on the plant’s developmental stage
Source: J Exp Bot. 2022 May 6;73(14):4996–5015. doi: 10.1093/jxb/erac199 (PMC9366327; doi:10.1093/jxb/erac199)
Supplement: erac199_suppl_supplementary_dataset_S4 [file erac199_suppl_supplementary_dataset_s4.xlsx]

## Sheet: F vs C & E vs C common_up
Category	Term	Count	%	PValue	Genes	List Total	Pop Hits	Pop Total	Fold Enrichment	Bonferroni	Benjamini	FDR
GOTERM_BP_DIRECT	GO:0009611~response to wounding	40	5.10856	2.8146e-19	AT2G02990, AT5G59820, AT3G11480, AT1G74020, AT3G48520, AT1G76930, AT2G38870, AT3G44540, AT2G32800, AT1G20510, AT5G22500, AT2G34600, AT1G61120, AT3G14050, AT5G06320, AT1G51760, AT1G73500, AT5G67480, AT5G20900, AT3G51450, AT5G10300, AT3G13790, AT3G44550, AT1G17420, AT5G20230, AT3G54420, AT1G80840, AT1G19180, AT1G17380, AT4G15440, AT3G16470, AT2G24210, AT5G24770, AT1G74950, AT5G50200, AT1G52030, AT3…	625	199	18499	5.94943	1.98148e-16	1.98148e-16	4.24783e-16
GOTERM_BP_DIRECT	GO:0042742~defense response to bacterium	43	5.4917	1.77725e-16	AT5G24530, AT4G23140, AT5G53120, AT4G39030, AT1G51890, AT2G13810, AT2G19190, AT4G04510, AT1G19250, AT4G31800, AT4G04490, AT1G73805, AT5G49520, AT5G04720, AT3G49120, AT5G67300, AT3G59700, AT5G06320, AT3G50260, AT2G38470, AT4G23230, AT3G09830, AT3G27890, AT4G23210, AT5G64810, AT5G46350, AT3G57330, AT1G80840, AT2G39050, AT4G34390, AT5G22570, AT1G02930, AT1G70690, AT1G19180, AT2G25000, AT4G04540, AT5…	625	276	18499	4.61134	1.56319e-13	7.81597e-14	3.33067e-13
GOTERM_BP_DIRECT	GO:0009617~response to bacterium	27	3.44828	3.31685e-16	AT5G24530, AT1G33950, AT3G26830, AT1G62660, AT3G44300, AT1G25220, AT4G10500, AT2G32800, AT1G73805, AT5G49520, AT1G61120, AT3G50930, AT5G06320, AT3G50260, AT3G09830, AT2G30750, AT2G45220, AT3G54420, AT5G02490, AT1G79680, AT1G33960, AT4G34390, AT3G50480, AT5G26920, AT2G30770, AT2G26440, AT4G37990	625	102	18499	7.83487	2.34479e-13	7.81597e-14	4.996e-13
GOTERM_BP_DIRECT	GO:0009753~response to jasmonic acid	31	3.95913	7.65496e-15	AT1G15520, AT1G74020, AT1G76930, AT2G34600, AT1G61120, AT5G67300, AT1G44350, AT5G67480, AT3G51450, AT2G39030, AT3G09940, AT1G17420, AT5G59780, AT3G15510, AT5G07010, AT3G50480, AT1G19180, AT1G17380, AT1G70170, AT3G16470, AT4G20860, AT2G24210, AT5G24770, AT1G74950, AT3G23250, AT3G51440, AT4G19810, AT3G51430, AT1G70700, AT2G24850, AT5G40350	625	156	18499	5.88173	5.39302e-12	1.34825e-12	1.15574e-11
GOTERM_BP_DIRECT	GO:0010200~response to chitin	28	3.57599	4.31744e-14	AT5G59820, AT5G66070, AT5G25910, AT4G23810, AT4G31800, AT5G04340, AT3G11840, AT2G13790, AT2G34600, AT5G49520, AT2G46400, AT5G67300, AT4G17230, AT4G26120, AT2G38470, AT3G50260, AT2G23320, AT2G44840, AT5G59780, AT5G27420, AT1G80840, AT3G16720, AT2G35930, AT3G46080, AT3G19580, AT3G23250, AT4G28110, AT4G33050	625	133	18499	6.23124	3.04041e-11	6.0808e-12	6.51812e-11
GOTERM_BP_DIRECT	GO:0009620~response to fungus	18	2.29885	1.84091e-10	AT2G45220, AT5G24530, AT1G17420, AT1G79680, AT4G10500, AT3G10985, AT3G50480, AT3G11820, AT5G26920, AT3G51440, AT1G73500, AT2G01650, AT3G51430, AT2G33380, AT3G51450, AT4G02330, AT3G25780, AT2G39660	625	72	18499	7.3996	1.296e-07	2.16e-08	2.77832e-07
GOTERM_BP_DIRECT	GO:0009751~response to salicylic acid	25	3.19285	4.39629e-10	AT5G24530, AT1G15520, AT4G39030, AT4G05320, AT4G10500, AT1G76930, AT4G23810, AT4G31800, AT5G67300, AT5G06320, AT5G67480, AT3G51450, AT2G33380, AT1G48000, AT2G47190, AT5G59780, AT1G79680, AT1G80840, AT3G02885, AT3G50480, AT2G25000, AT5G54230, AT3G51440, AT1G73260, AT3G51430	625	155	18499	4.77394	3.09499e-07	4.42141e-08	6.63493e-07
GOTERM_BP_DIRECT	GO:0006952~defense response	51	6.51341	7.66291e-08	AT4G14370, AT3G04220, AT5G66070, AT2G43620, AT3G26830, AT4G39030, AT3G11480, AT5G25910, AT1G31540, AT3G44400, AT3G11820, AT4G13920, AT3G11840, AT2G34600, AT5G41740, AT5G04720, AT3G49120, AT3G55840, AT5G27060, AT4G11890, AT1G57630, AT5G20900, AT1G56540, AT2G39030, AT2G44840, AT1G17420, AT3G54420, AT3G25180, AT1G47890, AT1G79680, AT3G16720, AT2G35930, AT4G21380, AT2G43510, AT3G25510, AT1G23120, AT1…	625	658	18499	2.2941	5.39454e-05	6.74333e-06	0.000115649
GOTERM_BP_DIRECT	GO:0009651~response to salt stress	40	5.10856	4.98297e-07	AT3G23600, AT1G11910, AT5G27600, AT3G08720, AT1G25220, AT3G44540, AT1G77510, AT5G22500, AT2G38380, AT5G26340, AT2G37770, AT2G38750, AT5G67300, AT1G21750, AT4G11890, AT4G34180, AT2G38470, AT1G73500, AT5G67480, AT2G33380, AT3G27890, AT3G25780, AT3G09940, AT1G48000, AT3G44550, AT1G54100, AT2G47190, AT4G16260, AT2G30250, AT1G02930, AT5G54230, AT1G70170, AT5G59310, AT2G37760, AT3G16470, AT4G12480, AT5…	625	484	18499	2.44615	0.00035074	3.89771e-05	0.000752033
GOTERM_BP_DIRECT	GO:0050832~defense response to fungus	38	4.85313	1.26421e-06	AT3G01290, AT4G38540, AT4G01700, AT3G26830, AT3G52400, AT5G25910, AT1G45145, AT1G49050, AT3G11820, AT2G38870, AT1G19250, AT5G64120, AT4G31800, AT3G49120, AT5G67300, AT5G61890, AT4G12490, AT4G11890, AT2G39210, AT2G38470, AT2G33380, AT5G64810, AT2G39660, AT5G46350, AT5G20230, AT2G43530, AT2G37130, AT1G80840, AT2G31865, AT2G43510, AT1G51800, AT2G25000, AT4G12480, AT5G09440, AT1G19610, AT4G08870, AT2…	625	464	18499	2.42401	0.000889608	8.89964e-05	0.00190794
GOTERM_BP_DIRECT	GO:0009737~response to abscisic acid	34	4.34227	1.64409e-06	AT5G59320, AT3G26830, AT3G26090, AT1G76930, AT3G11820, AT4G04490, AT5G26340, AT1G65690, AT2G38750, AT5G67300, AT3G14050, AT4G11890, AT3G59220, AT2G33380, AT5G61210, AT1G48000, AT5G46350, AT2G18960, AT1G54100, AT2G47190, AT5G17490, AT5G27420, AT4G34390, AT1G01560, AT4G18010, AT5G54230, AT5G59310, AT4G25000, AT4G12480, AT3G19580, AT1G59870, AT4G19810, AT4G28110, AT5G01540	625	394	18499	2.55418	0.00115677	0.000105216	0.00248125
GOTERM_BP_DIRECT	GO:0010345~suberin biosynthetic process	8	1.02171	1.69969e-06	AT5G22500, AT3G44550, AT5G23190, AT3G44560, AT5G13580, AT3G11430, AT5G41040, AT3G44540	625	19	18499	12.4625	0.00119587	9.97102e-05	0.00256516
GOTERM_BP_DIRECT	GO:0055114~oxidation-reduction process	78	9.96169	2.16082e-06	AT3G19010, AT5G24530, AT2G26230, AT1G20620, AT3G44560, AT4G38540, AT4G21850, AT5G05340, AT1G45145, AT3G48520, AT4G12290, AT1G19250, AT4G36430, AT5G22500, AT2G34500, AT1G65820, AT1G30700, AT2G37770, AT5G20400, AT5G05600, AT2G17720, AT2G33380, AT3G09940, AT3G44550, AT5G23190, AT1G54100, AT4G21840, AT3G25180, AT2G43350, AT2G37130, AT5G44390, AT5G35735, AT1G68850, AT5G17000, AT5G38710, AT3G17810, AT4…	625	1330	18499	1.73585	0.00152006	0.00011701	0.00326108
GOTERM_BP_DIRECT	GO:0006979~response to oxidative stress	27	3.44828	6.60321e-06	AT1G20620, AT5G59820, AT4G21850, AT5G05340, AT1G45145, AT1G09970, AT5G64120, AT4G36430, AT2G38380, AT3G49120, AT1G14870, AT5G61640, AT5G44380, AT4G21840, AT5G20230, AT2G37130, AT3G28340, AT1G02930, AT1G68850, AT5G17000, AT4G23190, AT3G63080, AT1G21520, AT5G24770, AT1G13340, AT1G52200, AT1G19020	625	291	18499	2.74624	0.00463788	0.000331993	0.00996517
GOTERM_BP_DIRECT	GO:0002237~response to molecule of bacterial origin	7	0.893997	2.67966e-05	AT1G80840, AT3G50930, AT1G73260, AT4G23210, AT2G25000, AT4G31800, AT5G26920	625	19	18499	10.9047	0.0186883	0.00125688	0.0404342
GOTERM_BP_DIRECT	GO:0006468~protein phosphorylation	53	6.76884	4.61085e-05	AT3G08720, AT2G19190, AT1G07870, AT2G32800, AT5G60900, AT2G33580, AT4G11890, AT4G23230, AT1G14370, AT1G79680, AT2G26290, AT5G25930, AT1G66920, AT4G04540, AT5G41730, AT2G23450, AT2G31880, AT4G23220, AT5G25440, AT5G01850, AT1G51860, AT4G23140, AT1G51890, AT1G09970, AT4G04510, AT5G41260, AT4G04490, AT3G17410, AT2G40270, AT2G13790, AT1G34420, AT1G67000, AT3G09830, AT4G23210, AT5G01550, AT1G74360, AT5…	625	870	18499	1.80312	0.0319399	0.00202676	0.0695649
GOTERM_BP_DIRECT	GO:0031347~regulation of defense response	11	1.40485	5.96018e-05	AT2G34600, AT1G74950, AT1G80840, AT3G01080, AT1G70700, AT5G20900, AT1G19180, AT2G25000, AT4G23810, AT1G17380, AT4G31800	625	65	18499	5.00896	0.0410928	0.00246525	0.089914
GOTERM_BP_DIRECT	GO:1903507~negative regulation of nucleic acid-templated transcription	6	0.766284	6.67862e-05	AT2G34600, AT1G74950, AT1G70700, AT5G20900, AT1G19180, AT1G17380	625	14	18499	12.685	0.0459308	0.00260876	0.100747
GOTERM_BP_DIRECT	GO:2000022~regulation of jasmonic acid mediated signaling pathway	7	0.893997	0.000115104	AT2G34600, AT5G67300, AT1G74950, AT1G70700, AT5G20900, AT1G19180, AT1G17380	625	24	18499	8.63287	0.0778415	0.00425608	0.173576
GOTERM_BP_DIRECT	GO:0052033~pathogen-associated molecular pattern dependent induction by symbiont of host innate immune response	5	0.63857	0.000141116	AT3G49120, AT3G09830, AT1G61380, AT5G01540, AT2G39660	625	9	18499	16.4436	0.0945766	0.00495531	0.212762
GOTERM_BP_DIRECT	GO:0009414~response to water deprivation	23	2.93742	0.000209973	AT3G09940, AT2G18960, AT5G59320, AT2G47190, AT3G26830, AT3G26090, AT2G38530, AT2G35930, AT1G02930, AT5G38710, AT1G52890, AT5G59310, AT2G37760, AT5G26340, AT5G65020, AT5G13750, AT2G26740, AT3G19580, AT2G37770, AT5G67300, AT2G38750, AT4G11890, AT2G38470	625	279	18499	2.44001	0.137428	0.00701511	0.316425
GOTERM_BP_DIRECT	GO:0048194~Golgi vesicle budding	5	0.63857	0.000228921	AT1G13210, AT3G25610, AT1G72700, AT1G68710, AT3G13900	625	10	18499	14.7992	0.14886	0.00729954	0.344934
GOTERM_BP_DIRECT	GO:0051707~response to other organism	9	1.14943	0.000481418	AT5G61210, AT4G36430, AT2G35980, AT3G11480, AT3G50480, AT1G70690, AT1G75040, AT4G34135, AT1G19250	625	55	18499	4.84337	0.287517	0.014631	0.724102
GOTERM_BP_DIRECT	GO:0009694~jasmonic acid metabolic process	4	0.510856	0.00070786	AT1G44350, AT5G07010, AT3G48520, AT4G37150	625	6	18499	19.7323	0.392565	0.020557	1.063
GOTERM_BP_DIRECT	GO:0009624~response to nematode	10	1.27714	0.000835199	AT1G72140, AT3G60160, AT4G32650, AT4G39030, AT3G51860, AT5G13580, AT1G73260, AT5G52450, AT1G61800, AT2G39350	625	74	18499	3.99978	0.444688	0.0232544	1.2531
GOTERM_BP_DIRECT	GO:0009867~jasmonic acid mediated signaling pathway	8	1.02171	0.00171982	AT2G02990, AT5G17490, AT3G52400, AT5G41315, AT1G19180, AT3G11820, AT5G40350, AT5G64810	625	52	18499	4.5536	0.702337	0.045538	2.56435
GOTERM_BP_DIRECT	GO:0009627~systemic acquired resistance	7	0.893997	0.00236502	AT2G43570, AT5G64570, AT1G59870, AT4G37150, AT3G57260, AT1G75040, AT1G19250	625	41	18499	5.05339	0.811177	0.0598715	3.51044
GOTERM_BP_DIRECT	GO:0009723~response to ethylene	12	1.53257	0.00318234	AT2G47190, AT1G15520, AT5G59780, AT5G17490, AT1G05710, AT5G67300, AT3G23250, AT3G51440, AT1G25220, AT3G51430, AT3G50480, AT3G51450	625	124	18499	2.86436	0.89396	0.0770135	4.69661
GOTERM_BP_DIRECT	GO:0015802~basic amino acid transport	3	0.383142	0.00333176	AT4G21120, AT1G44100, AT1G77380	625	3	18499	29.5984	0.904581	0.0778215	4.91199
GOTERM_BP_DIRECT	GO:0009626~plant-type hypersensitive response	9	1.14943	0.00340945	AT1G73805, AT1G51660, AT3G54420, AT3G50930, AT3G50480, AT4G23210, AT1G19250, AT5G26920, AT1G14780	625	74	18499	3.59981	0.909676	0.0770176	5.02379
GOTERM_BP_DIRECT	GO:0010120~camalexin biosynthetic process	4	0.510856	0.00383828	AT3G26830, AT2G30770, AT2G38470, AT1G73500	625	10	18499	11.8394	0.933287	0.0836289	5.63871
GOTERM_BP_DIRECT	GO:0009636~response to toxic substance	8	1.02171	0.00432396	AT2G37760, AT3G09270, AT5G02780, AT1G17170, AT2G37770, AT2G29460, AT1G02930, AT2G29440	625	61	18499	3.88176	0.952673	0.0909302	6.33066
GOTERM_BP_DIRECT	GO:0002229~defense response to oomycetes	6	0.766284	0.005318	AT1G73805, AT5G24530, AT1G15520, AT3G59700, AT4G10500, AT5G26920	625	34	18499	5.22325	0.976573	0.107522	7.73211
GOTERM_BP_DIRECT	GO:0010112~regulation of systemic acquired resistance	4	0.510856	0.00669136	AT1G73805, AT3G26830, AT1G44350, AT5G26920	625	12	18499	9.86613	0.991143	0.129786	9.63618
GOTERM_BP_DIRECT	GO:0043562~cellular response to nitrogen levels	4	0.510856	0.00669136	AT3G08860, AT5G27420, AT3G17810, AT5G64370	625	12	18499	9.86613	0.991143	0.129786	9.63618
GOTERM_BP_DIRECT	GO:0006855~drug transmembrane transport	8	1.02171	0.00917344	AT1G15520, AT4G39030, AT1G59870, AT2G04070, AT5G52450, AT2G04100, AT4G21903, AT2G04080	625	70	18499	3.38267	0.998478	0.169202	12.9846
GOTERM_BP_DIRECT	GO:0006032~chitin catabolic process	5	0.63857	0.00922897	AT2G43570, AT4G01700, AT3G54420, AT2G43620, AT4G19810	625	25	18499	5.91968	0.998537	0.165828	13.0582
GOTERM_BP_DIRECT	GO:0016998~cell wall macromolecule catabolic process	5	0.63857	0.0106217	AT2G43570, AT4G01700, AT3G54420, AT2G43620, AT5G62150	625	26	18499	5.692	0.999457	0.183869	14.8845
GOTERM_BP_DIRECT	GO:0009863~salicylic acid mediated signaling pathway	5	0.63857	0.0106217	AT5G17490, AT3G52400, AT3G50930, AT5G22570, AT3G11820	625	26	18499	5.692	0.999457	0.183869	14.8845
GOTERM_BP_DIRECT	GO:0071456~cellular response to hypoxia	5	0.63857	0.0106217	AT1G57630, AT5G25250, AT1G26380, AT1G19250, AT5G26920	625	26	18499	5.692	0.999457	0.183869	14.8845
GOTERM_BP_DIRECT	GO:0009615~response to virus	6	0.766284	0.0106617	AT2G43570, AT5G02490, AT3G51440, AT3G51430, AT3G51450, AT1G75040	625	40	18499	4.43976	0.999472	0.180108	14.9365
GOTERM_BP_DIRECT	GO:0007568~aging	6	0.766284	0.011814	AT2G02990, AT4G05320, AT2G29350, AT3G10985, AT4G30270, AT2G23810	625	41	18499	4.33147	0.999767	0.193078	16.4195
GOTERM_BP_DIRECT	GO:0010150~leaf senescence	9	1.14943	0.0124675	AT2G43570, AT2G13790, AT2G35980, AT3G10500, AT2G13810, AT1G73500, AT4G10500, AT2G39200, AT4G23810	625	92	18499	2.8955	0.999854	0.19813	17.2499
GOTERM_BP_DIRECT	GO:0043069~negative regulation of programmed cell death	4	0.510856	0.0128368	AT3G57330, AT3G52400, AT4G34180, AT3G11820	625	15	18499	7.89291	0.999888	0.198959	17.7156
GOTERM_BP_DIRECT	GO:0006040~amino sugar metabolic process	4	0.510856	0.0128368	AT2G43570, AT4G01700, AT3G54420, AT2G43620	625	15	18499	7.89291	0.999888	0.198959	17.7156
GOTERM_BP_DIRECT	GO:0006869~lipid transport	12	1.53257	0.0128713	AT4G12480, AT5G59320, AT3G22620, AT3G47780, AT5G13900, AT4G12490, AT2G38530, AT2G48140, AT3G22600, AT2G48130, AT4G12500, AT5G59310	625	150	18499	2.36787	0.999891	0.195189	17.759
GOTERM_BP_DIRECT	GO:0008152~metabolic process	19	2.42656	0.0148545	AT3G46700, AT5G08300, AT2G22930, AT1G25220, AT1G32960, AT3G46690, AT3G63010, AT1G20510, AT2G24210, AT1G44350, AT1G68620, AT1G51760, AT3G11430, AT2G43100, AT5G12890, AT2G30140, AT4G34135, AT1G47480, AT5G06090	625	303	18499	1.85601	0.999973	0.217314	20.2176
GOTERM_BP_DIRECT	GO:0080142~regulation of salicylic acid biosynthetic process	3	0.383142	0.0155694	AT1G73805, AT3G09830, AT5G26920	625	6	18499	14.7992	0.999984	0.222033	21.087
GOTERM_BP_DIRECT	GO:0009816~defense response to bacterium, incompatible interaction	6	0.766284	0.015771	AT3G44880, AT5G27420, AT5G06320, AT4G23190, AT4G23810, AT5G26920	625	44	18499	4.03615	0.999986	0.220182	21.3305
GOTERM_BP_DIRECT	GO:0009556~microsporogenesis	5	0.63857	0.0175182	AT5G22500, AT3G44550, AT3G44560, AT3G44540, AT5G45550	625	30	18499	4.93307	0.999996	0.236987	23.412
GOTERM_BP_DIRECT	GO:0006749~glutathione metabolic process	7	0.893997	0.0178853	AT3G09270, AT5G02780, AT1G17170, AT2G29460, AT1G02930, AT2G29440, AT2G02390	625	62	18499	3.34175	0.999997	0.236868	23.8428
GOTERM_BP_DIRECT	GO:0007165~signal transduction	25	3.19285	0.0187951	AT4G14370, AT3G04220, AT1G64610, AT1G47890, AT2G24600, AT1G31540, AT5G25910, AT1G01560, AT3G25510, AT3G44400, AT4G13920, AT4G16670, AT5G61530, AT2G25440, AT5G41740, AT5G27060, AT2G20142, AT5G42010, AT2G32140, AT2G33020, AT5G41750, AT5G21090, AT3G28890, AT1G57630, AT1G56540	625	450	18499	1.64436	0.999998	0.242919	24.9006
GOTERM_BP_DIRECT	GO:0009407~toxin catabolic process	6	0.766284	0.0188484	AT3G09270, AT1G17170, AT2G29460, AT1G02930, AT2G29440, AT2G02390	625	46	18499	3.86066	0.999998	0.239201	24.9621
GOTERM_BP_DIRECT	GO:0035336~long-chain fatty-acyl-CoA metabolic process	3	0.383142	0.0213141	AT3G44550, AT3G44560, AT3G44540	625	7	18499	12.685	1	0.261657	27.7583
GOTERM_BP_DIRECT	GO:0009682~induced systemic resistance	4	0.510856	0.0213632	AT2G30750, AT4G12480, AT2G30770, AT1G32960	625	18	18499	6.57742	1	0.257767	27.813
GOTERM_BP_DIRECT	GO:0009058~biosynthetic process	9	1.14943	0.0231785	AT4G16600, AT5G19550, AT1G74000, AT1G74020, AT1G74010, AT3G51440, AT3G51430, AT3G51450, AT2G24850	625	103	18499	2.58627	1	0.272029	29.8076
GOTERM_BP_DIRECT	GO:0009409~response to cold	18	2.29885	0.0252551	AT1G20620, AT5G59820, AT3G08720, AT1G68530, AT2G30250, AT2G37760, AT3G16470, AT5G65020, AT4G12480, AT2G37770, AT2G38750, AT4G11890, AT2G38470, AT3G50260, AT3G57260, AT2G33380, AT4G02330, AT5G16910	625	299	18499	1.78184	1	0.288068	32.0262
GOTERM_BP_DIRECT	GO:0070588~calcium ion transmembrane transport	4	0.510856	0.0284013	AT4G37640, AT3G57330, AT1G27770, AT4G29900	625	20	18499	5.91968	1	0.313143	35.2633
GOTERM_BP_DIRECT	GO:0034976~response to endoplasmic reticulum stress	4	0.510856	0.0284013	AT3G54960, AT1G21750, AT1G04980, AT1G77510	625	20	18499	5.91968	1	0.313143	35.2633
GOTERM_BP_DIRECT	GO:0080167~response to karrikin	10	1.27714	0.0294215	AT5G13750, AT2G36080, AT5G05600, AT2G39980, AT5G48540, AT4G35110, AT1G61800, AT4G33150, AT2G16660, AT3G13790	625	128	18499	2.31237	1	0.317673	36.2815
GOTERM_BP_DIRECT	GO:0042744~hydrogen peroxide catabolic process	8	1.02171	0.0306954	AT4G36430, AT2G38380, AT1G20620, AT2G37130, AT3G49120, AT5G05340, AT1G68850, AT5G64120	625	89	18499	2.66053	1	0.324249	37.5321
GOTERM_BP_DIRECT	GO:0048544~recognition of pollen	5	0.63857	0.0415385	AT5G24080, AT4G21380, AT1G61610, AT1G61380, AT1G61420	625	39	18499	3.79467	1	0.407851	47.2864
GOTERM_BP_DIRECT	GO:0045490~pectin catabolic process	8	1.02171	0.04567	AT2G45220, AT3G27400, AT1G53830, AT3G43270, AT3G07970, AT4G02330, AT2G26440, AT2G47550	625	97	18499	2.44111	1	0.433001	50.6135
GOTERM_BP_DIRECT	GO:0006631~fatty acid metabolic process	6	0.766284	0.0484098	AT4G15440, AT5G27600, AT3G05970, AT5G36880, AT5G16370, AT4G23850	625	59	18499	3.01001	1	0.446828	52.7106

## Sheet: F vs C & E vs C common down
Category	Term	Count	%	PValue	Genes	List Total	Pop Hits	Pop Total	Fold Enrichment	Bonferroni	Benjamini	FDR
GOTERM_BP_DIRECT	GO:0009734~auxin-activated signaling pathway	15	4.65839	4.91147e-07	AT5G18020, AT2G38120, AT5G55540, AT4G03190, AT2G42580, AT1G70940, AT1G29450, AT1G69160, AT1G77690, AT5G18060, AT5G43700, AT3G28860, AT2G18120, AT2G21050, AT2G01950	260	190	18499	5.61711	0.000239651	0.000239651	0.000704854
GOTERM_BP_DIRECT	GO:0007018~microtubule-based movement	7	2.17391	0.000270097	AT3G49650, AT3G45850, AT5G65460, AT1G63640, AT5G66310, AT3G51150, AT3G50240	260	64	18499	7.78203	0.123506	0.0637873	0.386924
GOTERM_BP_DIRECT	GO:0048507~meristem development	4	1.24224	0.000699297	AT5G08720, AT4G17460, AT3G54720, AT5G63780	260	13	18499	21.8923	0.289209	0.107557	0.998905
GOTERM_BP_DIRECT	GO:0006949~syncytium formation	4	1.24224	0.0010897	AT4G28250, AT2G03090, AT2G37640, AT2G20750	260	15	18499	18.9733	0.412608	0.124549	1.55253
GOTERM_BP_DIRECT	GO:0009926~auxin polar transport	6	1.86335	0.00110439	AT2G38120, AT5G55540, AT1G77690, AT3G28860, AT1G70940, AT1G29450	260	56	18499	7.62321	0.416809	0.102236	1.5733
GOTERM_BP_DIRECT	GO:0009958~positive gravitropism	5	1.5528	0.00111618	AT2G38120, AT4G24670, AT3G28860, AT1G70940, AT1G77740	260	33	18499	10.7803	0.420158	0.08683	1.58997
GOTERM_BP_DIRECT	GO:0009828~plant-type cell wall loosening	5	1.5528	0.00155486	AT4G17030, AT4G28250, AT2G03090, AT2G37640, AT2G20750	260	36	18499	9.88194	0.532034	0.102803	2.20839
GOTERM_BP_DIRECT	GO:0007169~transmembrane receptor protein tyrosine kinase signaling pathway	8	2.48447	0.00238488	AT1G10850, AT5G14210, AT3G49670, AT5G45800, AT2G41820, AT2G01950, AT2G27060, AT3G56370	260	130	18499	4.37846	0.688143	0.135541	3.36864
GOTERM_BP_DIRECT	GO:0070413~trehalose metabolism in response to stress	4	1.24224	0.00299379	AT1G78580, AT5G51460, AT4G39770, AT1G06410	260	21	18499	13.5524	0.768497	0.150046	4.21164
GOTERM_BP_DIRECT	GO:0009735~response to cytokinin	9	2.79503	0.00433087	AT5G62920, AT1G19050, AT5G35630, AT4G17520, AT3G63140, AT3G10520, AT5G42270, AT3G57040, AT1G69040	260	183	18499	3.49918	0.879735	0.190878	6.0388
GOTERM_BP_DIRECT	GO:0005992~trehalose biosynthetic process	4	1.24224	0.00496832	AT1G78580, AT5G51460, AT4G39770, AT1G06410	260	25	18499	11.384	0.912014	0.198253	6.89843
GOTERM_BP_DIRECT	GO:0009826~unidimensional cell growth	7	2.17391	0.00538641	AT4G17030, AT3G50660, AT4G28250, AT2G03090, AT2G37640, AT1G77460, AT2G20750	260	114	18499	4.36886	0.928329	0.197192	7.45827
GOTERM_BP_DIRECT	GO:0006468~protein phosphorylation	23	7.14286	0.00553138	AT1G60800, AT1G10850, AT5G01810, AT5G14210, AT3G49670, AT3G04810, AT5G61350, AT3G45860, AT1G11280, AT5G16000, AT3G18750, AT2G18890, AT5G37790, AT2G27060, AT5G50000, AT5G45800, AT1G11300, AT2G41820, AT2G01950, AT5G13290, AT4G20940, AT3G56370, AT3G01490	260	870	18499	1.88098	0.93325	0.187968	7.65166
GOTERM_BP_DIRECT	GO:0010305~leaf vascular tissue pattern formation	4	1.24224	0.00757552	AT5G55540, AT3G54720, AT2G42580, AT2G01950	260	29	18499	9.81379	0.975545	0.232845	10.3388
GOTERM_BP_DIRECT	GO:0009733~response to auxin	11	3.41615	0.00795228	AT5G18020, AT2G38120, AT4G03190, AT3G03840, AT1G77690, AT3G03820, AT5G18060, AT5G43700, AT3G28860, AT5G08640, AT1G29450	260	290	18499	2.69879	0.979682	0.228754	10.826
GOTERM_BP_DIRECT	GO:0048829~root cap development	3	0.931677	0.0159036	AT2G38120, AT1G77690, AT2G21050	260	14	18499	15.2464	0.9996	0.386734	20.5522
GOTERM_BP_DIRECT	GO:0009416~response to light stimulus	8	2.48447	0.0168661	AT1G08810, AT5G04140, AT5G61270, AT1G48030, AT1G66180, AT1G37130, AT4G14400, AT1G70940	260	188	18499	3.02766	0.999752	0.386322	21.6601
GOTERM_BP_DIRECT	GO:0055114~oxidation-reduction process	29	9.00621	0.020097	AT3G46490, AT3G48290, AT3G50660, AT4G34900, AT5G40850, AT5G18660, AT1G37130, AT2G07771, AT3G60290, AT3G48280, AT5G52100, AT1G15550, AT2G29310, AT2G29290, AT4G20840, AT1G30510, AT1G52800, AT1G55930, AT1G07450, AT1G24280, AT1G33720, AT1G13440, AT1G06360, AT5G04140, AT2G32640, AT5G57030, AT2G15620, AT2G29360, AT5G08640	260	1330	18499	1.55139	0.99995	0.423282	25.2749
GOTERM_BP_DIRECT	GO:0009658~chloroplast organization	6	1.86335	0.0313252	AT3G52750, AT5G13770, AT1G62750, AT4G01800, AT3G63140, AT1G09340	260	125	18499	3.4152	1	0.558436	36.6659
GOTERM_BP_DIRECT	GO:0071555~cell wall organization	10	3.10559	0.033254	AT3G62110, AT4G28250, AT1G64390, AT1G60590, AT3G50240, AT1G55850, AT4G13840, AT3G06770, AT3G16850, AT2G20750	260	314	18499	2.26592	1	0.561851	38.4519
GOTERM_BP_DIRECT	GO:0000160~phosphorelay signal transduction system	4	1.24224	0.0345182	AT5G62920, AT1G19050, AT5G35750, AT3G57040	260	51	18499	5.58039	1	0.557939	39.5969
GOTERM_BP_DIRECT	GO:0009664~plant-type cell wall organization	5	1.5528	0.038973	AT2G46710, AT4G28250, AT2G03090, AT2G37640, AT2G20750	260	91	18499	3.90934	1	0.585958	43.4758
GOTERM_BP_DIRECT	GO:0009742~brassinosteroid mediated signaling pathway	4	1.24224	0.0497196	AT3G02110, AT4G30610, AT2G42580, AT2G01950	260	59	18499	4.82373	1	0.661099	51.8999

## Sheet: E vs C & EF vs F common up
Category	Term	Count	%	PValue	Genes	List Total	Pop Hits	Pop Total	Fold Enrichment	Bonferroni	Benjamini	FDR
GOTERM_BP_DIRECT	GO:0006468~protein phosphorylation	58	14.2157	1.73932e-18	AT3G14840, AT2G23200, AT4G23320, AT4G23260, AT5G58940, AT4G31230, AT4G23160, AT1G69730, AT4G08470, AT1G61490, AT1G21270, AT4G04570, AT1G72540, AT4G31170, AT2G02220, AT3G08870, AT5G38250, AT1G67520, AT4G04695, AT3G45330, AT5G42440, AT3G47090, AT4G23130, AT4G28490, AT4G04500, AT1G61440, AT2G43850, AT5G02290, AT1G61480, AT1G70250, AT3G09010, AT1G35710, AT5G47070, AT1G65800, AT2G37710, AT4G23180, AT1…	321	870	18499	3.84195	7.09643e-16	7.09643e-16	2.43301e-15
GOTERM_BP_DIRECT	GO:0006952~defense response	49	12.0098	1.7958e-17	AT1G71390, AT1G31580, AT2G32680, AT3G23110, AT3G23010, AT2G14610, AT5G46260, AT3G25010, AT4G13810, AT1G67520, AT4G23130, AT2G46450, AT3G05650, AT5G50260, AT5G66910, AT4G25110, AT3G20600, AT5G10380, AT3G48080, AT1G79110, AT4G36150, AT2G16870, AT2G46440, AT1G33560, AT4G16960, AT5G36930, AT1G65800, AT3G11010, AT2G15080, AT3G22231, AT1G65790, AT3G14470, AT4G37070, AT2G17120, AT3G50950, AT4G12010, AT1…	321	658	18499	4.29154	7.32687e-15	3.66344e-15	2.51201e-14
GOTERM_BP_DIRECT	GO:0007165~signal transduction	33	8.08824	1.36816e-11	AT1G71390, AT2G32680, AT3G23110, AT3G23010, AT4G14390, AT5G36930, AT4G16960, AT3G11010, AT2G15080, AT4G03450, AT1G10340, AT5G46260, AT2G25470, AT3G45640, AT4G13810, AT3G25010, AT1G59580, AT2G33080, AT1G17610, AT4G12010, AT3G05650, AT5G46520, AT3G23120, AT3G24900, AT5G18350, AT5G45000, AT4G13820, AT3G25020, AT3G11080, AT1G63860, AT1G07390, AT4G36150, AT2G16870	321	450	18499	4.22615	5.5821e-09	1.8607e-09	1.91382e-08
GOTERM_BP_DIRECT	GO:0042742~defense response to bacterium	26	6.37255	1.55598e-11	AT3G01420, AT5G44070, AT1G33560, AT4G23320, AT4G26070, AT4G23260, AT4G23180, AT1G79380, AT4G23160, AT2G47130, AT1G02920, AT4G04570, AT4G02520, AT4G23150, AT4G23130, AT3G45860, AT4G23310, AT4G04500, AT3G14130, AT4G23250, AT3G20600, AT5G46050, AT3G46510, AT4G26090, AT1G08450, AT4G23200	321	276	18499	5.42885	6.34839e-09	1.5871e-09	2.17654e-08
GOTERM_BP_DIRECT	GO:0009626~plant-type hypersensitive response	12	2.94118	5.53875e-08	AT3G12500, AT2G47130, AT3G01420, AT3G20600, AT3G45640, AT1G33560, AT3G50470, AT4G26090, AT1G08450, AT2G26560, AT1G64280, AT3G52430	321	74	18499	9.34529	2.25978e-05	4.51961e-06	7.74774e-05
GOTERM_BP_DIRECT	GO:0009751~response to salicylic acid	15	3.67647	5.23206e-07	AT5G49570, AT3G01420, AT4G04695, AT2G14560, AT4G23130, AT3G45860, AT4G23170, AT2G37710, AT3G52430, AT5G24110, AT1G21270, AT5G54610, AT1G21250, AT5G46050, AT4G14400	321	155	18499	5.57703	0.000213445	3.55774e-05	0.000731871
GOTERM_BP_DIRECT	GO:0048544~recognition of pollen	8	1.96078	4.15016e-06	AT1G61460, AT1G61440, AT1G61490, AT1G65790, AT2G19130, AT1G11300, AT1G65800, AT1G61480	321	39	18499	11.8214	0.00169184	0.000241867	0.0058052
GOTERM_BP_DIRECT	GO:0045087~innate immune response	9	2.20588	1.97367e-05	AT1G61460, AT4G11260, AT1G61440, AT1G61490, AT2G43850, AT5G54610, AT2G02220, AT1G11300, AT1G61480	321	67	18499	7.74125	0.00802031	0.00100607	0.0276046
GOTERM_BP_DIRECT	GO:0051707~response to other organism	8	1.96078	4.32099e-05	AT3G01420, AT5G24540, AT2G04450, AT1G33560, AT4G11650, AT3G50470, AT3G52430, AT5G55450	321	55	18499	8.38244	0.0174755	0.00195697	0.0604261
GOTERM_BP_DIRECT	GO:0009627~systemic acquired resistance	7	1.71569	6.9014e-05	AT3G01420, AT2G14610, AT5G10760, AT2G18660, AT4G23170, AT1G64280, AT3G52430	321	41	18499	9.83915	0.0277659	0.00281191	0.0964952
GOTERM_BP_DIRECT	GO:0009816~defense response to bacterium, incompatible interaction	7	1.71569	0.000103731	AT3G20600, AT4G11650, AT3G56710, AT4G22305, AT4G11850, AT4G14400, AT3G52430	321	44	18499	9.1683	0.0414414	0.0038403	0.145004
GOTERM_BP_DIRECT	GO:2000031~regulation of salicylic acid mediated signaling pathway	5	1.22549	0.000221979	AT4G03450, AT4G14390, AT4G14400, AT1G64280, AT3G52430	321	18	18499	16.0081	0.0865965	0.00751972	0.310063
GOTERM_BP_DIRECT	GO:0009617~response to bacterium	9	2.20588	0.000393598	AT3G22231, AT2G46440, AT3G57240, AT3G45640, AT2G46450, AT5G10380, AT4G14400, AT1G64280, AT3G52430	321	102	18499	5.08494	0.148384	0.0122793	0.549169
GOTERM_BP_DIRECT	GO:0007166~cell surface receptor signaling pathway	6	1.47059	0.00153472	AT1G69730, AT1G21270, AT1G21250, AT1G21240, AT5G38210, AT1G66880	321	49	18499	7.05665	0.465619	0.0437734	2.12554
GOTERM_BP_DIRECT	GO:0006979~response to oxidative stress	14	3.43137	0.00174804	AT5G19880, AT3G01420, AT2G44240, AT5G06730, AT1G78410, AT2G38390, AT1G69720, AT1G60470, AT5G27830, AT3G45640, AT5G19875, AT4G11850, AT5G06720, AT2G31870	321	291	18499	2.77254	0.510232	0.0464736	2.41763
GOTERM_BP_DIRECT	GO:0043066~negative regulation of apoptotic process	3	0.735294	0.00288184	AT5G47120, AT3G46510, AT5G47130	321	5	18499	34.5776	0.691949	0.0709503	3.95661
GOTERM_BP_DIRECT	GO:0071446~cellular response to salicylic acid stimulus	4	0.980392	0.00291253	AT3G01420, AT4G03450, AT4G14390, AT4G14400	321	17	18499	13.5598	0.695793	0.0676088	3.99796
GOTERM_BP_DIRECT	GO:0012501~programmed cell death	4	0.980392	0.00345065	AT4G23130, AT3G45860, AT5G10380, AT4G23170	321	18	18499	12.8065	0.755929	0.0753592	4.72016
GOTERM_BP_DIRECT	GO:0071230~cellular response to amino acid stimulus	4	0.980392	0.00404564	AT2G29110, AT2G29100, AT2G29120, AT3G07520	321	19	18499	12.1325	0.808711	0.0833696	5.51283
GOTERM_BP_DIRECT	GO:0008219~cell death	5	1.22549	0.00692219	AT3G01420, AT1G11310, AT4G14400, AT2G26560, AT1G64280	321	44	18499	6.54878	0.941227	0.132122	9.25947
GOTERM_BP_DIRECT	GO:0046777~protein autophosphorylation	8	1.96078	0.0091482	AT4G04695, AT2G43850, AT1G70520, AT1G65790, AT4G28490, AT1G65800, AT5G38210, AT4G23250	321	135	18499	3.41507	0.976474	0.163522	12.0636
GOTERM_BP_DIRECT	GO:0006874~cellular calcium ion homeostasis	4	0.980392	0.0161144	AT2G29110, AT2G29100, AT2G29120, AT3G07520	321	31	18499	7.43604	0.998677	0.260131	20.3277
GOTERM_BP_DIRECT	GO:0006816~calcium ion transport	4	0.980392	0.0175583	AT2G29110, AT2G29100, AT2G29120, AT3G07520	321	32	18499	7.20366	0.999274	0.269654	21.9478
GOTERM_BP_DIRECT	GO:0046916~cellular transition metal ion homeostasis	5	1.22549	0.033052	AT1G22990, AT5G48290, AT5G52760, AT5G26690, AT5G52740	321	70	18499	4.11638	0.999999	0.435255	37.5094
GOTERM_BP_DIRECT	GO:0019722~calcium-mediated signaling	5	1.22549	0.0345653	AT3G56800, AT2G29110, AT2G29100, AT2G29120, AT3G07520	321	71	18499	4.0584	0.999999	0.436781	38.8636
GOTERM_BP_DIRECT	GO:0009620~response to fungus	5	1.22549	0.0361183	AT3G22231, AT2G46440, AT2G46450, AT1G11310, AT3G50470	321	72	18499	4.00203	1	0.43857	40.2249
GOTERM_BP_DIRECT	GO:0009624~response to nematode	5	1.22549	0.0393435	AT4G18210, AT1G71880, AT3G17700, AT5G53550, AT2G38290	321	74	18499	3.89387	1	0.454763	42.9627
GOTERM_BP_DIRECT	GO:0009817~defense response to fungus, incompatible interaction	4	0.980392	0.0403306	AT1G02920, AT3G20600, AT4G11650, AT1G11310	321	44	18499	5.23903	1	0.451108	43.7771
GOTERM_BP_DIRECT	GO:0030048~actin filament-based movement	3	0.735294	0.0420274	AT5G43900, AT1G04600, AT4G28710	321	19	18499	9.09936	1	0.453416	45.1518
GOTERM_BP_DIRECT	GO:0010053~root epidermal cell differentiation	3	0.735294	0.046175	AT4G31170, AT4G31230, AT5G65090	321	20	18499	8.64439	1	0.474256	48.3818

## Sheet: E vs C & EF vs F common down
Category	Term	Count	%	PValue	Genes	List Total	Pop Hits	Pop Total	Fold Enrichment	Bonferroni	Benjamini	FDR
GOTERM_BP_DIRECT	GO:0030244~cellulose biosynthetic process	4	4.30108	0.000810699	AT5G09870, AT4G39350, AT1G05850, AT5G64740	73	47	18499	21.5669	0.128085	0.128085	0.983586
GOTERM_BP_DIRECT	GO:0009833~plant-type primary cell wall biogenesis	3	3.22581	0.0027125	AT5G09870, AT4G39350, AT5G64740	73	20	18499	38.0116	0.368108	0.205083	3.25621
GOTERM_BP_DIRECT	GO:0007017~microtubule-based process	3	3.22581	0.00457041	AT2G29550, AT5G23860, AT1G50010	73	26	18499	29.2397	0.538914	0.227449	5.43005
GOTERM_BP_DIRECT	GO:0009651~response to salt stress	7	7.52688	0.0113397	AT2G29550, AT5G23860, AT2G32860, AT1G05850, AT3G17510, AT5G26000, AT1G50010	73	484	18499	3.66503	0.854467	0.382353	12.9767

## Sheet: F vs C & EF vs F common up
Category	Term	Count	%	PValue	Genes	List Total	Pop Hits	Pop Total	Fold Enrichment	Bonferroni	Benjamini	FDR
GOTERM_BP_DIRECT	GO:0009863~salicylic acid mediated signaling pathway	4	3.44828	0.000332896	AT5G01900, AT5G13320, AT5G06960, AT1G28480	98	26	18499	29.0408	0.070631	0.070631	0.422931
GOTERM_BP_DIRECT	GO:0009626~plant-type hypersensitive response	5	4.31034	0.00061713	AT5G46180, AT4G38360, AT5G13320, AT1G71220, AT4G12720	98	74	18499	12.7544	0.126992	0.065651	0.782732
GOTERM_BP_DIRECT	GO:0006457~protein folding	8	6.89655	0.000801981	AT5G42020, AT5G22060, AT5G03160, AT4G17070, AT2G47470, AT5G61790, AT5G28540, AT1G79930	98	288	18499	5.24348	0.161807	0.0571382	1.01609
GOTERM_BP_DIRECT	GO:0006886~intracellular protein transport	6	5.17241	0.00348488	AT4G24920, AT2G38020, AT3G49350, AT1G21900, AT3G07680, AT5G16880	98	193	18499	5.86835	0.536065	0.174696	4.34649
GOTERM_BP_DIRECT	GO:0006486~protein glycosylation	4	3.44828	0.00641712	AT2G25110, AT1G27350, AT1G71220, AT2G15390	98	72	18499	10.487	0.757394	0.246679	7.86813
GOTERM_BP_DIRECT	GO:0009408~response to heat	5	4.31034	0.0100238	AT5G42020, AT5G22060, AT4G36990, AT5G28540, AT1G79930	98	160	18499	5.89892	0.890996	0.308847	12.0359
GOTERM_BP_DIRECT	GO:0006468~protein phosphorylation	10	8.62069	0.0388027	AT3G17420, AT5G15730, AT1G61360, AT5G65600, AT1G51820, AT4G00330, AT1G76040, AT3G53810, AT2G11520, AT4G35600	98	870	18499	2.16972	0.999835	0.711715	39.5754

## Sheet: F vs C & EF vs F common down
Category	Term	Count	%	PValue	Genes	List Total	Pop Hits	Pop Total	Fold Enrichment	Bonferroni	Benjamini	FDR
GOTERM_BP_DIRECT	GO:0015979~photosynthesis	24	6.89655	3.21082e-18	AT1G29910, AT1G76450, AT1G61520, AT1G06680, AT3G54050, AT1G19150, AT1G14150, AT1G15820, AT2G39470, AT1G55480, AT4G15510, AT5G11450, AT1G74470, AT5G02120, AT4G28660, AT5G45930, AT4G10340, AT3G01500, AT3G05410, AT4G21280, AT4G22890, AT5G23120, AT4G34190, AT3G56940	267	138	18499	12.0495	1.35176e-15	1.35176e-15	4.51181e-15
GOTERM_BP_DIRECT	GO:0009773~photosynthetic electron transport in photosystem I	8	2.29885	1.20314e-09	AT1G18730, AT1G64770, AT3G54050, AT1G70760, AT4G22890, AT1G15980, AT3G16250, AT2G01590	267	16	18499	34.6423	5.06521e-07	2.5326e-07	1.69063e-06
GOTERM_BP_DIRECT	GO:0019253~reductive pentose-phosphate cycle	7	2.01149	2.73439e-07	AT3G55800, AT1G32060, AT3G12780, AT3G54050, AT1G12900, AT5G38420, AT1G42970	267	20	18499	24.2496	0.000115111	3.83719e-05	0.000384233
GOTERM_BP_DIRECT	GO:0009735~response to cytokinin	14	4.02299	2.56175e-06	AT3G62030, AT1G61520, AT3G54050, AT4G01310, AT3G14420, AT5G30510, AT5G45930, AT1G32060, AT5G09660, AT2G25180, AT3G25920, AT5G23120, AT1G05190, AT1G78630	267	183	18499	5.30046	0.00107792	0.000269589	0.00359969
GOTERM_BP_DIRECT	GO:0010196~nonphotochemical quenching	5	1.43678	4.97597e-06	AT4G10340, AT4G03280, AT5G08050, AT1G15820, AT1G56500	267	9	18499	38.4915	0.0020927	0.00041889	0.00699195
GOTERM_BP_DIRECT	GO:0010027~thylakoid membrane organization	7	2.01149	2.46229e-05	AT1G35680, AT5G08050, AT2G18710, AT3G62910, AT2G28800, AT5G24314, AT1G03160	267	41	18499	11.8291	0.0103128	0.00172624	0.0345943
GOTERM_BP_DIRECT	GO:0006000~fructose metabolic process	4	1.14943	2.87771e-05	AT3G55800, AT3G54050, AT1G07110, AT5G64380	267	5	18499	55.4277	0.0120423	0.00172927	0.0404297
GOTERM_BP_DIRECT	GO:0009409~response to cold	16	4.5977	3.00482e-05	AT1G35680, AT5G51820, AT1G61520, AT1G31812, AT3G12780, AT3G54050, AT2G33800, AT2G42530, AT3G23700, AT1G42970, AT1G05140, AT1G32060, AT3G01500, AT4G37930, AT4G24770, AT1G09350	267	299	18499	3.70754	0.0125708	0.00158006	0.042215
GOTERM_BP_DIRECT	GO:0018298~protein-chromophore linkage	7	2.01149	4.25087e-05	AT4G10340, AT1G29910, AT2G47590, AT1G61520, AT1G19150, AT1G15820, AT5G02120	267	45	18499	10.7776	0.0177373	0.00198653	0.0597162
GOTERM_BP_DIRECT	GO:0019464~glycine decarboxylation via glycine cleavage system	4	1.14943	5.69413e-05	AT2G35370, AT1G32470, AT4G37930, AT2G26080	267	6	18499	46.1898	0.0236879	0.00239443	0.0799836
GOTERM_BP_DIRECT	GO:0006096~glycolytic process	8	2.29885	7.12625e-05	AT3G22960, AT3G12780, AT1G12900, AT4G26520, AT4G38970, AT2G21330, AT4G26530, AT1G42970	267	71	18499	7.80672	0.029557	0.00272379	0.100091
GOTERM_BP_DIRECT	GO:0009853~photorespiration	7	2.01149	7.80977e-05	AT2G35370, AT1G80380, AT4G37930, AT2G13360, AT3G10160, AT1G68010, AT5G38420	267	50	18499	9.69985	0.0323457	0.00273628	0.109686
GOTERM_BP_DIRECT	GO:0009658~chloroplast organization	10	2.87356	8.21421e-05	AT1G35680, AT3G63190, AT5G02250, AT5G08050, AT2G04270, AT2G47940, AT3G62910, AT3G02380, AT5G24314, AT3G56940	267	125	18499	5.54277	0.0339921	0.00265671	0.115363
GOTERM_BP_DIRECT	GO:0055114~oxidation-reduction process	38	10.9195	8.44134e-05	AT1G06690, AT3G53130, AT4G39510, AT4G25700, AT2G29300, AT1G74470, AT1G16080, AT3G14415, AT3G02730, AT1G42970, AT5G05580, AT5G58260, AT2G45560, AT3G12120, AT4G12320, AT3G63510, AT1G57770, AT1G68010, AT5G53580, AT3G29320, AT3G26060, AT4G30950, AT1G50450, AT5G21430, AT1G71500, AT3G14420, AT1G26100, AT1G07180, AT5G38420, AT1G22430, AT1G03410, AT1G74880, AT1G12900, AT1G17650, AT2G26080, AT1G71695, AT3…	267	1330	18499	1.97956	0.0349154	0.00253532	0.118551
GOTERM_BP_DIRECT	GO:0009854~oxidative photosynthetic carbon pathway	4	1.14943	0.000231604	AT1G80380, AT3G14420, AT1G68010, AT3G14415	267	9	18499	30.7932	0.0929126	0.00648001	0.324956
GOTERM_BP_DIRECT	GO:0009768~photosynthesis, light harvesting in photosystem I	5	1.43678	0.000249279	AT4G10340, AT1G29910, AT1G61520, AT1G19150, AT1G15820	267	22	18499	15.7465	0.0996392	0.00653851	0.349715
GOTERM_BP_DIRECT	GO:0042742~defense response to bacterium	13	3.73563	0.000685621	AT3G55800, AT3G63190, AT4G23290, AT3G62030, AT1G06680, AT3G14420, AT3G14415, AT4G03280, AT2G26330, AT1G32060, AT4G01050, AT3G01500, AT3G01480	267	276	18499	3.26341	0.250797	0.0168416	0.959128
GOTERM_BP_DIRECT	GO:0030388~fructose 1,6-bisphosphate metabolic process	3	0.862069	0.00121257	AT3G55800, AT3G54050, AT5G64380	267	4	18499	51.9635	0.399985	0.027979	1.69047
GOTERM_BP_DIRECT	GO:0010258~NADH dehydrogenase complex (plastoquinone) assembly	3	0.862069	0.00121257	AT5G58260, AT1G74880, AT1G70760	267	4	18499	51.9635	0.399985	0.027979	1.69047
GOTERM_BP_DIRECT	GO:0006002~fructose 6-phosphate metabolic process	4	1.14943	0.00143305	AT3G55800, AT3G54050, AT1G07110, AT5G64380	267	16	18499	17.3212	0.453241	0.0312766	1.99498
GOTERM_BP_DIRECT	GO:0009416~response to light stimulus	10	2.87356	0.00163531	AT1G29910, AT5G64330, AT4G35290, AT2G29650, AT1G55480, AT4G37930, AT3G02380, AT3G15570, AT5G24314, AT1G42970	267	188	18499	3.68535	0.497936	0.0338647	2.27355
GOTERM_BP_DIRECT	GO:0010207~photosystem II assembly	4	1.14943	0.00204427	AT4G10340, AT1G71500, AT4G35250, AT3G50820	267	18	18499	15.3966	0.577479	0.0401945	2.83457
GOTERM_BP_DIRECT	GO:0042549~photosystem II stabilization	3	0.862069	0.00412441	AT1G71500, AT5G01920, AT3G50820	267	7	18499	29.6934	0.824474	0.0760427	5.64214
GOTERM_BP_DIRECT	GO:0009772~photosynthetic electron transport in photosystem II	3	0.862069	0.00693736	AT4G01050, AT4G04640, AT1G60600	267	9	18499	23.0949	0.946646	0.119642	9.31903
GOTERM_BP_DIRECT	GO:1901259~chloroplast rRNA processing	3	0.862069	0.00693736	AT2G04270, AT1G12800, AT2G33800	267	9	18499	23.0949	0.946646	0.119642	9.31903
GOTERM_BP_DIRECT	GO:0046686~response to cadmium ion	12	3.44828	0.0109099	AT3G22960, AT3G12780, AT5G17310, AT2G33800, AT4G35450, AT4G37930, AT4G38970, AT5G23120, AT2G21330, AT1G74840, AT1G49010, AT1G42970	267	342	18499	2.43104	0.99013	0.175047	14.2854
GOTERM_BP_DIRECT	GO:0032544~plastid translation	3	0.862069	0.0123622	AT3G63190, AT2G33800, AT3G62910	267	12	18499	17.3212	0.994683	0.188992	16.0371
GOTERM_BP_DIRECT	GO:0006810~transport	12	3.44828	0.0125325	AT5G21430, AT5G58260, AT1G18730, AT1G64770, AT1G74880, AT1G14150, AT1G70760, AT2G39470, AT4G39710, AT1G15980, AT3G56160, AT3G16250	267	349	18499	2.38228	0.995056	0.18471	16.2403
GOTERM_BP_DIRECT	GO:0009765~photosynthesis, light harvesting	3	0.862069	0.0144725	AT4G10340, AT1G61520, AT1G19150	267	13	18499	15.9888	0.99784	0.203328	18.5232
GOTERM_BP_DIRECT	GO:0006094~gluconeogenesis	3	0.862069	0.016726	AT3G55800, AT3G54050, AT5G64380	267	14	18499	14.8467	0.999176	0.224009	21.1024
GOTERM_BP_DIRECT	GO:0010206~photosystem II repair	3	0.862069	0.016726	AT2G47940, AT5G39830, AT1G75690	267	14	18499	14.8467	0.999176	0.224009	21.1024
GOTERM_BP_DIRECT	GO:0042254~ribosome biogenesis	7	2.01149	0.0168833	AT5G65220, AT1G64510, AT3G44890, AT4G17560, AT1G48350, AT3G15190, AT5G14320	267	142	18499	3.41544	0.99923	0.219009	21.2796
GOTERM_BP_DIRECT	GO:0015995~chlorophyll biosynthetic process	4	1.14943	0.022342	AT1G74470, AT3G03710, AT3G56940, AT5G45930	267	42	18499	6.59854	0.999926	0.271734	27.2039
GOTERM_BP_DIRECT	GO:0000413~protein peptidyl-prolyl isomerization	4	1.14943	0.0299571	AT3G62030, AT1G20810, AT4G39710, AT3G01480	267	47	18499	5.89657	0.999997	0.338374	34.779
GOTERM_BP_DIRECT	GO:0005986~sucrose biosynthetic process	3	0.862069	0.033008	AT3G55800, AT3G54050, AT5G64380	267	20	18499	10.3927	0.999999	0.356987	37.603
GOTERM_BP_DIRECT	GO:0009934~regulation of meristem structural organization	3	0.862069	0.033008	AT3G22780, AT1G75820, AT5G65700	267	20	18499	10.3927	0.999999	0.356987	37.603
GOTERM_BP_DIRECT	GO:0010218~response to far red light	4	1.14943	0.033339	AT4G10340, AT1G29910, AT1G19150, AT5G38420	267	49	18499	5.65589	0.999999	0.351165	37.9024
GOTERM_BP_DIRECT	GO:0006636~unsaturated fatty acid biosynthetic process	3	0.862069	0.0361428	AT4G30950, AT5G05580, AT3G12120	267	21	18499	9.89781	1	0.366072	40.386
GOTERM_BP_DIRECT	GO:0009637~response to blue light	4	1.14943	0.0387673	AT4G10340, AT1G29910, AT1G19150, AT5G38420	267	52	18499	5.32959	1	0.378485	42.6269
GOTERM_BP_DIRECT	GO:0006098~pentose-phosphate shunt	3	0.862069	0.0393872	AT4G26520, AT4G38970, AT2G21330	267	22	18499	9.44791	1	0.374953	43.1446
GOTERM_BP_DIRECT	GO:0006006~glucose metabolic process	3	0.862069	0.0427377	AT5G51820, AT1G12900, AT1G42970	267	23	18499	9.03713	1	0.391636	45.8686
GOTERM_BP_DIRECT	GO:0006629~lipid metabolic process	7	2.01149	0.0470147	AT4G30950, AT5G05580, AT1G18360, AT1G27480, AT3G22960, AT5G19290, AT3G12120	267	181	18499	2.67952	1	0.413461	49.1699

## Sheet: EvsC & FvsC & EFvsF com. up
Category	Term	Count	%	PValue	Genes	List Total	Pop Hits	Pop Total	Fold Enrichment	Bonferroni	Benjamini	FDR
GOTERM_BP_DIRECT	GO:0042742~defense response to bacterium	28	8.28402	9.22384e-15	AT5G24530, AT4G23140, AT1G51890, AT2G13810, AT2G19190, AT4G04510, AT1G19250, AT1G73805, AT4G04490, AT5G04720, AT3G49120, AT3G59700, AT5G06320, AT4G23230, AT3G09830, AT4G23210, AT3G27890, AT5G64810, AT5G46350, AT3G57330, AT4G34390, AT5G22570, AT2G25000, AT4G04540, AT5G26920, AT5G48380, AT4G23220, AT5G01540	276	276	18499	6.79967	3.43714e-12	3.43714e-12	1.27232e-11
GOTERM_BP_DIRECT	GO:0009617~response to bacterium	16	4.73373	2.86773e-11	AT2G30750, AT5G24530, AT2G45220, AT1G79680, AT1G33960, AT4G34390, AT3G44300, AT4G10500, AT3G50480, AT2G32800, AT5G26920, AT1G73805, AT3G50930, AT5G06320, AT3G09830, AT2G26440	276	102	18499	10.5138	1.06966e-08	5.34831e-09	3.95923e-08
GOTERM_BP_DIRECT	GO:0006468~protein phosphorylation	39	11.5385	2.46238e-09	AT4G23140, AT1G51890, AT2G19190, AT4G04510, AT2G32800, AT4G04490, AT5G60900, AT2G40270, AT2G13790, AT1G34420, AT1G67000, AT2G33580, AT4G11890, AT4G23230, AT3G09830, AT1G14370, AT4G23210, AT5G01550, AT1G74360, AT1G79680, AT2G26290, AT4G21380, AT1G66920, AT1G48210, AT1G51800, AT2G17220, AT4G23190, AT1G61420, AT4G04540, AT5G48380, AT4G23220, AT2G31880, AT5G25440, AT5G57035, AT1G51790, AT1G52290, AT1…	276	870	18499	3.00459	9.18466e-07	3.06156e-07	3.39959e-06
GOTERM_BP_DIRECT	GO:0009620~response to fungus	11	3.25444	1.06634e-07	AT2G45220, AT5G24530, AT1G79680, AT3G51440, AT3G51430, AT3G50480, AT4G10500, AT2G01650, AT4G02330, AT3G11820, AT5G26920	276	72	18499	10.24	3.97735e-05	9.94353e-06	0.00014722
GOTERM_BP_DIRECT	GO:0050832~defense response to fungus	23	6.80473	1.8606e-06	AT5G46350, AT5G20230, AT4G01700, AT3G01290, AT2G37130, AT3G52400, AT5G25910, AT1G45145, AT2G31865, AT2G43510, AT1G49050, AT2G25000, AT1G51800, AT2G38870, AT3G11820, AT1G19250, AT4G12480, AT3G49120, AT4G12490, AT4G11890, AT2G39210, AT2G01650, AT5G64810	276	464	18499	3.32238	0.000693765	0.000138792	0.00256875
GOTERM_BP_DIRECT	GO:0009751~response to salicylic acid	11	3.25444	0.000110719	AT5G24530, AT2G47190, AT1G79680, AT3G51440, AT5G06320, AT3G51430, AT3G50480, AT4G10500, AT1G76930, AT2G25000, AT4G23810	276	155	18499	4.75664	0.0404591	0.00685976	0.152752
GOTERM_BP_DIRECT	GO:0007165~signal transduction	19	5.6213	0.000146942	AT1G64610, AT1G47890, AT2G24600, AT5G25910, AT1G31540, AT1G01560, AT3G25510, AT3G44400, AT4G13920, AT5G61530, AT2G25440, AT5G27060, AT2G20142, AT5G42010, AT2G33020, AT5G21090, AT3G28890, AT5G41750, AT1G56540	276	450	18499	2.82996	0.0533384	0.00779993	0.20268
GOTERM_BP_DIRECT	GO:0010345~suberin biosynthetic process	5	1.47929	0.000155303	AT3G44550, AT5G23190, AT3G44560, AT5G13580, AT3G44540	276	19	18499	17.6383	0.0562863	0.00721539	0.2142
GOTERM_BP_DIRECT	GO:0010200~response to chitin	10	2.95858	0.000169895	AT3G11840, AT2G13790, AT2G46400, AT5G27420, AT5G25910, AT4G26120, AT2G35930, AT4G33050, AT2G23320, AT4G23810	276	133	18499	5.0395	0.0614097	0.00701707	0.234304
GOTERM_BP_DIRECT	GO:0009737~response to abscisic acid	17	5.02959	0.000288381	AT5G61210, AT5G46350, AT2G18960, AT2G47190, AT5G27420, AT3G26090, AT1G01560, AT4G34390, AT1G76930, AT3G11820, AT4G04490, AT4G25000, AT4G12480, AT1G65690, AT4G11890, AT4G19810, AT5G01540	276	394	18499	2.89196	0.101997	0.0107005	0.397409
GOTERM_BP_DIRECT	GO:0009627~systemic acquired resistance	6	1.77515	0.000338593	AT2G43570, AT5G64570, AT4G37150, AT3G57260, AT1G75040, AT1G19250	276	41	18499	9.80859	0.118664	0.0114176	0.466454
GOTERM_BP_DIRECT	GO:0055114~oxidation-reduction process	36	10.6509	0.000712123	AT5G24530, AT3G19010, AT3G44560, AT1G77370, AT1G45145, AT3G26210, AT4G12290, AT4G10500, AT1G26380, AT3G44540, AT1G19250, AT1G65820, AT2G38380, AT1G30700, AT5G20400, AT2G29350, AT2G17720, AT3G49120, AT4G34230, AT5G44380, AT3G27890, AT2G02390, AT4G21840, AT5G23190, AT3G44550, AT3G25180, AT5G20230, AT1G72280, AT2G37130, AT2G43350, AT1G26390, AT1G68850, AT2G45510, AT1G32350, AT1G71040, AT5G05390	276	1330	18499	1.81422	0.233344	0.0218997	0.978697
GOTERM_BP_DIRECT	GO:0006952~defense response	22	6.50888	0.00087813	AT3G25180, AT1G47890, AT2G43620, AT1G79680, AT1G31540, AT5G25910, AT2G35930, AT3G25510, AT4G21380, AT2G43510, AT3G44400, AT3G11820, AT4G13920, AT3G11840, AT3G18690, AT5G04720, AT5G27060, AT3G49120, AT5G41750, AT4G11890, AT2G31880, AT1G56540	276	658	18499	2.24097	0.279411	0.0248916	1.20557
GOTERM_BP_DIRECT	GO:0043069~negative regulation of programmed cell death	4	1.18343	0.00129512	AT3G57330, AT3G52400, AT4G34180, AT3G11820	276	15	18499	17.8734	0.383312	0.0339387	1.77331
GOTERM_BP_DIRECT	GO:0002229~defense response to oomycetes	5	1.47929	0.00155978	AT1G73805, AT5G24530, AT3G59700, AT4G10500, AT5G26920	276	34	18499	9.85667	0.441362	0.0380732	2.13208
GOTERM_BP_DIRECT	GO:0002237~response to molecule of bacterial origin	4	1.18343	0.00263962	AT3G50930, AT4G23210, AT2G25000, AT5G26920	276	19	18499	14.1106	0.62689	0.0597576	3.58334
GOTERM_BP_DIRECT	GO:0009611~response to wounding	10	2.95858	0.00300984	AT3G44550, AT5G20230, AT3G51440, AT5G06320, AT1G76930, AT2G24850, AT2G38870, AT3G44540, AT2G32800, AT3G13790	276	199	18499	3.36811	0.675141	0.0639993	4.07629
GOTERM_BP_DIRECT	GO:0070588~calcium ion transmembrane transport	4	1.18343	0.00307158	AT4G37640, AT3G57330, AT1G27770, AT4G29900	276	20	18499	13.4051	0.682559	0.0617585	4.15826
GOTERM_BP_DIRECT	GO:0034976~response to endoplasmic reticulum stress	4	1.18343	0.00307158	AT3G54960, AT1G21750, AT1G04980, AT1G77510	276	20	18499	13.4051	0.682559	0.0617585	4.15826
GOTERM_BP_DIRECT	GO:0080142~regulation of salicylic acid biosynthetic process	3	0.887574	0.00317508	AT1G73805, AT3G09830, AT5G26920	276	6	18499	33.5127	0.694618	0.0605222	4.29555
GOTERM_BP_DIRECT	GO:0009816~defense response to bacterium, incompatible interaction	5	1.47929	0.00406579	AT5G27420, AT5G06320, AT4G23190, AT4G23810, AT5G26920	276	44	18499	7.61652	0.781207	0.0731667	5.46946
GOTERM_BP_DIRECT	GO:0006979~response to oxidative stress	12	3.5503	0.00433913	AT1G21520, AT2G38380, AT4G21840, AT5G20230, AT2G37130, AT3G49120, AT1G14870, AT1G45145, AT1G13340, AT5G44380, AT1G68850, AT4G23190	276	291	18499	2.76393	0.8025	0.0743314	5.82704
GOTERM_BP_DIRECT	GO:0035336~long-chain fatty-acyl-CoA metabolic process	3	0.887574	0.00440159	AT3G44550, AT3G44560, AT3G44540	276	7	18499	28.7252	0.807068	0.0720632	5.90856
GOTERM_BP_DIRECT	GO:0009626~plant-type hypersensitive response	6	1.77515	0.00489373	AT1G73805, AT3G50930, AT3G50480, AT4G23210, AT1G19250, AT5G26920	276	74	18499	5.43449	0.839561	0.0764759	6.54867
GOTERM_BP_DIRECT	GO:0006032~chitin catabolic process	4	1.18343	0.00586722	AT2G43570, AT4G01700, AT2G43620, AT4G19810	276	25	18499	10.7241	0.888632	0.0873975	7.80296
GOTERM_BP_DIRECT	GO:0071456~cellular response to hypoxia	4	1.18343	0.00656051	AT5G25250, AT1G26380, AT1G19250, AT5G26920	276	26	18499	10.3116	0.914148	0.0935373	8.68671
GOTERM_BP_DIRECT	GO:0009863~salicylic acid mediated signaling pathway	4	1.18343	0.00656051	AT3G52400, AT3G50930, AT5G22570, AT3G11820	276	26	18499	10.3116	0.914148	0.0935373	8.68671
GOTERM_BP_DIRECT	GO:0052033~pathogen-associated molecular pattern dependent induction by symbiont of host innate immune response	3	0.887574	0.0073988	AT3G49120, AT3G09830, AT5G01540	276	9	18499	22.3418	0.937339	0.10106	9.74477
GOTERM_BP_DIRECT	GO:0048194~Golgi vesicle budding	3	0.887574	0.00915827	AT1G13210, AT1G72700, AT1G68710	276	10	18499	20.1076	0.96767	0.119357	11.9287
GOTERM_BP_DIRECT	GO:0010150~leaf senescence	6	1.77515	0.0120564	AT2G43570, AT2G13790, AT3G10500, AT2G13810, AT4G10500, AT4G23810	276	92	18499	4.37122	0.989159	0.149206	15.4193
GOTERM_BP_DIRECT	GO:0005975~carbohydrate metabolic process	13	3.84615	0.0141879	AT3G56310, AT4G01700, AT2G43620, AT4G16260, AT5G64570, AT2G31865, AT4G25000, AT2G43570, AT2G26600, AT2G44450, AT4G19810, AT3G57260, AT3G13790	276	390	18499	2.23418	0.995156	0.167892	17.9042
GOTERM_BP_DIRECT	GO:0006040~amino sugar metabolic process	3	0.887574	0.0203508	AT2G43570, AT4G01700, AT2G43620	276	15	18499	13.4051	0.999533	0.225578	24.7131
GOTERM_BP_DIRECT	GO:0009615~response to virus	4	1.18343	0.0214165	AT2G43570, AT3G51440, AT3G51430, AT1G75040	276	40	18499	6.70254	0.999689	0.229324	25.836
GOTERM_BP_DIRECT	GO:0006886~intracellular protein transport	8	2.36686	0.025605	AT1G14010, AT5G53530, AT4G20110, AT3G52400, AT1G76970, AT3G51890, AT3G11820, AT2G17790	276	193	18499	2.77825	0.999937	0.260917	30.1004
GOTERM_BP_DIRECT	GO:0006099~tricarboxylic acid cycle	4	1.18343	0.0441655	AT2G42790, AT5G08300, AT4G26910, AT1G53310	276	53	18499	5.05852	1	0.399843	46.4005
GOTERM_BP_DIRECT	GO:0051707~response to other organism	4	1.18343	0.0484172	AT5G61210, AT3G50480, AT1G75040, AT1G19250	276	55	18499	4.87457	1	0.419842	49.6

## Sheet: EvsC & FvsC & EFvsF com. down
Category	Term	Count	%	PValue	Genes	List Total	Pop Hits	Pop Total	Fold Enrichment	Bonferroni	Benjamini	FDR
GOTERM_BP_DIRECT	GO:0048507~meristem development	3	2.27273	0.0025719	AT4G17460, AT3G54720, AT5G63780	110	13	18499	38.8091	0.482763	0.482763	3.30218
GOTERM_BP_DIRECT	GO:0007018~microtubule-based movement	4	3.0303	0.00638805	AT5G65460, AT5G66310, AT3G51150, AT3G50240	110	64	18499	10.5108	0.806134	0.559698	8.01675
GOTERM_BP_DIRECT	GO:0070413~trehalose metabolism in response to stress	3	2.27273	0.00671492	AT1G78580, AT5G51460, AT4G39770	110	21	18499	24.0247	0.821795	0.437261	8.41054
GOTERM_BP_DIRECT	GO:0005992~trehalose biosynthetic process	3	2.27273	0.00944697	AT1G78580, AT5G51460, AT4G39770	110	25	18499	20.1807	0.911956	0.455278	11.6416
GOTERM_BP_DIRECT	GO:0048825~cotyledon development	3	2.27273	0.015207	AT4G04890, AT4G24670, AT4G21750	110	32	18499	15.7662	0.980216	0.543689	18.1117
GOTERM_BP_DIRECT	GO:0009958~positive gravitropism	3	2.27273	0.0161265	AT2G38120, AT4G24670, AT3G28860	110	33	18499	15.2884	0.984424	0.500263	19.1031
GOTERM_BP_DIRECT	GO:0007623~circadian rhythm	4	3.0303	0.019666	AT3G63140, AT3G46780, AT1G09340, AT3G57040	110	97	18499	6.93496	0.993809	0.516343	22.8168
GOTERM_BP_DIRECT	GO:0009658~chloroplast organization	4	3.0303	0.0376954	AT3G52750, AT1G62750, AT3G63140, AT1G09340	110	125	18499	5.38153	0.999947	0.707584	39.4094
GOTERM_BP_DIRECT	GO:0007169~transmembrane receptor protein tyrosine kinase signaling pathway	4	3.0303	0.0415671	AT1G10850, AT5G14210, AT3G49670, AT3G56370	110	130	18499	5.17455	0.999981	0.701095	42.5122
