# Supplementary material for: Priming of Arabidopsis resistance to herbivory by insect egg deposition depends on the plant’s developmental stage
Source: J Exp Bot. 2022 May 6;73(14):4996–5015. doi: 10.1093/jxb/erac199 (PMC9366327; doi:10.1093/jxb/erac199)
Supplement: erac199_suppl_supplementary_dataset_S5 [file erac199_suppl_supplementary_dataset_s5.xlsx]

## Sheet: upregulated
729 commonly upregulated genes in "EF vs F veg_up" and "Crep vs C veg up":							897 genes exclusively upregulated in "EF vs F veg_up":						2969 genes exclusively upregulated in "Crep vs C veg up":
AT2G44240							AT3G28510						AT2G07741
AT4G19970							AT4G31970	CYP82C2					AT1G23720
AT4G11650	OSM34						AT2G44380						AT3G54590	EXT2
AT1G71390	AtRLP11						AT3G01420	DOX1					AT4G22485
AT2G14610	PR1						AT3G45330	LECRK11					AT3G50250
AT4G13890	SHM5						AT5G18350						AT2G27380	EPR1
AT1G66960							AT4G11070	WRKY41					AT3G43153
AT5G58860	CYP86A1						AT5G09480						AT4G08380
AT1G26390	FOX2						AT1G61080						AT5G35190
AT5G19880	PER58						AT5G22560						AT5G36350
AT1G02580	MEA						AT1G12940	NRT2.5					AT4G08395
AT4G23015							AT1G14080	FUT6					AT1G12040	LRX1
AT1G09080	MED37B						AT3G13433						AT4G08410
AT1G14880	PCR1						AT4G37070	PLP1					AT3G26140
AT4G10860							AT2G26400	ARD					AT4G20703
AT5G66690	UGT72E2						AT2G38390	PER23					AT1G23915
AT4G10500	DLO1						AT4G14630	GLP9					AT5G34870
AT1G33840							AT1G26410	FOX4					AT2G06420
AT1G21310	EXT3						AT5G44460	CML43					AT5G35660
AT1G19250	FMO1						AT3G21520	DMP1					AT2G11570
AT4G25070							AT5G63560	FACT					AT4G22505
AT1G75040	PR5						AT5G48290						AT4G13390
AT4G23310	CRK23						AT3G09960						AT3G31950
AT3G57240	BG3						AT3G60140	BGLU30					AT3G29080
AT1G51860							AT1G29860	WRKY71					AT1G43815
AT2G33080	AtRLP28						AT5G54070	HSFA9					AT4G01240
AT5G09290	SAL4						AT4G11655						AT1G31270
AT2G25440	AtRLP20						AT2G39410						AT4G05360
AT1G60470	GOLS4						AT2G23830	PVA31					AT1G44191
AT1G22990	HIPP22						AT4G17660	PBL20					AT4G06526
AT4G23150	CRK7						AT3G11640						AT3G43870
AT4G21840	MSRB8						AT3G26200	CYP71B22					AT1G36085
AT3G58550							AT5G44610	PCAP2					AT1G43825
AT4G25845							AT5G43580						AT4G20650
AT5G38250	LRK10L-2.3						AT1G25460						AT3G09510
AT5G10760	AED1						AT5G11290						AT1G26240
AT3G13950							AT2G29100	ATGLR2.9					AT1G54970	PRP1
AT1G21240	WAK3						AT1G53625						AT1G26250
AT4G23140	CRK6						AT3G01513						AT5G44430	PDF1.2C
AT3G53150	UGT73D1						AT5G63225						AT1G66060
AT2G32680	AtRLP23						AT3G09220	LAC7					AT4G33980
AT3G57260	BGL2						AT5G20860						AT1G54020
AT1G04600	XI-A						AT5G11920	CWINV6					AT1G70640
AT1G47890	AtRLP7						AT1G65483						AT3G49240	EMB1796
AT2G18660	EGC2						AT4G21490	NDB3					AT1G72260	THI2.1
AT5G55460							AT4G00700						AT3G23150	ETR2
AT5G26690	HIPP02						AT1G33730	CYP76C5					AT2G33830	DRMH1
AT4G25000	AMY1						AT3G13610	F6'H1					AT5G24770	VSP2
AT1G61440							AT3G04200						AT1G73325
AT4G14390							AT4G15417	ATRTL1					AT1G71000
AT2G47130	SDR3A						AT1G79320	AMC6					AT2G26010	PDF1.3
AT5G39520							AT2G03360						AT4G01985
AT3G18250							AT5G15130	WRKY72					AT3G09260	BGLU23
AT5G24530	DMR6						AT5G52740	HIPP12					AT5G44420	PDF1.2A
AT3G60961							AT1G44130						AT5G61160	ACT
AT1G58225							AT1G55775						AT5G60100	PRR3
AT5G53110							AT4G04500	CRK37					AT1G76790	IGMT5
AT1G56120							AT5G64790						AT2G39030	NATA1
AT5G55450							AT3G62730						AT2G21660	RBG7
AT1G30900	VSR6						AT1G05880	ARI12					AT5G24470	APRR5
AT1G13470							AT5G51465						AT4G16740	TPS03
AT3G11010	AtRLP34						AT2G37440	IP5P8					AT4G37990	CAD8
AT2G43140							AT1G50400	TOM40-2					AT1G07050
AT2G29110	ATGLR2.8						AT5G60470						AT5G52300	LTI65
AT3G22231	PCC1						AT1G66870						AT2G02100	PDF2.2
AT1G03850							AT3G48340	CEP2					AT4G33467
AT2G14560	LURP1						AT3G25010	AtRLP41					AT3G50970	XERO2
AT5G45000							AT3G30842	ABCG38					AT5G50450
AT3G51330							AT5G24240	PI4KG3					AT3G16450	JAL33
AT4G23610							AT4G05540						AT5G24780	VSP1
AT3G62780							AT4G22680	MYB85					AT5G23240	DJC76
AT1G51890							AT4G24320						AT5G48250	COL10
AT2G18370	LTP8						AT1G10150	PP2A10					AT2G30770	CYP71A13
AT2G44400							AT2G44450	BGLU15					AT3G50260	ERF011
AT4G25110	AMC2						AT5G47850	CCR4					AT3G20340
AT1G61415							AT1G13310						AT4G28140	ERF054
AT1G13520							AT3G11000						AT5G62165	AGL42
AT3G60540							AT5G24540	BGLU31					AT5G50360
AT2G27660							AT3G57950						AT1G13710	CYP78A5
AT4G09770							AT1G40390						AT2G23910
AT3G44540	FAR4						AT1G10417						AT2G40080	ELF4
AT2G13810	ALD1						AT1G67980	CCOAMT					AT1G64110
AT5G42530							AT5G06730	PER54					AT3G49740	PCMP-E84
AT3G28890	AtRLP43						AT5G22530						AT5G47220	ERF2
AT4G16260							AT5G03350	LLP					AT5G17460
AT2G04495							AT2G24195						AT4G12470	AZI1
AT1G76930	ATEXT4						AT5G60800						AT3G09940	MDAR3
AT1G26380	FOX1						AT3G57270	BG1					AT3G28500	RPP2C
AT5G55170	SUMO3						AT3G21500	DXPS1					AT4G15210	BAM5
AT2G19190	SIRK						AT3G12910						AT4G16146
AT3G28540							AT4G04510	CRK38					AT3G28290	AT14A
AT1G78410	VQ10						AT1G35230	AGP5					AT3G28300	AT14A
AT3G48080	EDS1B						AT4G38830	CRK26					AT1G80160
AT1G56550	RGXT3						AT5G03355						AT1G22110
AT4G12480	EARLI1						AT1G66860						AT4G13410	CSLA15
AT1G76960							AT5G64000	SAL2					AT2G05440	ATGRP9
AT1G72000	INVF						AT1G61480						AT2G40340	DREB2C
AT4G23160	CRK8						AT5G44567						AT2G38465
AT1G51800	IOS1						AT2G02350	SKIP3					AT5G62360
AT3G49340							AT4G34380						AT5G57110	ACA8
AT2G43570	CHI						AT3G47790	ABCA8					AT4G37390	YDK1
AT5G64810	WRKY51						AT1G26420	FOX5					AT3G15500	NAC055
AT5G54610	BAD1						AT1G35710						AT5G25110	CIPK25
AT3G44300	NIT2						AT1G66700	PXMT1					AT5G13330	ERF113
AT1G08450	CRT3						AT5G05300						AT2G36270	ABI5
AT2G34940	VSR5						AT3G01175						AT3G28310
AT5G57010	IQM5						AT5G24200						AT4G15270
AT5G07780	FH19						AT1G04580	AAO4					AT1G11210
AT2G26440	PME12						AT5G06720	PER53					AT1G68050	ADO3
AT4G01720	WRKY47						AT3G24900	AtRLP39					AT5G59310	LTP4
AT4G02520	GSTF2						AT3G11402						AT3G11020	DREB2B
AT1G10340							AT4G11170						AT2G21130	CYP19-2
AT4G14400	ACD6						AT4G12500						AT3G55970	JRG21
AT3G23120	AtRLP38						AT2G15220						AT4G11590
AT1G64170	CHX16						AT1G30100	NCED5					AT4G27460	CBSX5
AT5G40780	LHT1						AT3G12220	SCPL16					AT3G51400
AT5G08240							AT1G10540	NAT8					AT2G19450	DGAT1
AT3G25020	AtRLP42						AT4G38560						AT3G22240
AT5G22380	NAC090						AT1G15210	ABCG35					AT1G56660
AT4G12490							AT5G50260	CEP1					AT5G22550
AT1G21250	WAK1						AT2G04450	NUDT6					AT4G23700	CHX17
AT3G51340							AT5G51585						AT3G14900
AT3G22235							AT3G45860	CRK4					AT1G47980
AT5G18470							AT5G38350						AT3G49620	DIN11
AT3G57460							AT5G26170	WRKY50					AT1G79400	CHX2
AT1G51850							AT3G25505						AT1G34440
AT5G47130							AT5G01900	WRKY62					AT1G15125
AT2G23540							AT3G49110	PER33					AT1G07135
AT5G39720	AIG2LA						AT5G42830						AT3G16390	NSP3
AT4G04490	CRK36						AT3G60470						AT2G15890	MEE14
AT2G31880	SOBIR1						AT5G24655	LSU4					AT1G28050	COL15
AT3G51860	CAX3						AT5G59530						AT5G38820
AT5G38900							AT2G04515						AT1G27580
AT1G65500							AT3G28580						AT4G11911
AT1G61420							AT2G25470	AtRLP21					AT1G52030	F-ATMBP
AT2G21850							AT2G25297						AT1G49900
AT1G51790							AT4G00960						AT3G26830	CYP71B15
AT3G26220	CYP71B3						AT5G01550	LECRKA4.2					AT1G52400	BGLU18
AT3G26210	CYP71B23						AT1G72540						AT2G44840	ERF13
AT1G23840							AT5G20960	AAO1					AT3G23250	MYB15
AT3G60966							AT3G26470						AT1G69890
AT4G18250							AT1G33960	AIG1					AT2G48130
AT2G40095							AT3G13276						AT5G42900	COR27
AT2G26560	PLP2						AT4G18253						AT3G45130	LAS1
AT5G40230							AT5G22520						AT3G48850	MPT2
AT1G65790	SD17						AT1G65484						AT1G19610	PDF1.4
AT1G53100							AT5G11210	GLR2.5					AT5G67080	MAPKKK19
AT3G55890							AT1G65510						AT3G53220
AT3G44560	FAR8						AT4G02330	PME41					AT5G53660	GRF7
AT1G30700							AT5G62480	GSTU9					AT5G10625	FLP2
AT5G13080	WRKY75						AT5G52800						AT5G15190
AT2G10440	MED15C						AT5G22570	WRKY38					AT3G07970	QRT2
AT3G01290	HIR3						AT2G28210	ATACA2					AT4G26670	TIM22-2
AT5G22545							AT5G24110	WRKY30					AT1G48370	YSL8
AT1G34180	anac016						AT5G52760	HIPP14					AT1G74080	MYB122
AT5G25910	AtRLP52						AT1G52110						AT4G35160	ASMT
AT2G45220	PME17						AT5G67450	AZF1					AT5G51480	SKS2
AT4G11000							AT3G61680	PLIP1					AT2G15960
AT2G30750	CYP71A12						AT3G12500	CHI-B					AT1G54575
AT3G54150							AT1G74590	GSTU10					AT1G20030
AT4G04695	CPK31						AT1G01680	PUB54					AT4G23680
AT3G26500	PIRL2						AT5G44568						AT1G20310
AT4G19810	ChiC						AT3G23010	AtRLP36					AT1G13540
AT3G04720	HEL						AT4G39830						AT3G20370
AT4G23130	CRK5						AT3G07520	GLR1.4					AT4G26260	MIOX4
AT4G23810	WRKY53						AT5G59680						AT1G61120	GES
AT4G13820							AT5G45380	DUR3					AT1G72060
AT5G52750	HIPP13						AT5G57480						AT1G73330	ATDR4
AT5G61250	AtGUS1						AT4G04570	CRK40					AT3G27210	Y-2
AT2G17040	anac036						AT3G21710	VUP1					AT3G46080	ZAT8
AT4G28390	AAC3						AT4G31230						AT2G19920
AT3G59570							AT5G59670						AT2G21510
AT1G67970	HSFA8						AT3G48630						AT1G21550	CML44
AT1G15790							AT1G78780						AT3G57730
AT3G60970	ABCC15						AT5G38030	DTX30					AT5G62280
AT4G28790	BHLH23						AT1G66465						AT4G36430	PER49
AT2G31020	ORP1A						AT3G09520	ATEXO70H4					AT3G47160
AT4G11890							AT5G43910						AT5G14920	GASA14
AT4G23320	CRK24						AT5G25260	FLOT2					AT3G22620
AT5G08760							AT4G03450						AT1G43640	TULP5
AT1G33030							AT1G50590						AT5G08250
AT4G23230	CRK15						AT3G25510						AT5G44572
AT4G15233	ABCG42						AT5G64510	TIN1					AT4G17480
AT3G07195							AT1G11190	ENDO1					AT5G54230	MYB49
AT5G52390							AT3G10320						AT1G16850
AT3G47480	CML47						AT5G10380	ATL55					AT3G22160	VQ22
AT5G44380							AT5G46050	NPF5.2					AT1G67370	ASY1
AT2G29350	SAG13						AT2G33020	AtRLP24					AT3G28880
AT1G11310	MLO2						AT1G34750						AT1G51090
AT3G50770	CML41						AT5G58790						AT1G53885	FLZ17
AT1G20350	TIM17-1						AT3G08970	ERDJ3A					AT1G53903	FLZ17
AT1G13830							AT5G58940	CRCK1					AT3G20440	SBE3
AT1G28480	GRXC9						AT5G39670	CML46					AT1G28330	DRM1
AT3G61280							AT3G23110	AtRLP37					AT4G18360	GLO5
AT4G23220	CRK14						AT2G43000	JUB1					AT2G17840	ERD7
AT1G73810							AT1G11300						AT5G57760
AT3G50470	HR3						AT3G13560						AT1G70220
AT4G11850	PLDGAMMA1						AT1G65730	YSL7					AT5G18840
AT2G28940							AT1G08050						AT2G26020	PDF1.2B
AT1G21520							AT2G22620						AT3G05880	RCI2A
AT5G56870	BGAL4						AT1G09932						AT4G02380	SAG21
AT1G16130	WAKL2						AT1G58300	HO4					AT4G33985
AT4G22305	SOBER1						AT5G17330	GAD1					AT1G53035
AT2G41090	CML10						AT4G32870						AT1G52040	MBP1
AT5G25250	FLOT1						AT1G09560	GLP4					AT1G02930	GSTF6
AT4G24970	MORC7						AT1G05000						AT5G09520	PELPK2
AT4G23170	CRK9						AT4G28490	RLK5					AT3G50280
AT4G20110	VSR7						AT5G59660						AT4G18422
AT1G73805	SARD1						AT5G45800	MEE62					AT1G20440	COR47
AT2G44480	BGLU17						AT5G48400	GLR1.2					AT3G47050
AT2G25510							AT5G48570	FKBP65					AT4G24340
AT1G29240							AT1G72220	ATL54					AT5G42380	CML37
AT5G48657							AT1G13340						AT5G04250
AT2G24850	TAT3						AT3G26440						AT2G29460	GSTU4
AT3G51440	SSL6						AT3G04070	NAC047					AT2G40740	WRKY55
AT1G65690	NHL6						AT1G05950						AT5G25210
AT5G44480	DUR						AT2G44290	YLS3					AT1G24070	CSLA10
AT5G60950	COBL5						AT1G02230	NAC004					AT1G21326
AT2G29090	CYP707A2						AT2G46150						AT4G16590	ATCSLA01
AT5G65090	IP5P5						AT1G17600						AT4G28040
AT4G11840	PLDGAMMA3						AT3G04210						AT2G36780	UGT73C3
AT2G05380	GRP3S						AT1G58420						AT5G67620
AT2G04100	DTX6						AT1G02470						AT5G67480	BT4
AT1G34420							AT5G12930						AT4G25810	XTH23
AT5G60900	RLK1						AT3G25882	NIMIN-2					AT2G28900	OEP161
AT4G01750	RGXT2						AT3G48090	EDS1					AT1G56300
AT2G46430	CNGC3						AT5G23160						AT4G30640	FBL19
AT5G05460	ENGASE1						AT2G25000	WRKY60					AT2G34500	CYP710A1
AT1G67000	LRK10L-2.8						AT2G38380	PER22					AT2G06925	PLA2-ALPHA
AT3G46690	UGT76E4						AT2G21840						AT5G54960	PDC2
AT1G18860	WRKY61						AT2G04430	NUDT5					AT1G32960	SBT3.3
AT1G32350	AOX3						AT3G10815						AT1G52200	PCR8
AT1G14870	PCR2						AT2G46400	WRKY46					AT1G64760
AT4G36150							AT4G29850						AT1G80840	WRKY40
AT2G31865	PARG2						AT2G25260	HPAT2					AT2G47550	PME20
AT1G02920	GSTF7						AT1G11303						AT4G04450	WRKY42
AT2G33580	LYK5						AT1G72950						AT5G03204
AT1G78190	TRM112B						AT2G42350	ATL40					AT1G65970	PRXIIC
AT1G66880							AT3G11080	AtRLP35					AT1G14170
AT4G29520							AT5G07770						AT5G59490
AT4G14365	XBAT34						AT1G30410	ATMRP13					AT4G06746	RAP2-9
AT2G43620							AT1G67520						AT5G46710
AT3G01080	WRKY58						AT4G17670	FLZ2					AT1G65610	KOR2
AT1G77510	PDIL1-2						AT2G42360	ATL41					AT1G54217
AT5G26920	CBP60G						AT5G48410	GLR1.3					AT2G38240	ANS
AT3G16565							AT3G52430	PAD4					AT3G15357
AT1G13750	PAP1						AT1G24145						AT1G32860
AT5G27060	AtRLP53						AT1G65486						AT1G23120
AT4G30500							AT1G58190	AtRLP9					AT5G26731
AT1G07900	LBD1						AT4G17215						AT2G02930	GSTF3
AT5G25820							AT3G13437						AT4G25490	DREB1B
AT5G05320	MO3						AT2G17740						AT2G43590
AT3G56400	WRKY70						AT1G07620	ATOBGM					AT5G07100	WRKY26
AT5G23190	CYP86B1						AT3G29639						AT3G58570	RH52
AT5G37600	GLN1-1						AT4G18630						AT5G19100
AT2G37710	LECRK41						AT4G35170						AT4G30650
AT4G08470	MAPKKK10						AT4G08850	MIK2					AT1G10770
AT1G10070	BCAT2						AT3G29240						AT1G14250	APY5
AT5G49680	KIP						AT2G02230	PP2B1					AT3G28220
AT4G02220							AT5G19240						AT3G47800
AT5G65600	LECRK92						AT4G15610						AT5G52310	RD29A
AT1G76970	TOL4						AT5G66640	DAR3					AT2G44080	ARL
AT2G26190	IQM4						AT5G18270	ANAC087					AT5G39410
AT5G48380	BIR1						AT1G72910						AT2G25930	ELF3
AT4G13510	AMT1-1						AT2G43150						AT3G15450
AT1G24090							AT2G46440	CNGC11					AT4G37260	MYB73
AT1G09680							AT1G16420	AMC8					AT3G50010
AT1G12210	RFL1						AT5G67340	PUB2					AT1G67265	DVL3
AT2G43510	ATTI1						AT2G26390						AT2G15090	KCS8
AT1G72280	AERO1						AT4G35380	BIG4					AT1G06160	ERF094
AT2G39210							AT1G66970	SVL2					AT4G16750	ERF039
AT1G21270	WAK2						AT2G38940	PHT1-4					AT3G19250
AT1G69720	HO3						AT1G51620						AT3G53460	CP29
AT4G21380	SD18						AT2G20142						AT3G58150
AT3G28850							AT1G19960						AT5G02580
AT3G09020							AT2G37080	ICR2					AT3G09032
AT4G00140	EDA34						AT3G45290	MLO3					AT3G46640	PCL1
AT2G40600							AT3G13782	NAP14					AT1G54010	GLL23
AT2G40750	WRKY54						AT3G20600	NDR1					AT5G11150	ATVAMP713
AT2G41800							AT2G27920	SCPL51					AT1G57630
AT4G39580							AT2G40520						AT5G16380
AT3G14840	LRR-RLK						AT1G63245	CLE14					AT1G76590
AT5G25440							AT1G65845						AT1G08890	SUGTL4
AT1G79680	WAKL10						AT5G35520	MIS12					AT1G28370	ERF11
AT5G18780							AT3G47090						AT3G29000	CML45
AT3G44550	FAR5						AT3G63380	ACA12					AT4G11320	RDL5
AT2G17120	LYM2						AT1G27110						AT1G53330
AT1G24150	ATFH4						AT4G04540	CRK39					AT5G23950
AT3G50480	HR4						AT1G33720	CYP76C6					AT1G56150	SAUR71
AT1G01560	MPK11						AT2G32690	GRP23					AT3G04181
AT4G24190	HSP90-7						AT2G40200	BHLH51					AT4G19390
AT2G05320	GNT2						AT5G13320	PBS3					AT3G16470	JAL35
AT3G48020							AT1G61820	BGLU46					AT3G25780	AOC3
AT3G09490							AT5G15860	ICME					AT3G02885	GASA5
AT5G53550	YSL3						AT1G16260	WAKL8					AT4G23600	CORI3
AT4G27740							AT5G52810	SARD4					AT1G62570	FMOGS-OX4
AT3G28480							AT5G19875						AT4G30290	XTH19
AT1G16110	WAKL6						AT4G11530	CRK34					AT1G17460	TRFL3
AT2G16870							AT1G17020	SRG1					AT3G50810
AT2G24645							AT1G52780						AT5G05600
AT3G51430	SSL5						AT4G22070	WRKY31					AT2G22860	PSK2
AT1G65800	SD16						AT2G30550						AT5G59320	LTP3
AT3G62920							AT1G68620	CXE6					AT2G36470
AT4G23880							AT3G19550						AT1G02450	NIMIN-1
AT1G62840							AT1G55910	ZIP11					AT2G23010	SCPL9
AT1G55450							AT1G11320						AT1G35720	ANN1
AT5G46520							AT5G55930	OPT1					AT4G11910	SGR2
AT1G67810	SUFE2						AT3G09010						AT2G22450	RIBA2
AT3G45620							AT5G36930						AT3G19330
AT3G22460	OASA2						AT1G24147						AT2G42530	COR15B
AT4G16700	PSD1						AT3G49370	CRK6					AT4G27660
AT4G38550							AT2G37280	PDR5					AT1G26530
AT3G09270	GSTU8						AT2G26290	PBL12					AT1G52410	TSA1
AT5G27420	ATL31						AT4G00955						AT3G16770	RAP2-3
AT3G49120	PER34						AT1G76980						AT1G52890	NAC019
AT3G07060	emb1974						AT2G15042						AT3G29034
AT2G45510	CYP704A2						AT2G37195						AT3G57360
AT1G77810							AT2G20110						AT4G04330	RBCX1
AT3G54960	PDIL1-3						AT3G56440	ATG18D					AT3G62550
AT1G10040							AT1G68850	PER11					AT5G18540
AT5G54860							AT3G04480						AT2G43580
AT1G61460							AT4G01700						AT2G15830
AT3G26600	ARO4						AT4G08230						AT1G79440	ALDH5F1
AT3G14280							AT5G64570	BXL4					AT3G03170
AT1G67920							AT1G76040	CPK29					AT1G11170
AT5G22540							AT1G75000						AT2G43530	ATTI3
AT5G45500							AT3G26230	CYP71B24					AT3G05130
AT1G48210							AT1G65490						AT4G14270	CID2
AT1G07000	ATEXO70B2						AT2G45210	SAUR36					AT5G63810	BGAL10
AT4G33050	EDA39						AT5G05390	LAC12					AT4G17490	ERF6
AT4G21903							AT4G36120	FPP5					AT5G44210	ERF9
AT2G35020	GLCNAC1PUT2						AT4G37520	PER50					AT4G17470
AT4G26070	MKK1						AT4G26120						AT1G75190
AT4G26090	RPS2						AT1G23830						AT3G49320
AT1G66920	LRK10L-2.4						AT3G10450	SCPL7					AT1G04990
AT1G03290							AT5G64410	OPT4					AT1G22570	NPF5.15
AT3G26115							AT2G32160						AT3G06710
AT4G01920							AT2G48030						AT3G51450	SSL7
AT3G11230							AT5G39020						AT5G15960	KIN1
AT1G04980	PDIL2-2						AT2G13790	SERK4					AT1G64600
AT2G44510							AT4G01430						AT5G43420	ATL16
AT1G22280	PAPP2C						AT2G42650						AT3G62090	PIF6
AT5G40240							AT4G16690	PPD					AT3G25770	AOC2
AT5G27920							AT5G45510						AT1G53633
AT2G29720	CTF2B						AT1G05570	CALS1					AT4G15720	PCMP-H1
AT5G08380	AGAL1						AT3G47010						AT1G45163
AT3G16990	TENA_E						AT1G17860	KTI2					AT4G11521	CRK34
AT3G05650	AtRLP32						AT5G07130	LAC13					AT2G30840
AT3G56710	SIB1						AT5G04930	ALA1					AT1G21100	IGMT1
AT5G44820							AT5G46500						AT2G21350
AT2G29990	NDA2						AT1G49750						AT2G41505
AT3G11840	PUB24						AT4G37010	CEN2					AT4G25480	DREB1A
AT4G01740							AT5G15870						AT5G27330
AT1G71910							AT5G19750						AT3G01830	CML40
AT2G36080	ARF31						AT3G14470	RPPL1					AT5G23660	SWEET12
AT1G21390	emb2170						AT1G20780	PUB44					AT2G18050	HIS1-3
AT1G61430							AT3G15760						AT4G18980	AtS40-3
AT3G05660	AtRLP33						AT4G23210	CRK13					AT1G34160	PCMP-H68
AT1G15310	SRP-54A						AT1G11330						AT5G54930
AT5G56610							AT2G38870						AT5G60730
AT5G42020	BIP						AT5G52910	ATIM					AT5G17860	CCX1
AT3G52400	SYP122						AT5G48540	CRRSP55					AT5G61030	RBG3
AT3G62370							AT1G31580	ECS1					AT1G71015
AT4G08760							AT5G13580	ABCG6					AT3G55450	PBL1
AT2G44180	MAP2A						AT5G66620	DAR6					AT2G46680	ATHB-7
AT1G03210							AT5G10740						AT5G44260	TZF5
AT4G23470							AT5G66010						AT5G51570	HIR4
AT1G49050	APCB1						AT1G18890	CPK10					AT5G24270	CBL4
AT4G01610	CATHB3						AT4G02660						AT2G38790
AT5G39950	TRX2						AT3G21465						AT1G19180	TIFY10A
AT2G31870	PARG1						AT3G28120						AT1G10140
AT5G54140	ILL3						AT1G03400						AT5G26340	STP13
AT5G19980	GFT1						AT5G17760						AT4G23450	AIRP1
AT5G46230							AT1G48320	DHNAT1					AT4G34860	INVB
AT2G29120	GLR2.7						AT2G47240	LACS1					AT5G39610	NAC92
AT1G03370							AT3G16030	CES101					AT5G58600	PMR5
AT3G17700	CNGC20						AT3G62600	ERDJ3B					AT5G11190	SHN2
AT1G16670	CRPK1						AT5G24210						AT3G43580
AT1G14370	PBL2						AT4G04220	AtRLP46					AT3G23240	ERF1B
AT1G17610	CHS1						AT1G74010						AT5G04530	KCS19
AT1G77380	AAP3						AT4G13920	AtRLP50					AT2G03260	PHO1-H2
AT4G36090							AT1G25580	SOG1					AT2G27610	PCMP-H60
AT1G79450	ALIS5						AT1G69730	WAKL9					AT5G61370
AT2G15390	FUT4						AT3G60415						AT2G39900	WLIN2A
AT1G15890							AT4G11900						AT5G17850	CCX2
AT1G14790	RDR1						AT1G04280						AT2G39200	MLO12
AT1G67850							AT5G39090						AT5G61600	ERF104
AT2G05520	GRP3						AT4G13810	RLP47					AT3G25760	AOC1
AT3G10010	DML2						AT3G14610	CYP72A7					AT3G04010
AT4G26270	PFK3						AT1G12990						AT5G05410	DREB2A
AT3G07690							AT2G27590						AT5G66960
AT2G37130	PER21						AT5G45470						AT5G57630	CIPK21
AT3G63030	MBD4						AT3G25290						AT4G01670
AT5G27830							AT3G13790	CWINV1					AT2G31010
AT5G66910							AT5G43060	RD21B					AT4G02360
AT2G07180	PBL17						AT1G29465						AT4G10650	DGP2
AT3G13380	BRL3						AT3G57630						AT5G03545	AT4
AT3G47570							AT5G38210						AT4G14820	PCMP-H3
AT5G19250							AT2G46420						AT5G19160	TBL11
AT5G20400							AT5G10600	CYP81K2					AT4G17500	ERF1A
AT1G71110							AT5G19930	PGR					AT5G47240	atnudt8
AT4G16960							AT1G74710	EDS16					AT2G35070
AT1G13210	ALA11						AT1G51640	ATEXO70G2					AT5G66500	PCMP-E38
AT5G04720	ADR1-L2						AT5G39450						AT5G60760
AT4G26060							AT5G03610						AT1G13260	RAV1
AT2G43850	ILK1						AT1G68710						AT1G53600	PCMP-E63
AT3G59820							AT5G49760						AT5G05250
AT1G55850	CSLE1						AT2G41100	CML12					AT5G61890	ERF114
AT1G50740	FAX5						AT4G19660	NPR4					AT5G10860	CBSX3
AT5G20230	BCB						AT5G61010	ATEXO70E2					AT5G35735
AT3G03560							AT1G63840						AT4G05330	AGD13
AT2G31990							AT5G47140	GATA27					AT3G46440	UXS5
AT1G70520	CRK2						AT1G05630	AT5PTASE13					AT4G11370	RHA1A
AT1G23010	LPR1						AT2G23200						AT2G37530
AT3G22600							AT5G45030						AT1G01470	LEA14
AT5G61190							AT5G50350						AT5G07010	SOT15
AT2G47640							AT5G12420						AT1G64890
AT4G10970							AT1G79110	BRG2					AT1G49720	ABF1
AT2G28500	LBD11						AT3G15390	SDE5					AT2G44880
AT5G49570	PNG1						AT3G50930	HSR4					AT4G15910	ATDI21
AT1G52160	TRZ3						AT4G23200	CRK12					AT5G49015
AT2G02360	PP2B10						AT5G51120	PABN1					AT1G03510	PCMP-E3
AT2G12550							AT3G21810						AT1G75580
AT4G23180	CRK10						AT1G60890						AT4G23870
AT4G28710	XI-H						AT5G54720						AT4G32280	IAA29
AT5G02290	PBL11						AT3G08870						AT2G36460	FBA6
AT3G44400							AT3G53270						AT1G19370
AT5G61380	APRR1						AT1G50180						AT5G19300
AT1G30220	INT2						AT5G54710						AT3G15950	NAI2
AT3G47950	AHA4						AT1G72930	TIR					AT4G09080	TOC75-IV
AT5G47070	PBL19						AT1G33560	ADR1					AT1G13270	MAP1B
AT3G51890							AT5G61790	CNX1					AT3G26740	CCL
AT2G17130	IDH2						AT4G19420						AT5G36220	CYP81D1
AT3G50950	RPP13L4						AT3G12600	NUDT16					AT2G36730	PCMP-E44
AT5G42440							AT1G68570	NPF3.1					AT1G49560	HHO6
AT2G23680							AT4G33620	ULP2A					AT5G49900
AT1G08930	ERD6						AT4G16660						AT1G68930	PCMP-H22
AT2G24600							AT5G06750						AT1G48000	MYB112
AT4G15070							AT2G45500						AT5G14580	PNP2
AT2G13800	SERK5						AT2G38290	AMT2					AT5G28010
AT2G16530							AT2G17350						AT2G02010	GAD4
AT2G39420							AT5G02410	ALG10					AT1G27730	ZAT10
AT4G33360	FLDH						AT2G35930	PUB23					AT4G11600	GPX6
AT3G25600	CML16						AT4G00270	GEBP					AT1G68220
AT1G74280							AT4G28400						AT5G62720
AT2G02410							AT4G34390	XLG2					AT3G29035	NAC59
AT3G24090							AT4G04960	LECRK71					AT2G47010
AT5G41750							AT4G01010	CNGC13					AT3G53990
AT3G04060	anac046						AT4G28440						AT5G26570	GWD3
AT1G21370							AT1G78550						AT1G78600	LZF1
AT3G26170	CYP71B19						AT1G58602						AT2G22080
AT3G47530	PCMP-H76						AT5G46350	WRKY8					AT4G27860
AT4G01130							AT2G47800	ABCC4					AT2G39920
AT4G25940							AT4G26550						AT1G28190
AT2G26240	FAX7						AT1G18570	MYB51					AT1G27630	CYCT1-3
AT4G25900							AT1G74360						AT3G43930
AT3G25180	CYP82G1						AT1G80420	XRCC1					AT1G20450	ERD10
AT2G17720	P4H5						AT2G28160	FIT					AT3G59350
AT4G23190	CRK11						AT4G39860						AT5G59760
AT2G36360							AT5G55130	MOCS3					AT5G09440	EXL4
AT4G12290							AT1G09195						AT3G47340	ASN1
AT5G06610							AT5G11250						AT1G59870	ABCG36
AT5G28540	MED37A						AT3G12950						AT4G36180
AT5G61210	SNAP33						AT2G03450	PAP9					AT1G70800	CAR6
AT2G01540	CAR10						AT1G51820						AT3G04550	RAF1.2
AT5G40720							AT1G10730	AP1M1					AT3G10300
AT1G21750	PDIL1-1						AT1G78290	SRK2C					AT3G05220	HIPP34
AT1G53030	COX17-2						AT1G04770						AT1G06180	ATMYB13
AT3G63390							AT5G41400						AT3G50120
AT4G36670	PLT6						AT2G39710						AT2G31360	ADS2
AT4G22530							AT3G57330	ACA11					AT4G38540	MO2
AT2G19130							AT5G01540	LECRK62					AT5G44565
AT2G30250	WRKY25						AT4G14220	RHF1A					AT5G39350	PCMP-E16
AT1G53710							AT1G06520	GPAT1					AT4G36010
AT5G06320	NHL3						AT4G37640	ACA2					AT3G04220
AT4G11300							AT3G19930	STP4					AT2G42540	COR15A
AT2G16600	CYP19-1						AT2G24390	AIG2LD					AT1G48200
AT5G66630	DAR5						AT1G28110	SCPL45					AT1G27200
AT3G25990	GT-4						AT4G09460	MYB6					AT3G24515	UBC37
AT5G18750							AT1G52855						AT2G16700	ADF5
AT5G57655	XYLA						AT3G13062						AT4G31810
AT1G30755							AT2G01650	PUX2					AT2G17210	PCMP-E77
AT5G62900							AT3G13330	PA200					AT2G37770	AKR4C9
AT3G17910	SURF1						AT4G25840	GPP1					AT2G15630
AT2G41410	CML35						AT5G17880	CSA1					AT5G17490	RGL3
AT3G55850	LAF3						AT1G52800						AT4G21140
AT4G19700	BOI						AT2G23320	WRKY15					AT5G30495
AT3G11120	RPL41G						AT2G37630	AS1					AT4G32340
AT4G29810	ATMKK2						AT1G75170						AT5G08305	PCMP-E105
AT5G14930	SAG101						AT2G30140	UGT87A2					AT3G16400	NSP1
AT1G61250	SCAMP3						AT1G01340	CNGC10					AT3G08860	PYD4
AT5G25265	HPAT1						AT5G21900						AT5G49120	FLZ15
AT5G10870	CM2						AT1G26130						AT5G23980	FRO4
AT5G18310							AT2G39740	HESO1					AT2G15880	PEX3
AT1G05300	ZIP5						AT4G13040						AT1G23100
AT1G74600	PCMP-E69						AT2G47190	ATMYB2					AT1G02850	BGLU11
AT5G47120	BI-1						AT5G54780						AT1G05340
AT2G03510							AT3G47780	ABCA7					AT1G49230	ATL78
AT3G09390	MT2A						AT3G23560	DTX19					AT1G04310	ERS2
AT1G72330	ALAAT2						AT4G21534	SPHK2					AT1G54410	HIRD11
AT3G60450							AT4G02420	LECRK44					AT3G07650	COL9
AT4G30560	CNGC9						AT4G18210	PUP10					AT2G27430
AT1G61490							AT1G18910						AT5G37500	GORK
AT5G20480	EFR						AT4G23260	CRK18					AT1G01640
AT4G22670	AtHip1						AT4G02050	STP7					AT2G39230	LOJ
AT5G07820							AT5G66320	GATA5					AT5G56310	PCMP-E13
AT5G63030	GRXC1						AT3G21630	CERK1					AT3G26782	PCMP-H34
AT1G10050							AT1G31540						AT5G06690	WCRKC1
AT4G23010	UTR2						AT4G08480	MEKK2					AT1G71060
AT3G18690	MKS1						AT5G52540						AT5G39570
AT4G18880	HSFA4A						AT5G38990						AT5G03210
AT4G37690	GT6						AT3G12550	FDM3					AT5G37780	CAM1
AT1G74440							AT5G52820	NLE1					AT5G41830
AT1G56460							AT2G44420						AT5G05590	PAI2
AT1G24140	3MMP						AT2G34150	SCAR1					AT4G01870
AT4G19990	FRS1						AT5G40280	ERA1					AT2G28840	XBAT31
AT3G12100	MTPC2						AT5G60590						AT1G15480
AT1G63460	GPX8						AT1G67060						AT1G27020
AT2G45010							AT5G46260						AT4G14103
AT1G63860							AT5G11910						AT5G53710
AT4G02550							AT4G26990						AT5G63160	BT1
AT1G17430							AT2G29400	TOPP1					AT3G21780	UGT71B6
AT1G61360							AT5G60280	LECRK18					AT5G41040	HHT1
AT1G63350							AT3G05830						AT1G16510	SAUR41
AT2G29070							AT3G11660	NHL1					AT5G09270
AT5G59470							AT5G07360						AT4G38580	HIPP26
AT5G57580	CBP60B						AT1G28510						AT3G13090	ABCC6
AT1G13000							AT3G07570						AT2G05630	ATG8D
AT5G02100	ORP3A						AT5G62620	GALT6					AT5G48470	PRDA1
AT1G09300	ICP55						AT1G74200	AtRLP16					AT5G46600	ALMT13
AT5G63990	SAL3						AT1G69550						AT2G37580	ATL33
AT5G20950							AT4G05590						AT1G25320
AT1G22300	GRF10						AT5G64360						AT4G30370	ATL14
AT3G28450	BIR2						AT1G12290						AT4G09020	ISA3
AT1G45145	TRX5						AT2G03530	UPS2					AT1G06440
AT3G05970	LACS6						AT5G64370	PYD3					AT4G05070
AT5G24980							AT1G23140	CAR8					AT2G36400	GRF3
AT1G07630	PLL5						AT3G57480	SAP13					AT2G15000
AT5G48720	XRI1						AT4G37150	MES9					AT3G14580
AT1G72700	ALA5						AT2G28890	PLL4					AT2G40110
AT3G60190	DRP1E						AT4G21540	SPHK1					AT2G29760	PCMP-H33
AT4G24920							AT1G67800						AT2G15970	COR413PM1
AT1G27980	DPL1						AT3G27540						AT1G15670
AT3G20250	APUM5						AT2G31740						AT4G21120	CAT1
AT4G02370							AT3G14460						AT4G38380	DTX45
AT4G17070							AT5G62630	HIPL2					AT5G44730
AT5G48440							AT4G30910						AT3G47860	CHL
AT5G58220	TTL						AT5G66490						AT4G37370	CYP81D8
AT2G43350	GPX3						AT3G17420	GPK1					AT2G18196	HIPP30
AT1G19270	DA1						AT4G23570	SGT1A					AT1G09220	PCMP-E25
AT1G67550	URE						AT1G74300						AT1G56690	PCMP-H69
AT1G27770	ACA1						AT1G49470						AT5G04340	ZAT6
AT1G64280	NPR1						AT1G62422						AT5G37670	HSP15.7
AT1G11200							AT5G03320	PCRK2					AT5G44010
AT2G42790	CSY3						AT2G36580						AT4G26600
AT2G31060							AT1G79380	RGLG4					AT1G76650	CML38
AT4G36210							AT1G80000	MLN51					AT3G18080	BGLU44
AT4G18930							AT1G74210	GDPD5					AT4G21850	MSRB9
AT1G34130	STT3B						AT3G14430						AT2G27200	LSG1-1
AT2G16710							AT1G07220						AT3G13770	PCMP-H85
AT2G31390							AT5G18360						AT4G14580	CIPK4
AT3G15355	UBC25						AT1G26930						AT1G25560	TEM1
AT1G32210	DAD1						AT1G21651						AT2G32140
AT4G25515	SLK3						AT3G07720						AT1G70420
AT3G53670							AT1G20580	SMD3B					AT5G63880	VPS20.1
AT3G56310	AGAL3						AT2G02220	PSKR1					AT1G22770	GI
AT3G59660	BAGP1						AT4G21800	QQT2					AT2G36390	SBE2.1
AT3G59700	LECRK55						AT1G59710						AT1G77520
AT2G46200	SNRNP59						AT2G47820						AT4G34950
AT1G69840	HIR2						AT5G11970						AT2G15480	UGT73B5
AT4G29900	ACA10						AT2G45680	TCP9					AT3G63160
AT3G13430							AT5G43900	MYA2					AT5G16860	PCMP-H92
AT2G46620							AT5G46490						AT4G39952	PCMP-E98
AT3G27890	NQR						AT3G61670						AT4G40063
AT1G25400							AT3G24503	ALDH2C4					AT3G17170	RFC3
AT2G35810							AT5G08630						AT5G66790	WAKL21
AT1G70160							AT1G07390	AtRLP1					AT3G49170	EMB2261
AT3G23100	XRCC4						AT5G08660						AT4G27010
AT5G26860	LON_ARA_ARA						AT2G36670						AT3G51660
AT4G09570	CPK4						AT3G26590	DTX29					AT2G36770	UGT73C4
AT5G37070							AT4G33565						AT1G78930
AT1G14010							AT1G25520						AT5G40700
AT5G07340							AT5G44070	PCS1					AT3G56720
AT1G72830	HAP2C						AT4G14746						AT1G53345
AT1G21190	LSM3A						AT5G61060	HDA05					AT3G55760
AT3G59640							AT1G52760	CSE					AT2G21620	RD2
AT1G56540							AT5G07830	AtGUS2					AT5G09530	PELPK1
AT1G56145							AT4G00970	CRK41					AT1G08070	PCMP-H12
AT3G61860	RS31						AT4G33300	ADR1-L1					AT4G20320
AT3G12740	ALIS1						AT3G13235						AT2G25625
AT3G02770							AT2G44280						AT5G67410
AT3G06450	BOR3						AT1G04530	TPR4					AT3G23020
AT2G32920	PDIL2-3						AT3G13080	ABCC3					AT5G45750	RABA1C
AT3G11820	SYP121						AT1G63740						AT3G61160
AT1G22180							AT1G04550	IAA12					AT4G26810
AT2G02390	ATGSTZ1						AT4G10960	UGE5					AT1G18390
AT4G23270	CRK19						AT1G35220						AT1G72680	CAD1
AT3G03640	BGLU25						AT1G77122						AT3G50700	GAF1
AT4G17900							AT3G25070	RIN4					AT5G25500
AT5G50460	SEC61G2						AT2G24990						AT1G62350
AT5G66250							AT5G42010						AT5G15970	KIN2
AT3G10500	NAC053						AT1G58983	RPS2B					AT3G59890	DAPB2
AT1G77370							AT3G19190	ATG2					AT1G09190	PCMP-E70
AT5G27720	LSM4						AT5G40880	ZFWD3					AT4G15280	UGT71B5
AT1G10210	MPK1						AT3G15580	ATG8I					AT5G44005
AT3G19010							AT1G71880	SUC1					AT1G48330
AT2G33150	PED1						AT5G04290	RDM3					AT2G04530	TRZ2
AT5G37480							AT1G75130	CYP721A1					AT5G42420	URGT3
AT3G54010	PAS1						AT2G40650	PRP38					AT1G29395	COR413IM1
AT3G60180	UMK1						AT5G42540	XRN2					AT4G37140	MES20
AT1G65820							AT4G04740	CPK23					AT5G23575
AT4G26910							AT4G04920	MED16					AT1G11220
AT1G30640							AT5G35370						AT1G78850
AT4G28510	PHB1						AT1G30420	ABCC11					AT3G05800	BHLH150
AT1G10865							AT2G45910	PUB33					AT3G12830	SAUR72
AT3G49725							AT3G02520	GRF7					AT1G51940	LYK3
AT3G56170	CAN1						AT5G38630	CYB561B					AT4G21570
AT3G14130	GLO4						AT1G67860						AT2G30870	GSTF10
AT3G26090	RGS1						AT3G07780	OBE1					AT4G39090	RD19A
AT1G02305	CATHB2						AT4G16860	RPP4					AT1G19570	DHAR1
AT1G65540							AT1G10920	LOV1					AT5G10695
AT3G21640	FKBP42						AT4G31180	IBI1					AT1G66760	DTX9
AT5G18490							AT1G71040	LPR2					AT5G17190
AT1G74680							AT5G17060	ATARFB1B					AT3G28640	PCMP-E79
AT5G19690	STT3A						AT4G35600	CONNEXIN					AT4G29610	CDA6
AT5G50520							AT2G41220	GLU2					AT5G65300
AT5G50630							AT4G36040	ATJ11					AT3G45140	LOX2
AT2G14720	VSR4						AT5G23520						AT1G19020
AT4G31170							AT2G17220	PIX13					AT4G25470	DREB1C
AT1G15120							AT1G21900						AT1G34380
AT4G19880							AT5G18040	HTT2					AT5G43860	CLH2
AT1G28260	SMG7L						AT5G45480						AT5G46330	FLS2
AT1G49350							AT5G40910						AT1G59990	RH22
AT1G50430	DWF5						AT2G17760	APF1					AT3G54090	FLN1
AT2G47470	PDIL2-1						AT1G70250						AT4G25630	MED36A
AT5G61530							AT2G15080	AtRLP19					AT3G60710
AT1G09100	RPT5B						AT4G35230	BSK1					AT4G03610
AT2G01720	OST1B						AT5G53370	ATPMEPCRF					AT2G34090	MEE18
AT1G17500	ALA4						AT2G42950						AT1G44890
AT2G03120	SPP						AT1G59620	CW9					AT2G46240	BAG6
AT3G56800	CAM5						AT4G34480						AT2G20880	ERF053
AT2G17790	VPS35A						AT4G22920	SGR1					AT4G39260	RBG8
AT4G38790							AT4G31130						AT4G11690
AT1G21770							AT3G08690	UBC11					AT1G11950
AT5G51290	CERK						AT5G57035						AT5G06310	POT1B
AT5G12890	UGT92A1						AT4G02450	P23-1					AT1G52720
AT1G75510							AT2G36330						AT5G03460
AT1G59580	MPK2						AT5G39040	ABCB27					AT5G49410
AT3G28940	AIG2B						AT2G40270						AT4G33150
AT1G19360	RRA3						AT3G60520						AT3G22190	IQD5
AT5G16910	CSLD2						AT5G38980						AT1G05575
AT2G25110	SDF2						AT1G53350	RPP8L2					AT4G15640
AT4G34180	CYCLASE1						AT3G44670						AT3G44750	HDT1
AT5G46180	DELTA-OAT						AT5G24520	TTG1					AT4G17230	SCL13
AT3G09830	PCRK1						AT5G25140	CYP71B13					AT4G35770	STR15
AT4G24690	NBR1						AT4G00290	MSL1					AT3G15130	PCMP-H86
AT1G78620							AT5G21090	LRR1					AT2G37310	PCMP-E49
AT5G18480	IPUT1						AT5G40170	AtRLP54					AT1G23060
AT2G04900							AT5G58930						AT3G18020
AT1G32130	IWS1						AT5G03160	P58IPK					AT3G58520
AT3G06810	IBR3						AT2G24180	CYP71B6					AT3G15000	MORF8
AT4G29040	RPT2A						AT5G49610						AT4G23030	DTX49
AT3G49800							AT4G36990	HSFB1					AT5G46860	SYP22
AT4G11260	SGT1B						AT1G09050						AT2G03380	PCMP-E47
AT3G58600							AT4G12720	AtNUDT7					AT3G50500	SPK-2-2
AT1G64710							AT5G12480	CPK7					AT4G33700	CBSDUF6
AT5G65750							AT5G04910						AT1G44350	ILL6
AT3G42790	AL3						AT3G45640	MPK3					AT4G21920
AT5G10610	CYP81K1						AT4G23250	EMB1290					AT2G15400	NRPD3B
AT5G04020	PICBP						AT2G39840	TOPP4					AT5G16950
AT2G33630							AT3G03890						AT4G11360	RHA1B
AT2G31810							AT5G06960	TGA5					AT2G47890	COL13
AT1G32340	NHL8						AT5G22060	ATJ2					AT5G25350	EBF2
AT5G51620							AT4G28570	FAO4B					AT2G37690
AT5G23510							AT5G63680						AT3G28930	AIG2A
AT5G60980							AT4G00330	CRCK2					AT2G46600	KIC
AT4G17720							AT3G44480	RPP1					AT3G28370
AT2G15230	LIP1						AT4G16890	SNC1					AT5G06400
AT5G45250	RPS4						AT3G27610						AT4G27560	UGT79B2
AT4G00355	ATI2						AT1G68000	PIS1					AT3G25870
AT5G42890	ATSCP2						AT5G02502	OST4B					AT5G64260	EXL2
AT5G16880	TOL1						AT1G73650						AT5G33290	XGD1
AT1G27350							AT1G64060	RBOHF					AT3G50420	PCMP-E85
AT5G08160	ATPK3						AT2G38960	ERO2					AT5G40550
AT3G55260	HEXO1						AT1G52290	PERK15					AT2G38180
AT2G04690							AT4G37560						AT5G14285
AT1G71220	EBS1						AT5G54870						AT1G12845
AT4G19640	RABF2B						AT4G35110						AT4G33990	EMB2758
AT1G22070	TGA3						AT1G55730	CAX5					AT2G18690
AT3G59810	LSM6A						AT5G03330						AT3G05870	APC11
AT1G03740							AT3G53810	LECRK42					AT1G52618
AT2G24360	STY13						AT3G49350						AT3G56330
AT4G32180	PANK2						AT1G09430	ACLA-3					AT3G55940	PLC7
AT2G20320							AT1G16970	KU70					AT1G79470	IMPDH
AT2G43980	ITPK4						AT2G45330	emb1067					AT3G03060
AT5G64440	FAAH						AT1G64610						AT1G20620	CAT3
AT2G26510	NAT3						AT5G06450						AT2G47390
AT5G62740	HIR1						AT1G03430	AHP5					AT1G17745	PGDH
AT3G62360							AT5G50340						AT3G27400
AT5G10560	BXL6						AT3G03110	XPO1B					AT3G27300	G6PD5
AT1G68100	IAR1						AT3G19910	BBR					AT1G13920
AT2G31970	RAD50						AT2G34900	GTE1					AT1G22500	ATL15
AT5G04885							AT2G42520	RH37					AT4G31060	ERF015
AT1G64810	APO1						AT1G64460						AT2G16660
AT3G07680							AT1G30270	CIPK23					AT5G39680	EMB2744
AT5G67320	HOS15						AT5G47580						AT2G18000	TAF14
AT1G60420							AT5G07790						AT1G70690	CRRSP2
AT1G12360	KEU						AT3G21295						AT1G49160	WNK7
AT5G53530	VPS26A						AT5G62610	BHLH79					AT1G04620	HCAR
AT1G53310	PPC1						AT4G24120	YSL1					AT1G09480
AT1G79930	HSP70-14						AT1G12000	PFP-BETA1					AT1G76580
AT3G55830	EPC1						AT1G77500						AT2G12400
AT3G08650							AT3G56950	SIP21					AT2G31840	MRL7L
AT2G37110							AT4G13180						AT1G02400	GA2OX6
AT2G27020	PAG1						AT1G27180						AT5G10300	HNL
AT4G17830							AT5G65210	TGA1					AT3G62890	PCMP-H82
AT1G30000	MNS3						AT5G04260	WCRKC2					AT5G14570	NRT2.7
AT2G05840	PAA2						AT2G33730	RH21					AT4G02710	NET1C
AT1G66670	CLPP3						AT2G39550	GGB					AT1G72416
AT1G03475	CPX1						AT5G50380	ATEXO70F1					AT3G12820	AtMYB10
AT5G08300							AT1G12220	RPS5					AT4G25500	RS40
AT2G33120	SAR1						AT4G12010	DSC1					AT3G56030
AT4G16430	BHLH3						AT5G56660	ILL2					AT4G13850	RBG2
AT2G35510	SRO1						AT1G13020	EIF4B2					AT5G24290	MEB2
AT1G27000							AT2G41880	GK-1					AT3G10020
AT3G11910	UBP13						AT1G78200						AT2G39330	JAL23
AT2G38020	VCL1						AT1G14340						AT3G04950
AT3G09840	CDC48A						AT5G48680						AT2G25730
AT3G56190	ASNAP2						AT2G32800	LECRKS2					AT2G32650
							AT5G01980						AT5G03240	UBQ3
							AT5G04560	DME					AT2G41190	AVT1A
							AT2G19710						AT5G59820	ZAT12
							AT4G34230	CAD5					AT4G30700	DYW9
							AT5G60360	AALP					AT2G34850	MEE25
							AT4G36890	IRX14					AT3G17160
							AT3G18370	SYTF					AT5G09950	PCMP-H35
							AT1G50380						AT3G16420	PBP1
							AT5G20990	CNX1					AT5G42570
							AT3G46530	RPP13					AT1G13990
							AT3G24180						AT4G18440
							AT3G59020						AT5G06620	ATXR4
							AT1G78920	AVPL1					AT2G02810	UTR1
							AT1G14330						AT1G33350	PCMP-E57
							AT4G38260						AT5G26800
							AT3G51000						AT1G69200	FLN2
							AT5G58120						AT3G10410	SCPL49
							AT3G07040	RPM1					AT5G24080
							AT5G11560						AT1G56130
							AT3G47250						AT1G47710
							AT4G23850	LACS4					AT1G17630	PCMP-E72
							AT3G59090						AT1G67650
							AT4G32360	MFDR					AT4G36580
							AT4G38360	LAZ1					AT5G59010	BSK5
							AT1G27100						AT2G39980
							AT3G46510	PUB13					AT1G77170	PCMP-E21
							AT3G15430						AT5G47590
							AT1G79670	WAKL22					AT5G08610	RH26
							AT4G36220	CYP84A1					AT3G49551
							AT1G26550						AT5G61940
							AT1G56440	TPR5					AT2G30860	GSTF9
							AT5G56260						AT5G54490	PBP1
							AT1G48490						AT1G07430	AIP1
							AT2G26600						AT1G51610	MTPC4
							AT3G22330	RH53					AT3G03630	CS26
							AT1G03060	SPI					AT3G56550	PCMP-H80
							AT1G80460	GLPK					AT1G46768	RAP2-1
							AT1G68300						AT5G64860	DPE1
							AT1G59960						AT3G16720	ATL2
							AT3G26180	CYP71B20					AT5G27820
							AT3G14920						AT1G16000
							AT1G54440						AT3G07580
							AT4G02410	LECRK43					AT1G69870	NPF2.13
							AT3G49060	PUB32					AT4G04180
							AT3G01720	SERGT1					AT1G80480	PTAC17
							AT1G20100						AT5G03630	MDAR2
							AT3G19870						AT2G04860	PCMP-E74
							AT3G53390						AT3G49142	PCMP-H77
							AT1G31280	AGO2					AT1G62260	PCMP-E10
							AT2G38710						AT1G48570
							AT4G37310	CYP81H1					AT2G33680
							AT5G35200						AT4G31050	LIP2P
							AT1G63900	SP1					AT5G04780	PCMP-H16
							AT2G16430	PAP10					AT5G55560	WNK11
							AT3G48320	CYP71A21					AT4G27440	PORB
							AT1G49710	FUT12					AT4G12900
							AT3G28670						AT5G60540	PDX2
							AT2G48110	MED33B					AT4G24015	RHA4A
							AT1G70590						AT5G14780	FDH1
							AT4G10920	KELP					AT3G29575	AFP3
							AT2G46450	CNGC12					AT5G65207
							AT5G02620	ANK1					AT5G13200
							AT1G64140						AT2G01730	CPSF73-II
							AT1G23900	GAMMA-ADR					AT2G16650	PRORP2
							AT2G43420	3BETAHSD/D3					AT5G09840
							AT1G67490	GCS1					AT5G47230	ERF5
							AT4G03080	BSL1					AT1G10760	GWD1
							AT5G67540						AT1G73500	MKK9
							AT4G16990	RLM3					AT1G53645
							AT3G01590						AT2G11910
							AT5G46470	RPS6					AT2G34400	PCMP-E23
							AT4G17570	GATA26					AT5G46160	HLP
							AT5G07300	BON2					AT4G17140
							AT5G11500						AT1G30960	ERG
							AT1G73670	MPK15					AT3G53360	PCMP-E86
							AT4G16130	ARA1					AT5G38890
							AT5G17890	DAR4					AT1G23450
							AT2G11520	CRCK3					AT2G27775
							AT5G44790	RAN1					AT1G63720
							AT3G07980	MAP3KE2					AT1G13950	ELF5A-1
							AT3G12360	ITN1					AT2G36380	ABCG34
							AT1G11260	STP1					AT1G05010	ACO4
							AT2G02960						AT1G03760
							AT5G03340	CDC48E					AT3G18800
							AT5G48620	RPP8L4					AT1G03730
							AT4G19670						AT1G72690
							AT3G09690						AT1G14060
							AT2G34040						AT2G34260	WDR55
							AT2G06990	HEN2					AT3G17790	PAP17
							AT5G55100						AT1G26800	MPSR1
							AT1G61140	EDA16					AT5G62990	emb1692
							AT3G61010						AT3G21300
							AT1G60490	ATVPS34					AT1G30620	MUR4
							AT5G44870	LAZ5					AT1G14687	ZHD14
							AT1G56510	ADR2					AT3G53690
							AT3G55960						AT2G25735
							AT5G63020						AT1G21130	IGMT4
							AT1G10130	ECA3					AT1G32630
							AT3G04110	GLR1.1					AT4G00620	FOLD4
							AT2G17200	DSK2B					AT5G02260	EXPA9
							AT2G35060	KUP11					AT5G13230	PCMP-H89
							AT1G04850						AT1G52920	GCR2
							AT1G63880	RLM1B					AT5G37570	PCMP-E37
							AT2G22480	PFK5					AT1G11530	CXXS1
							AT5G23490						AT5G15025
							AT2G33435						AT1G07130	STN1
							AT3G58640						AT3G06500	INVC
							AT4G23650	CPK3					AT3G63010	GID1B
							AT5G15730	CRLK2					AT3G22690
							AT3G52880	ATMDAR1					AT1G56570	PCMP-E64
							AT1G14740	OBE3					AT1G27450	APT1
							AT3G17240	LPD2					AT4G14170	PCMP-E17
							AT3G04580	EIN4					AT5G37740
							AT4G00570	NAD-ME2					AT5G61590	ERF107
							AT2G33530	SCPL46					AT5G62350
							AT2G44410						AT5G45140	NRPC2
							AT4G21450						AT5G06550
							AT5G43100						AT3G14172
							AT4G16950	RPP5					AT5G47060
							AT3G27390						AT3G44260	CAF1-9
							AT5G62130						AT1G79120
							AT1G33050						AT5G18820	CPN60A2
							AT1G02120	VAD1					AT3G48500	PDE312
							AT2G04305						AT3G17830
							AT4G03200						AT4G31070	PCMP-E7
							AT3G61140	CSN1					AT4G33170	PCMP-H53
							AT3G63500	OBE4					AT3G30305
							AT1G50410	CHR28					AT1G71260	WHY2
							AT1G13090	CYP71B28					AT3G48250
							AT2G17420	NTR2					AT5G14550
							AT5G58410						AT1G06460	ACD32.1
							AT1G32230	RCD1					AT5G04895
							AT5G03540	ATEXO70A1					AT1G25360	PCMP-H74
							AT5G52530						AT5G40480	GB210
							AT5G04920	VPS36					AT1G04570
							AT4G27020						AT5G26040	HDA2
							AT2G39970	PXN					AT1G74930	ERF018
							AT1G16700						AT4G16190	RD19C
							AT1G34190	NAC017					AT4G35480	ATL45
							AT4G16143	IMPA2					AT4G27130
							AT4G35260	IDH1					AT2G25950
							AT2G17820	AHK1					AT3G52180	DSP4
							AT5G09890						AT2G36220
							AT4G12120	SEC1B					AT1G02370
							AT5G44240	ALA2					AT3G48350	CEP3
							AT1G66980	SNC4					AT4G18520	PCMP-A2
							AT5G50000						AT1G31840
							AT4G10730						AT2G27310
							AT5G15400	PUB1					AT3G25597
							AT4G26970	ACO2					AT2G01170	BAT1
							AT5G41950	HLB1					AT5G61360
							AT2G27600	SKD1					AT5G11670	NADP-ME2
							AT5G43470	RPP8					AT3G53630
							AT1G06290	ACX3					AT3G18580
							AT3G02260	BIG					AT5G41260	BSK8
							AT2G02560	CAND1					AT1G76600
							AT1G07670	ECA4					AT4G20020	MORF1
							AT5G16680						AT3G58590
							AT1G59820	ALA3					AT2G34200
							AT2G31400	GUN1					AT5G18130
							AT4G20850	TPP2					AT3G20960	CYP705A33
							AT2G18960	AHA1					AT2G16365
							AT3G07160	ATGSL10					AT2G19490
							AT5G60410	ATSIZ1					AT2G46640
							AT2G26780						AT3G56880
							AT1G30400	ABCC1					AT5G03200	LUL1
							AT5G65950						AT3G02330	PCMP-E90
							AT4G02570	CUL1					AT5G66070
													AT4G16835	DYW10
													AT5G23850
													AT1G30360	ERD4
													AT1G18800	NRP2
													AT5G23820	ML3
													AT5G18210
													AT1G04840	PCMP-H64
													AT4G14230	CBSDUF2
													AT2G12170
													AT1G77360
													AT5G18525	GFS12
													AT5G56630	PFK7
													AT1G69210
													AT1G09415	NIMIN-3
													AT5G13490	AAC2
													AT1G18720
													AT4G02930	TUFA
													AT5G01830	PUB16
													AT2G38470	WRKY33
													AT4G13330
													AT4G18205	PUP22
													AT1G67660
													AT5G53800
													AT1G63730
													AT5G09420	OM64
													AT2G46390	SDH8
													AT5G03470	B'ALPHA
													AT2G28400
													AT3G28007	SWEET4
													AT3G13880	PCMP-E89
													AT3G55470
													AT2G22070	PCMP-H41
													AT5G22250	CAF1-11
													AT1G02770
													AT5G15640
													AT5G50200	NRT3.1
													AT1G20696	HMGB3
													AT1G52450
													AT2G38670	PECT1
													AT1G13410
													AT3G44860	FAMT
													AT2G30942
													AT3G22310	RH9
													AT3G58680	MBF1B
													AT2G33210	HSP60-2
													AT5G40405	PCMP-H14
													AT2G22570	NIC1
													AT1G13930
													AT1G33970	IAN9
													AT1G45332	MEFG1
													AT2G39400
													AT2G28930	APK1B
													AT5G61520	STP3
													AT3G53310	REM20
													AT2G18170	MPK7
													AT1G59930
													AT3G57930
													AT1G74560	NRP1
													AT1G09350	GOLS3
													AT4G14716	ARD2
													AT1G62730
													AT2G20585	NFD6
													AT1G15230
													AT1G23170
													AT3G58270
													AT1G52710
													AT3G48830
													AT2G22400
													AT4G15130	ATCCT2
													AT1G26690
													AT1G52000	JAL5
													AT4G26370
													AT1G11475	NRPB10
													AT1G69350	PCMP-E66
													AT1G74230	RBG5
													AT2G38530	LTP2
													AT1G02260
													AT1G05310	PME8
													AT2G06050	OPR3
													AT2G17140
													AT1G24240
													AT2G41430	ERD15
													AT4G03820
													AT5G08490	PCMP-E32
													AT1G60140	TPS10
													AT5G49190	SUS2
													AT3G13672
													AT1G01010	NAC001
													AT1G08920	ESL1
													AT2G38550	FAX3
													AT1G14040	PHO1H3
													AT2G02740	WHY3
													AT2G37678	FHY1
													AT4G14420
													AT3G18760
													AT1G76300	SMD3A
													AT3G53800	Fes1B
													AT2G28080	UGT86A2
													AT3G03470	CYP89A9
													AT3G14050	RSH2
													AT1G22370	UGT85A5
													AT3G46970	PHS2
													AT5G56520
													AT1G17490
													AT1G16840
													AT1G17380	TIFY11A
													AT5G42450	PCMP-E102
													AT1G45110
													AT4G27410	RD26
													AT1G02340	HFR1
													AT3G22900	NRPD7
													AT3G11460	PCMP-H52
													AT2G20780	PLT4
													AT5G15700
													AT3G06320
													AT1G16500
													AT5G66880	SRK2I
													AT4G17100
													AT3G15140
													AT5G56940	RPS16-2
													AT1G31550
													AT2G32180	PTAC18
													AT1G23280
													AT2G39725
													AT2G20530	PHB6
													AT3G48530	KING1
													AT3G52905
													AT2G43550	ATTI6
													AT2G35240	MORF6
													AT5G10790	UBP22
													AT4G04190
													AT5G27860
													AT5G62370
													AT4G28150
													AT3G10110	TIM22-1
													AT4G33960
													AT2G25355
													AT3G07860	SNRNP25
													AT4G24175
													AT4G21065	PCMP-H28
													AT1G13330	HOP2
													AT1G20693	HMGB2
													AT5G64430
													AT2G34810
													AT3G07750
													AT1G63250	RH48
													AT1G55040
													AT1G33265	FAX4
													AT5G15650	RGP2
													AT3G51390	PAT10
													AT3G49550
													AT1G15510	PCMP-H73
													AT3G23280	XBAT35
													AT1G17744
													AT1G54570
													AT1G16916
													AT2G26200
													AT1G02870
													AT1G70810	CAR7
													AT3G53940
													AT5G14270	BET9
													AT1G54100	ALDH7B4
													AT1G21680
													AT5G66631
													AT1G53110	PPI4
													AT5G57887
													AT2G36410
													AT2G12190
													AT1G31010	OSB4
													AT2G39020
													AT3G56900	AAAS
													AT1G74240
													AT2G16720	MYB7
													AT3G12490	CYS6
													AT5G52850	PCMP-H31
													AT2G39050	EULS3
													AT1G63830
													AT4G24960	HVA22D
													AT2G20940
													AT5G19960
													AT1G03540	PCMP-E4
													AT3G57520	RFS2
													AT2G47650	UXS4
													AT3G22200	POP2
													AT5G16370	AAE5
													AT4G24220	VEP1
													AT4G36970
													AT1G28690	PCMP-E34
													AT3G12030
													AT5G10110
													AT1G26740
													AT1G14205
													AT1G27330
													AT1G52370
													AT5G01100	FRB1
													AT5G46680
													AT3G16460	JAL34
													AT5G44580
													AT3G05160
													AT1G12790	PTD
													AT4G17940
													AT1G18630	RBG6
													AT1G48360	FAN1
													AT3G27280	PHB4
													AT1G67510
													AT1G20230	PCMP-H21
													AT1G15720	TRFL5
													AT5G16930
													AT1G65520	ECI1
													AT1G24400	LHT2
													AT3G50210
													AT3G57150	CBF5
													AT5G58200
													AT2G37920	emb1513
													AT5G57150
													AT5G52070
													AT3G55580
													AT5G26220	GGCT21
													AT4G36680
													AT1G80110	PP2B11
													AT2G01390
													AT5G10410
													AT3G55610	P5CSB
													AT4G01037	WTF1
													AT4G17610
													AT1G80720
													AT5G44280	ATRING1A
													AT1G28070
													AT5G42050
													AT2G22500	PUMP5
													AT4G12750
													AT5G62910
													AT3G13150
													AT1G07040
													AT5G18790
													AT5G55180
													AT1G11960
													AT4G33540
													AT5G06510	NFYA10
													AT3G09910	RABC2B
													AT5G64650
													AT5G25390	SHN3
													AT4G16710
													AT3G17020
													AT5G65640	BHLH93
													AT1G66410	CAM4
													AT5G58070	TIL
													AT5G02050
													AT5G60870
													AT5G27380	GSH2
													AT1G80270	PPR596
													AT1G20050	HYD1
													AT2G17990
													AT4G26780	AR192
													AT5G67300	MYB44
													AT1G16480
													AT1G20510	4CLL5
													AT1G05720
													AT2G35520	DAD2
													AT1G75120	RRA1
													AT5G16040
													AT4G03420
													AT1G22250
													AT1G17455	EFL4
													AT3G42860
													AT1G14620	DECOY
													AT4G16630	RH28
													AT4G30710	AUG8
													AT1G77210	STP14
													AT5G27930	PPC6-7
													AT5G66860
													AT3G18930	ATL65
													AT4G35850
													AT2G24240
													AT1G14360	UTR3
													AT5G60040	NRPC1
													AT2G32380
													AT2G16930
													AT5G27520	PNC2
													AT5G57320	VLN5
													AT4G21550	VAL3
													AT3G26580
													AT2G35790
													AT2G37400
													AT2G31725
													AT2G28660
													AT1G68520	COL6
													AT1G12710	AtPP2-A12
													AT5G08400
													AT2G40140	CZF1
													AT2G20060
													AT4G18840	PCMP-E101
													AT4G30660
													AT2G21710	MTERF2
													AT5G19440
													AT1G63380
													AT5G64560	MRS2-2
													AT5G16820	HSFA1B
													AT1G60640
													AT3G57280	FAX1
													AT2G31890	RAP
													AT5G23690
													AT1G11940
													AT1G76060	EMB1793
													AT1G32920
													AT3G15840	PIFI
													AT5G26680
													AT1G52600
													AT4G36500
													AT2G02570
													AT4G27870
													AT5G58620
													AT3G11040
													AT1G06620
													AT5G66052
													AT3G14120	NUP107
													AT3G07080
													AT5G63420	emb2746
													AT5G47860
													AT4G29190
													AT1G73820
													AT3G61990	OMTF3
													AT5G58920
													AT5G38730
													AT4G35630	PSAT1
													AT1G25275
													AT2G18350	ZHD6
													AT2G34650	PID
													AT5G65205
													AT1G56220
													AT5G62290
													AT4G18280
													AT4G30350	SMXL2
													AT1G08940
													AT1G03820
													AT5G62200	ATS3B
													AT4G34412
													AT5G49525
													AT1G77120	ADH1
													AT1G63480	AHL12
													AT5G39800
													AT2G06255	EFL3
													AT4G31120	PMRT15
													AT2G20390
													AT5G04170	CML50
													AT1G16350
													AT5G07440	GDH2
													AT5G04750
													AT4G36760	ATAPP1
													AT2G45660	SOC1
													AT4G14660	NRPE7
													AT1G09530	PIF3
													AT4G20890	TUBB9
													AT3G10530
													AT3G44160
													AT1G30680
													AT5G62865
													AT1G09794
													AT1G10200	WLIM1
													AT2G16595
													AT4G40070	ATL32
													AT2G15430	NRPB3
													AT3G01790
													AT3G20410	CPK9
													AT5G36890	BGLU42
													AT3G49400
													AT1G26665
													AT3G18680
													AT1G09320
													AT2G17280	PGM
													AT4G29660	EMB2752
													AT1G71800	CSTF64
													AT5G16420
													AT3G43790	ZIFL2
													AT5G13210
													AT1G02660	PLIP2
													AT5G12950
													AT5G51940	NRPB6A
													AT4G16265	NRPB9B
													AT3G07430	YLMG1-1
													AT4G38050	NAT11
													AT1G03830
													AT1G07615	ATOBGM
													AT5G60460
													AT4G09730	RH39
													AT4G33490
													AT5G02020	SIS
													AT3G03020
													AT1G61670
													AT2G39660	BIK1
													AT5G16060
													AT3G05690	UNE8
													AT4G13640	UNE16
													AT2G29540	ATRPC14
													AT5G19020	PCMP-E42
													AT2G34640	PTAC12
													AT1G78895	RTNLB22
													AT4G23040	PUX13
													AT4G23620
													AT5G22290	NAC089
													AT1G61340
													AT5G10070
													AT3G52170
													AT5G56160	SFH14
													AT4G25730
													AT5G24460
													AT2G29630	THIC
													AT2G04030	HSP90-5
													AT1G12730
													AT3G25400
													AT3G16050	PDX12
													AT1G04900
													AT5G16450
													AT1G19240
													AT1G13180	ARP3
													AT3G09040
													AT1G61380	SD129
													AT3G25610	ALA10
													AT5G65020	ANN2
													AT2G34840
													AT2G41670	SIN2
													AT5G27395
													AT5G04760
													AT3G18610	NUCL2
													AT3G63090
													AT5G50720	HVA22E
													AT5G42370
													AT4G28590	MRL7
													AT3G50360	CML20
													AT4G32460
													AT3G04230	RPS16B
													AT4G25340	FKBP53
													AT5G05560	EMB2771
													AT5G24060
													AT5G07620
													AT2G27830
													AT3G11850
													AT5G08100
													AT3G10090	RPS28A
													AT1G80570	FBL14
													AT3G50650	SCL7
													AT5G17840
													AT1G25500
													AT3G08720	ATPK2
													AT4G33480
													AT5G54500	FQR1
													AT3G53760	GCP4
													AT5G67490
													AT4G17260
													AT5G61880	PAM16L1
													AT3G29320	PHS1
													AT1G17510
													AT3G09060
													AT5G41685	TOM7-1
													AT1G72900
													AT3G15710
													AT2G18670	ATL56
													AT3G56070	CYP19-3
													AT3G09735	S1FA3
													AT5G03850	RPS28A
													AT4G39955
													AT3G25210
													AT4G21520
													AT3G16740
													AT2G44310
													AT1G27170
													AT1G70890	MLP43
													AT2G03680	SPR1
													AT5G58787
													AT5G58710	CYP20-1
													AT1G67120	MDN1
													AT3G26540	PCMP-A5
													AT4G04620	ATG8B
													AT1G66240	ATX1
													AT1G14990
													AT1G28140
													AT3G25220	FKBP15-1
													AT1G57990	PUP18
													AT5G37440
													AT2G21250
													AT4G02405
													AT4G16500	CYS4
													AT4G28820
													AT2G39140	SVR1
													AT4G22540	ORP2A
													AT5G60820
													AT2G20930
													AT5G40190
													AT3G56960	PIP5K4
													AT3G01800
													AT1G55500	ECT4
													AT1G56110	NOP56
													AT2G29200	APUM1
													AT1G06143	EMB1444
													AT5G57230
													AT3G20510	FAX6
													AT4G04910	NSF
													AT5G10060
													AT2G43780
													AT4G22780	ACR7
													AT1G05750	PDE247
													AT5G58700	PLC4
													AT4G25970	PSD3
													AT1G03970	GBF4
													AT4G08870	ARGAH2
													AT5G27120	NOP5-1
													AT5G48580	FKBP15-2
													AT3G18600	RH51
													AT5G22650	HDT2
													AT4G30240
													AT1G15800
													AT5G08410	FTRA2
													AT3G08520	RPL41G
													AT1G10590
													AT1G61570	TIM13
													AT5G56950	NAP13
													AT5G15760
													AT1G80920	ATJ8
													AT1G02160
													AT2G21500
													AT1G55140
													AT5G01990	PILS6
													AT3G16180	NPF1.1
													AT5G10820
													AT1G61730
													AT4G11060	MTSSB
													AT1G01650	SPPL4
													AT4G27900
													AT1G61370
													AT3G06790	MORF3
													AT4G29400
													AT1G62310
													AT1G10410
													AT5G39730	AIG2LB
													AT5G64680
													AT2G19385
													AT1G16650
													AT2G16990
													AT5G25790
													AT1G04750	VAMP721
													AT3G04910	WNK1
													AT3G21790	UGT71B7
													AT3G63420	AGG1
													AT2G23810	TET8
													AT4G30150
													AT1G68820
													AT2G23120
													AT3G06680
													AT5G59980
													AT4G21215
													AT5G23880	CPSF100
													AT1G48460
													AT2G47020
													AT5G39590
													AT1G43620	UGT80B1
													AT2G31800
													AT5G50440	MEMB12
													AT1G72040
													AT1G29320
													AT5G55810	AtNMNAT
													AT4G36420
													AT4G18270	TRANS11
													AT3G57430	PCMP-H81
													AT4G18400
													AT4G15260
													AT1G26940	CYP23
													AT1G09815	POLD4
													AT3G63170	FAP1
													AT1G60080
													AT1G07420	SMO2-2
													AT2G06530	VPS2.1
													AT1G28210	ATJ1
													AT5G18440
													AT5G41560
													AT1G27410
													AT4G31240
													AT1G15250	RPL37A
													AT4G19120	ERD3
													AT5G26770
													AT1G67620
													AT2G37990
													AT4G21390	B120
													AT1G43130	LCV2
													AT2G02400
													AT2G17290	CPK6
													AT2G43650	EMB2777
													AT1G01920
													AT3G47550
													AT4G40042
													AT1G16810
													AT3G43520	FAX2
													AT4G34290
													AT5G53420
													AT5G48240
													AT1G60850	ATRPAC42
													AT2G13100
													AT1G13030	COIL
													AT5G20660
													AT1G65040	HRD1B
													AT3G09700	TIM14-2
													AT1G14685	BPC2
													AT1G26260	BHLH76
													AT5G52630	PCMP-H52
													AT5G12390	FIS1B
													AT1G01940	CYP18-1
													AT2G22425
													AT1G77000	SKP2B
													AT1G70300	POT6
													AT5G55510	TIM22-3
													AT2G23940
													AT4G35750
													AT5G08260	SCPL35
													AT4G39730	PLAT1
													AT1G77540
													AT1G71850
													AT3G05640
													AT1G72450	TIFY11B
													AT3G46110
													AT3G02630	S-ACP-DES5
													AT5G50375	CPI1
													AT3G61630	CRF6
													AT2G15690	PCMP-H66
													AT3G61370
													AT1G10522	PRIN2
													AT1G19310
													AT3G27180
													AT1G77550
													AT3G15730	PLDALPHA1
													AT1G65980	PRXIIB
													AT2G18900
													AT3G11270	RPN8B
													AT2G20270
													AT3G26840
													AT3G13160
													AT4G19185
													AT3G62150	ABCB21
													AT1G01670	PUB56
													AT3G07640
													AT5G05110	CYS7
													AT3G13910
													AT3G27420
													AT4G35130	PCMP-H27
													AT2G33370	RPL23A
													AT5G53450	PAP14
													AT3G58530
													AT5G37530
													AT4G28450
													AT3G12587	OST4A
													AT4G38020
													AT5G22270
													AT2G34570	MEE21
													AT5G54430	ATPHOS32
													AT1G65720
													AT1G65660	SMP1
													AT4G03030	OR23
													AT3G07590	SMD1A
													AT3G60530	GATA4
													AT5G42820	U2AF35B
													AT2G19740	RPL31A
													AT3G47640	BHLH47
													AT1G08980	AMI1
													AT4G02230	RPL19C
													AT1G09850	XBCP3
													AT5G14710
													AT2G18876
													AT4G18100	RPL32A
													AT4G07390
													AT4G26310
													AT1G67360
													AT4G04790
													AT3G47820	PUB39
													AT5G39790
													AT2G43810	LSM6B
													AT4G30220	RUXF
													AT1G03340
													AT5G25540	CID6
													AT5G06830
													AT1G53230	TCP3
													AT1G64750	ATDSS1(I)
													AT2G24120	RPOT3
													AT4G25225
													AT2G26790
													AT2G19540
													AT1G64880
													AT5G05950	MEE60
													AT4G29735
													AT5G08340	RIBF2
													AT1G56450	PBG1
													AT1G78890
													AT5G01750
													AT4G02340
													AT1G79390
													AT3G26410	TRM11
													AT3G10985	SAG20
													AT4G28320	MAN5
													AT5G39760	ZHD10
													AT3G19360
													AT1G25550	HHO3
													AT5G41600	RTNLB4
													AT3G51010
													AT1G03860	PHB2
													AT2G19720	RPS15AB
													AT4G27500	PPI1
													AT5G64150
													AT1G20840	MSSP1
													AT3G05000
													AT5G18170	GDH1
													AT5G11310
													AT1G27680	APL2
													AT5G57880	MPS1
													AT1G54580	ACP2
													AT1G14890
													AT3G05120	GID1A
													AT4G01540	NAC68
													AT2G14170	ALDH6B2
													AT5G02860
													AT1G13390
													AT4G15215	ABCG41
													AT3G05937
													AT5G57340
													AT2G18400
													AT5G41120
													AT1G62430	CDS1
													AT1G07830
													AT1G15420
													AT4G35790	PLDDELTA
													AT3G28700
													AT5G24490
													AT5G18640
													AT5G01720	FBL3
													AT4G39300
													AT5G17280
													AT5G47930	RPS27D
													AT2G40720	PCMP-E26
													AT5G11240
													AT4G33670	LGALDH
													AT4G05410	YAO
													AT5G63790	ANAC102
													AT1G15440	PWP2
													AT2G18330
													AT4G27800	PPH1
													AT5G02820	TOP6A
													AT1G73030	CHMP1B
													AT1G14200
													AT1G04870	PRMT10
													AT3G28900	RPL34C
													AT3G58620	TTL4
													AT3G44150
													AT3G06730	CITRX
													AT4G01550	NAC69
													AT3G08510	PLC2
													AT4G20830
													AT3G02650
													AT3G43980	RPS29C
													AT4G20410	GSNAP
													AT5G65650
													AT3G53970
													AT1G70530	CRK3
													AT3G19810
													AT1G70700	JAZ9
													AT1G32260
													AT1G21670
													AT5G66130	RAD17
													AT1G75380	BBD1
													AT5G44780	MORF4
													AT2G46550
													AT5G09510	RPS15D
													AT5G17270
													AT1G70650
													AT1G32580	MORF5
													AT1G12050	FAH
													AT2G44640
													AT3G08800	SIEL
													AT1G63660
													AT1G62660	BFRUCT3
													AT1G56340	CRT1
													AT2G45200	GOS12
													AT1G23820	SPDSYN1
													AT2G04080	DTX2
													AT1G67300
													AT4G37910	HSP70-9
													AT3G14310	PME3
													AT3G18440	ALMT9
													AT2G47850
													AT5G16510	RGP5
													AT5G59000
													AT5G13300	AGD3
													AT1G10090
													AT2G25720
													AT2G27340
													AT3G05200	ATL6
													AT5G54080	HGO
													AT4G13530
													AT5G25754
													AT4G17090	BAM3
													AT1G74020	SSL12
													AT4G01000
													AT4G27120
													AT2G37680
													AT2G25570
													AT5G56360	PSL4
													AT3G12270	PRMT3
													AT3G60640	ATG8G
													AT5G06420
													AT3G03600	RPS2
													AT4G36790
													AT5G02240
													AT5G08790	NAC081
													AT4G23670
													AT5G58290	RPT3
													AT5G48330
													AT3G13860	HSP60-3A
													AT2G39670
													AT4G30330
													AT3G18420	SG1
													AT5G10780
													AT3G48890	MSBP2
													AT5G37590
													AT3G21175	GATA24
													AT3G48170	ALDH10A9
													AT5G38720
													AT1G66430
													AT2G22830	SQE2
													AT5G07610
													AT3G51600	LTP5
													AT1G54160	NFYA5
													AT1G19670	CLH1
													AT2G44760
													AT1G18500	IPMS1
													AT1G74270	RPL35AC
													AT4G32390
													AT1G29330	ERD2A
													AT4G27540	PRA1H
													AT5G38340
													AT3G60980
													AT3G11250	RPP0C
													AT3G16190
													AT2G45000	NUP62
													AT2G37480
													AT1G16740
													AT1G74390	NEN3
													AT5G63620
													AT2G28120
													AT2G43940	HOL3
													AT1G74410	ATL24
													AT4G24610
													AT4G14800	PBD2
													AT2G40510	RPS26B
													AT3G03160
													AT3G12080	emb2738
													AT1G07020
													AT4G33920
													AT2G40360	BOP1
													AT2G01090
													AT1G14300
													AT1G11360
													AT5G13850	NACA3
													AT3G55605
													AT2G45070	SEC61
													AT3G07273
													AT5G19080	LUL3
													AT1G29030
													AT1G68290	ENDO2
													AT3G02070
													AT1G63780	IMP4
													AT2G33840
													AT4G16720	RPL15A
													AT1G07170
													AT2G18840
													AT4G18372
													AT2G19790
													AT4G21580
													AT4G27300	SD11
													AT1G53530
													AT5G40770	PHB3
													AT2G27710	RPP2B
													AT5G27610	ALY1
													AT5G28460
													AT3G66654	CYP21-4
													AT3G10690	GYRA
													AT1G67250
													AT4G31210
													AT1G17080
													AT1G14820
													AT5G23405	HMGB12
													AT2G26230
													AT2G04650
													AT3G27460
													AT4G29010	AIM1
													AT3G19580	AZF2
													AT2G25850	PAPS2
													AT5G67630
													AT4G13520	SMAP1
													AT5G06410
													AT3G53730
													AT3G63080	GPX5
													AT5G47090
													AT5G54760
													AT2G44065
													AT5G40370
													AT5G16750	TOZ
													AT5G57280	RID2
													AT4G23760
													AT4G16000
													AT5G66675
													AT5G06360
													AT5G23230	NIC2
													AT4G18580
													AT2G28360
													AT2G20450	RPL14A
													AT1G07780	PAI1
													AT5G08600
													AT5G15550	WDR12
													AT1G54650
													AT2G27720
													AT3G04020
													AT2G37940	IPCS2
													AT5G51100	FSD2
													AT1G49540	ELP2
													AT2G15860
													AT1G72440	EDA25
													AT5G49650	XK-2
													AT1G09690	RPL21A
													AT5G23570	SGS3
													AT1G59600	ZCW7
													AT5G05060
													AT3G16810	APUM24
													AT4G22220	ISU1
													AT5G20650	COPT5
													AT1G16240	SYP51
													AT5G65000
													AT1G80980
													AT4G02725
													AT1G20020	LFNR2
													AT4G35300	TMT2
													AT5G51830
													AT1G06790
													AT1G02300	CATHB1
													AT2G04520
													AT1G11240
													AT5G40580	PBB2
													AT3G02190	RPL39B
													AT3G10730	SUN2
													AT1G56140
													AT1G06200
													AT2G13840
													AT1G07210
													AT3G49390	CID10
													AT1G01820	PEX11C
													AT1G49410	TOM6
													AT1G69830	AMY3
													AT3G08710	TRX9
													AT4G18530
													AT5G51510
													AT5G60840
													AT4G37120	SMP2
													AT1G74940	FLZ13
													AT4G14320
													AT2G30440	TPP1
													AT1G28150
													AT5G54890
													AT4G26130
													AT2G01080
													AT5G52450	DTX16
													AT4G27340
													AT3G62630
													AT1G64950	CYP89A5
													AT2G36680	VPS37-2
													AT2G17670
													AT3G22480	PDF2
													AT3G52590	RPL40B
													AT4G17150
													AT1G72370	RPSAA
													AT3G18940
													AT2G43090
													AT1G75800
													AT5G49020	PRMT14
													AT3G02875	ILR1
													AT2G20490	NOP10
													AT1G08315
													AT5G62270
													AT5G28220
													AT2G40590	RPS26A
													AT3G02220
													AT4G37320	CYP81D5
													AT4G20930
													AT1G06720
													AT3G60245	RPL37AC
													AT1G66580	RPL10C
													AT2G30930
													AT1G68990	MGP3
													AT1G62610
													AT1G14600
													AT5G01520	AIRP2
													AT1G17450
													AT2G31240
													AT3G23870
													AT3G15970	NUP50B
													AT3G15358
													AT3G07770	HSP90-6
													AT2G32520
													AT2G29960	CYP19-4
													AT2G36240
													AT2G38000
													AT3G46560	TIM9
													AT1G09040
													AT5G39960
													AT2G19120
													AT5G62575	SDH7B
													AT4G33910	P4H9
													AT3G08880	SPC24
													AT5G11580
													AT1G57540
													AT1G27435
													AT1G50970
													AT3G58700	RPL11C
													AT3G19490	NHD1
													AT2G18950	HPT1
													AT1G21930
													AT1G28540
													AT5G25050
													AT2G17450	ATL44
													AT2G44980	CHR10
													AT4G31580	RSZ22
													AT3G07730
													AT2G40940	ERS1
													AT1G79560	FTSH12
													AT2G34585
													AT3G47965
													AT4G10000
													AT4G08460
													AT3G24860
													AT1G14980	CPN10
													AT3G05380	ALY2
													AT3G04400	RPL23A
													AT5G39840
													AT5G63010
													AT5G39850	RPS9C
													AT4G18905
													AT5G56670	RPS30A
													AT4G37660
													AT1G75630	AVA-P4
													AT2G30695
													AT3G13310
													AT1G75140
													AT1G63270	ABCI1
													AT1G30880
													AT3G61620	RRP41
													AT5G64670
													AT1G21690	EMB1968
													AT1G54250	NRPB8A
													AT5G13750	ZIFL1
													AT5G19030
													AT1G76700	ATJ10
													AT1G07820
													AT2G33845
													AT4G38495
													AT1G16470	PAB1
													AT4G03510	RMA1
													AT5G59440	ZEU1
													AT5G63290
													AT1G04400	CRY2
													AT5G65960
													AT3G10850	GLX2-2
													AT1G74950	TIFY10B
													AT1G75200	TYW1
													AT3G54970
													AT5G49400
													AT5G13800	PPH
													AT3G48990	AAE3
													AT4G29820	CFIS1
													AT5G61770	PPAN
													AT4G31860
													AT3G45300	IVD
													AT1G09795	HISN1B
													AT3G17820	GLN1-3
													AT1G05180	AXR1
													AT5G05540	SDN2
													AT2G02760	UBC2
													AT1G77030	RH29
													AT1G69070
													AT4G01710	ARPC5A
													AT5G08120	MPB2C
													AT4G29210	GGT3
													AT5G61170	RPS19C
													AT1G22510
													AT2G40700
													AT5G66050
													AT5G52470	MED36B
													AT1G33410	SAR1
													AT5G06210	S-RBP11
													AT3G46210	RRP46
													AT5G54900	RBP45A
													AT5G66210	CPK28
													AT2G36340	GPL3
													AT1G06000	UGT89C1
													AT5G20900	TIFY3B
													AT1G16560
													AT2G04540	KAS
													AT5G42790	PAF1
													AT2G21240	BPC4
													AT1G19396
[truncated: 970 more rows]

## Sheet: downregulated
731 commonly downregulated genes in "EF vs F veg_down" and "Crep vs C veg down":							788 genes exclusively downregulated in "EF vs F veg_down":						2711 genes exclusively downregulated in "Crep vs C veg down":
AT3G02750							AT1G31730						AT1G18160
AT1G04210							AT4G40030						AT4G10570	UBP10
AT4G35450	AKR2						AT4G34870	CYP18-4					AT1G32070	NSI
AT5G22830	MRS2-11						AT5G13550	SULTR41					AT3G59360	UTR6
AT4G04850	KEA3						AT2G14910						AT3G23300
AT1G31420	FEI1						AT2G24790	COL3					AT3G16630	KIN13A
AT4G23100	GSH1						AT1G23820	SPDSYN1					AT1G13900	PAP2
AT3G58490	LPPD						AT2G28390	MON1					AT2G16920	UBC23
AT2G20190	CLASP						AT1G67840	CSK					AT1G28340	AtRLP4
AT4G38760							AT1G18500	IPMS1					AT5G12430	TPR16
AT3G53500	RS2Z32						AT5G01020	PBL8					AT4G11860
AT3G02720	DJ1D						AT4G39540	SK2					AT1G55090
AT2G01450	MPK17						AT4G10300						AT5G24350
AT2G29650	ANTR1						AT4G28910	AFPH2					AT3G01460	MBD9
AT1G31812	ACBP6						AT3G10920	MSD1					AT1G55325	GCT
AT1G34780	APRL4						AT4G37870	PCKA					AT2G27210	BSL3
AT5G14430							AT5G60920	COB					AT3G53090	UPL7
AT2G01570	RGA						AT3G19170	PREP1					AT5G14720
AT2G47070	SPL1						AT4G32410	CESA1					AT3G07160	ATGSL10
AT3G10160	FPGS2						AT5G13810						AT4G37440
AT3G01060							AT1G01260	BHLH13					AT5G01800
AT5G17310	UGP1						AT5G30510	RPS1					AT2G30800	HVT1
AT4G29100	BHLH68						AT1G75370						AT2G41740	VLN2
AT5G08650							AT2G47650	UXS4					AT5G62600	MOS14
AT1G07110	FKFBP						AT2G01110	TATC					AT1G08030	TPST
AT3G48200							AT3G59050	PAO3					AT4G02560	LD
AT3G14415							AT1G31190	IMPL1					AT5G43130	TAF4B
AT2G31070	TCP1						AT3G22960	PKP1					AT2G45990
AT4G17890	AGD8						AT3G15480						AT2G22720
AT3G14650	CYP72A11						AT2G43020	PAO2					AT3G56050
AT4G00370	PHT44						AT2G47590	PHR2					AT3G22520
AT1G03410	2A6						AT3G42170	HAT					AT2G18960	AHA1
AT5G11710	EPSIN1						AT2G32070	CAF1-7					AT1G27510	EX2
AT3G14420	GLO1						AT5G02250	RNR1					AT5G64920	CIP8
AT4G24620	PGI1						AT3G05350	APP2					AT5G04410	NAC078
AT2G25430							AT1G65260	VIPP1					AT1G66340	ETR1
AT5G54250	CNGC4						AT2G21530						AT2G39760	BPM3
AT1G30120	PDH-E1						AT4G24280	HSP70-6					AT3G18520	HDA15
AT1G06150	EMB1444						AT5G58090						AT3G26810	AFB2
ATCG00500	ACCD						AT3G26070	PAP4					AT5G44290
AT3G13040	PHL6						AT5G27380	GSH2					AT1G08060	MOM
AT3G23820	GAE6						AT1G27910	PUB45					AT2G42810	PAPP5
AT1G36370	SHM7						AT1G03160	FZL					AT4G39150
AT4G16650	OFUT29						AT1G06060						AT2G36720
AT5G12150	ROPGAP6						AT1G30210	TCP24					AT1G58230
AT5G60850	DOF5.4						AT5G16715	EMB2247					AT3G51770	ETO1
AT5G07220	BAG3						AT1G33230						AT4G26100	CKL1
AT3G60750	TKL-1						AT5G57930	APO2					AT5G06120
AT3G43540							AT2G39190	ATATH8					AT3G06250	FRS7
AT1G15950	CCR1						AT5G59450	SCL11					AT3G14690	CYP72A15
AT2G13440							AT1G01510	AN					AT3G27700
AT5G54800	GPT1						AT1G19680						AT5G58950
ATCG00670	CLPP1						AT1G47200	WPP2					AT1G72410
AT4G30060							AT4G34190	SEP1					AT1G12140	FMOGS-OX5
AT5G47390	KUA1						AT2G20495						AT2G21190
AT4G15545							AT3G56010						AT3G13530	M3KE1
AT1G74160							AT1G59750	ARF1					AT1G13640	PI4KG6
AT4G10770	OPT7						AT1G51630	MSR2					AT4G31880
AT3G22890	APS1						AT1G48520	GATB					AT3G55320	ABCB20
AT5G26600	CpNIFS3						AT5G20140						AT2G01600
AT4G04890	PDF2						AT3G20390						AT1G50320	ATHX
AT3G16850							AT4G36190						AT3G23980	BLI
AT4G04350	EMB2369						AT1G19580	GAMMACA1					AT1G80940
AT5G08390							AT2G36250	FTSZ2-1					AT1G26370	RID1
AT1G03440							AT3G08010	ATAB2					AT5G65950
AT1G35510	OFUT9						AT5G61780	TSN2					AT5G03420	PTST
AT2G31450	NTH1						AT5G62690	TUBB3					AT5G14260
AT1G76130	AMY2						AT3G60380						AT4G15415	B'GAMMA
AT1G05140	ARASP2						AT1G06690						AT1G27430
AT3G50750	BEH1						AT1G70310	SPDSYN2					AT4G10590	UBP9
AT1G12820	AFB3						AT4G30580	LPAT1					AT4G13590	PAM71-HL
AT3G06650	ACLB-1						AT5G12250	TUBB6					AT1G68580
AT5G17170	ENH1						AT1G18490	PCO3					AT2G24420
AT1G01120	KCS1						AT5G27560						AT1G52310
AT5G01920	STN8						AT4G29590						AT1G74640
AT2G13360	AGT1						AT4G14340	CKL11					AT2G40980
AT3G17510	CIPK1						AT1G11440						AT2G33610	SWI3B
AT5G15280							AT5G17000						AT5G27650
AT2G25800							AT3G21200	GLUTRBP					AT1G45230	DCL
AT5G40740	3893						AT1G53670	MSRB1					AT3G04740	MED14
AT2G33255							AT5G62000	ARF2					AT2G48060
AT1G54350	ABCC2						AT3G03710	PNP1					AT1G10180	EXO84C
AT3G02690							AT2G02070	IDD5					AT1G17720	PP2AB2
AT4G35470	PIRL4						AT1G32220						AT4G33650	DRP3A
AT2G44160	MTHFR2						AT5G48300	APS1					AT3G19980	FYPP3
AT2G43710	FAB2						AT2G28800	ALB3					AT3G42630
AT1G74840							AT4G26700	FIM1					AT3G17920
AT1G79510							AT5G51110	ATP1					AT1G68830	STN7
ATCG00270	PSBD						AT2G18710	SCY1					AT5G48520
AT5G18500							AT2G26900	BASS2					AT3G12010
AT3G02830	ZFN1						AT1G79160						AT1G49630	PREP2
AT3G54660	EMB2360						AT5G65685						AT1G05500	SYT5
AT3G03770							AT2G30720						AT3G45630
AT1G04430							AT1G31230	AKHSDH1					AT2G26140	FTSH4
AT5G36160	TAT						AT1G21440						AT1G58250	SAB
AT4G01050	TROL						AT3G15360	ATHM4					AT3G60250	CKB3
AT1G71810							AT5G11450						AT3G07880	GDI1
AT2G26080	GLDP2						AT5G41480	DHFS					AT1G59890	SNL5
AT2G30390	FC2						AT1G69830	AMY3					AT1G70180
AT5G58140	PHOT2						AT2G30170						AT1G17340	SAC5
AT2G32970							AT4G25680						AT1G49340	PI4KA1
AT5G51010							AT5G47910	RBOHD					AT5G47840	AMK2
AT1G80760	NIP6-1						AT4G18160	TPK3					AT1G24706	THO2
AT3G57070							AT1G13280	AOC4					AT3G10980
AT4G31850	PGR3						AT4G28706						AT1G01220	FKGP
AT5G54280	VIII-2						AT2G21340	DTX46					AT5G63770	DGK2
AT5G46800	BOU						AT2G37240						AT3G14075
AT3G56080							AT4G38225						AT3G61415	ASK21
AT1G61740							AT2G31040	CGL160					AT1G61140	EDA16
AT1G76080	CDSP32						AT2G01930	BPC1					AT3G15410
AT5G26820	IREG3						AT4G18070						AT3G24880	EAF1A
AT3G06150							AT5G17560	BOLA4					AT5G19820	EMB2734
AT5G35170							AT3G29185						AT3G26560
AT3G17390	METK4						AT4G32330	WDL5					AT1G70320	UPL2
AT3G12920	BRG3						AT5G59550						AT1G48950
AT2G29970	SMXL7						AT4G27720						AT2G14080
AT1G45474	LHCA5						AT5G05730	ASA1					AT3G10360	APUM4
AT5G21105							AT2G21385						AT1G02080
AT5G03040	iqd2						AT5G41700	UBC8					AT4G33530	POT13
AT2G35620	FEI2						AT5G62890	NAT6					AT3G06350	EMB3004
AT1G53840	PME1						AT1G26650						AT4G33200	XI-I
AT4G35090	CAT2						AT1G64150	PAM71					AT2G28370
AT1G32060	PRK						AT3G44160						AT5G57870	EIF(ISO)4G1
AT1G62750	CPEFG						AT1G53300	TTL1					AT4G39100	SHL
AT2G46930	PAE3						AT4G04340	OSCA1					AT3G26935	PAT07
AT1G64770	NDF2						AT3G55250	PSA3					AT4G10730
AT1G16410	CYP79F1						AT3G53620	PPA4					AT3G61700
AT1G68010	HPR						AT1G58235						AT1G21450	SCL1
AT4G31500	CYP83B1						AT3G52500						AT1G06900
AT4G13770	CYP83A1						AT5G17070						AT1G04860	UBP2
AT4G30440	GAE1						AT1G51540						AT5G46390	CTPA1
AT3G47070							AT1G08660	SIA1					AT4G16310	LDL3
AT3G25500	FH1						AT4G14960	TUBA6					AT1G08420	BSL2
AT4G30210	ATR2						AT2G46510	AIB					AT5G07970	0
AT1G20670							AT1G52280	RABG3D					AT5G10450	GRF6
AT2G28880	ADCS						AT3G14595						AT4G13970	0
AT3G60030	SPL12						AT1G35340						AT3G24870	EAF1B
AT4G21750	ATML1						AT3G22780	TSO1					AT2G26770	SCAB1
AT1G16080							AT1G53290	B3GALT14					AT3G48430	REF6
AT4G12460	ORP2B						AT1G05850	CTL1					AT2G26280	CID7
AT1G76670	URGT1						AT1G50450						AT4G35240
AT1G72470	ATEXO70D1						AT1G64900	CYP89A2					AT4G27230	HTA2
AT5G14880	POT8						AT1G22360	UGT85A2					AT1G67140	SWEETIE
AT5G65460	KCA2						AT4G30530	GGP1					AT5G64070	PI4KB1
AT5G55960							AT5G24314	PTAC7					AT5G16280
AT5G16540	ZFN3						AT4G12910	SCPL20					AT1G09020	SNF4
AT2G42750							AT1G12800						AT3G56840
AT4G12310	CYP706A5						AT5G49530						AT2G23390
AT4G39050	KIN7D						AT5G52410						AT4G29220	PFK1
AT2G15620	NIR1						AT3G24430	HCF101					AT4G08920	CRY1
AT5G63710							AT1G18740						AT2G02870	SKIP11
AT5G13000	CALS3						AT3G51500						AT2G38650	GAUT7
AT2G03730	ACR5						AT1G20510	4CLL5					AT2G20830
AT1G49740							AT1G23400	CAF2					AT5G35460
AT5G19390	ROPGAP7						AT4G15110	CYP97B3					AT3G58040	SINAT2
AT5G35630	GLN2						AT5G18100	CSD3					AT1G63490
AT5G02120	OHP1						AT2G34860	PSA2					AT1G32160
AT1G05200	GLR3.4						AT1G58200	MSL3					AT3G03810	EDA30
AT1G31814	FRL2						AT1G73885						AT1G04640	LIP2
AT5G14200	IMDH3						AT1G76380						AT2G30105
AT3G19720	ARC5						AT5G05170	CESA3					AT4G27680
AT3G16570	RALF23						AT1G12230						AT4G16280	FCA
AT5G64240	AMC3						AT1G62640	KAS					ATMG00730	COX3
AT1G34210	SERK2						AT1G15500	AATP2					AT4G02260	RSH1
AT1G49890	QWRF2						AT3G19710	BCAT4					AT3G61240	RH12
AT4G39350	CESA2						AT5G46110	APE2					AT4G14210	PDS
AT1G51440							AT3G23480						AT3G27390
AT5G53500							AT4G33350	TIC22					AT2G24820	TIC55
AT5G67260	CYCD32						AT1G11720	ATSS3					AT1G08520	CHLD
AT1G55690	SFH13						AT5G39790						AT5G27840	TOPP8
AT1G32200	ATS1						AT5G55230	ATMAP65-1					ATMG00410	ATP6-1
AT5G06220							AT5G19770	TUBA3					AT1G24300
AT3G60320	NRG2						AT1G09795	HISN1B					AT5G56290	PEX5
AT1G80380	GLYK						AT1G03680	ATHM1					AT4G01210
AT5G09650	PPA6						AT1G44920						AT4G29440
AT5G54660	HSP21.7						AT2G26500						AT5G52560	USP
AT3G01120	CGS1						AT4G32590						AT1G67890
AT5G64470	TBL12						AT5G39830	DEGP8					AT5G42390	SPP
AT5G59920	ULI3						AT4G03280	PETC					AT2G46500	PI4KG4
AT4G17600	LIL3.1						AT1G78700	BEH4					AT2G37570	SLT1
AT3G53720	CHX20						AT2G28550	RAP2.7					AT3G13320	CAX2
AT3G56760	CRK7						AT5G57440	GPP2					AT1G50840	POLGAMMA2
ATCG01120	RPS15						AT1G14030	LSMT-L					AT5G24740
AT5G62140							AT5G47110	LIL3.2					AT3G63260	ATMRK1
AT5G18860							AT5G57140	PAP28					AT4G37200	HCF164
AT5G13360							AT3G57060						AT3G60350	ARABIDILLO-2
AT5G09660	PMDH2						AT3G52840	BGAL2					AT3G49600	UBP26
AT5G65470	OFUT39						AT4G37300	MEE59					AT1G69410	ELF5A-3
AT5G04590	SIR						AT2G20890	THF1					AT5G16760	ITPK1
AT2G40540	POT2						AT2G30575	GAUT5					AT4G18030
AT2G46650	CYTB5-C						AT3G63490	RPL1					AT5G56730
AT1G75680	AtGH9B7						AT3G18295						AT5G06700	TBR
AT2G21380	KIN7M						AT3G29130						AT2G36810	SGR6
AT4G26860							AT3G02580	STE1					AT4G34480
AT3G11470							AT1G48540						AT3G06290	SAC3B
AT2G01480	ESMD1						AT1G31160	HINT					AT4G11110	SPA2
AT3G07310							AT3G02730	TRXF1					AT1G50620
AT1G16400	CYP79F2						AT2G38680						AT5G40060
AT1G18810	PKS3						AT4G18390	TCP2					AT2G46080
AT5G62020	HSFB2A						AT4G29670	ACHT2					AT2G38610
AT1G03610							AT5G53490						AT4G25640	ATDTX35
AT5G17600	ATL52						AT1G60860	AGD2					AT4G28860	CKL4
AT5G43870							ATCG00905	RPS12C					AT5G07940
AT4G36250	ALDH3F1						ATCG01230	RPS12B					AT5G51150
AT1G29170	SCAR3						AT4G17190	FPS2					AT5G57490	VDAC4
AT1G62250							AT4G29840	TS1					AT1G56560	INVA
AT2G14750	APK1						AT1G79790						AT1G76900	TULP1
AT2G25180	ARR12						AT3G51510						AT5G18260
AT4G19840	PP2A1						AT1G78140						AT2G36480
AT4G28760							AT3G19515						AT4G26870
AT3G26960							AT1G71500						AT4G00450	MED12
AT2G39250	SNZ						AT1G67700	HHL1					AT3G48050
AT4G27700							AT3G62000						AT5G12260
AT4G38740	CYP18-3						AT3G59760	OASC					AT2G45700
AT1G76450	PPD3						AT5G16010						AT2G27450	CPA
AT5G19530	ACL5						AT1G49520						AT1G29750	RKF1
AT4G34610	BLH6						AT3G26300	CYP71B34					AT3G27925	DEGP1
AT3G04730	IAA16						AT1G70820						AT2G48110	MED33B
AT1G55480	ZKT						AT1G07240	UGT71C5					AT5G38850
AT1G80300	AATP1						AT4G10030						AT3G16260	TRZ4
ATCG01060	PSAC						AT4G18140	SSP4b					AT1G09060
AT2G46070	ATMPK12						AT2G27290						AT4G03000	RF298
AT2G27230	LHW						AT1G31410						AT5G41360	XPB2
AT5G35750	AHK2						AT1G74780						AT4G00740
AT2G20610	SUR1						AT1G18840	IQD30					AT1G16020	CCZ1A
AT4G00340	RLK4						AT3G10260						AT1G17110	UBP15
AT5G02180	AVT1D						AT5G14320	RPS13					AT3G17750
AT2G47370							AT3G56650	PPD6					AT1G63430
AT1G18880	NPF2.9						AT2G19940						AT2G42490
AT4G32980	ATH1						AT1G52710						AT1G11680	CYP51G1
AT1G48240	NPSN12						AT5G13410	FKBP19					AT1G27850
AT3G53130	CYP97C1						AT3G61870						AT3G08850	RAPTOR1
AT5G16590	LRR1						AT4G21860	MSRB2					AT5G18280	APY2
AT5G01510	RUS5						AT5G24300	SS1					AT1G63690	SPPL2
AT5G44520							AT4G04640	ATPC1					AT1G73460
AT3G11700	FLA18						AT2G40760	STR7					AT2G18915	ADO2
ATCG00710	PSBH						AT4G23920	UGE2					AT3G08960
AT5G66770	SCL4						AT4G09560	RMR4					AT1G53380
AT5G15090	VDAC3						AT5G23010	MAM1					AT4G16950	RPP5
AT1G65860	FMOGS-OX1						AT3G12120	FAD2					AT2G41900
ATCG00830	rpl2-A						AT1G72450	TIFY11B					AT4G08180	ORP1C
ATCG01310	rpl2-A						AT2G46910	PAP10					AT4G02020	EZA1
AT4G30950	FAD6						AT4G37000	RCCR					AT1G08760
ATCG00040	MATK						AT5G54810	TSB1					AT5G03520	RABE1D
AT4G38430	ROPGEF1						AT5G56760	SAT5					AT3G48310	CYP71A22
ATCG00650	RPS18						AT2G37500						AT1G55680
AT3G05030	NHX2						AT1G11430	MORF9					AT1G73670	MPK15
AT4G25700	BETA-OHASE						AT3G29320	PHS1					AT4G05320	UBQ10
AT5G53760	MLO11						AT3G55640						AT4G32620
AT5G45650	SBT5.6						ATCG00020	PSBA					AT5G35570	OFUT35
AT2G04039							AT2G03240	PHO1-H5					AT5G07980
AT3G58990	IPMI1						AT1G75800						AT2G42770
AT3G19820	DIM						AT5G51545	LPA2					AT5G49820	RUS6
AT1G56500	SOQ1						AT3G49680	BCAT3					AT1G16710	HAC12
AT3G24800	PRT1						AT1G79850	RPS17					AT3G05545
AT4G19450							AT1G73470						AT5G04240	ELF6
AT3G01810							AT4G02530						AT1G75410	BLH3
AT1G42970	GAPB						AT5G07020	MPH1					AT2G31370	POSF21
ATCG00160	RPS2						AT4G32260						AT1G07250	UGT71C4
AT5G53580	PLR1						AT1G71710	IP5P3					AT1G73430
AT3G54600	DJ1F						AT5G65710	HSL2					AT2G16370	THY-1
ATCG00890	NDHB.1						AT5G57345						AT5G35220	EGY1
ATCG01250	NDHB.2						AT2G21170	TIM					AT1G04390
AT5G07460	MRSA2						AT1G52220	CURT1C					AT5G17770	CBR1
AT1G24170	GATL8						AT1G69370	CM3					AT1G07670	ECA4
AT1G70370	PGL3						AT2G35880	WDL4					AT1G54710	ATG18H
AT5G50210	QS						AT3G14980	IDM1					AT5G44150
AT1G76680	OPR1						AT5G63970	RGLG3					AT3G23540
AT2G34710	ATHB-14						AT1G78560	BASS1					AT3G13930
AT2G23755							AT1G13380						AT5G49220
AT2G03710	AGL3						AT3G03150						AT4G04210	PUX4
AT3G21670	NPF6.4						AT5G17870	PSRP6					AT3G15090
AT2G29940	ABCG31						AT1G04820	TUBA4					AT3G50370
AT4G22890	PGRL1A						AT1G05190	RPL6					AT4G14920
AT2G38120	AUX1						AT3G19180	CDP1					AT5G46470	RPS6
AT4G00760	APRR8						AT4G34920						AT3G27770
AT1G72520	LOX4						AT2G01830	AHK4					AT4G13550
AT2G04270	RNE						AT3G23700						AT5G67610
AT5G07690	MYB29						AT5G65220	RPL29					AT2G44090
ATCG00130	ATPF						AT5G03200	LUL1					AT2G23140
AT5G41050							AT2G42880	MPK20					AT1G13440	GAPC2
AT4G37080							AT3G16140	PSAH1					AT5G19855	RBCX2
AT2G43910	ATHOL1						AT3G63410	VTE3					AT5G04810	PPR4
AT5G59730	ATEXO70H7						AT2G34590	E1-BETA-2					AT3G48190	ATM
AT2G34460							AT2G38750	ANN4					AT2G23840
AT4G22290							AT1G77060						AT1G75210
AT1G01790	KEA1						AT1G21350						AT2G01690
AT5G08130	BIM1						AT3G25660	GATA					AT4G02510	TOC159
AT1G60550	MENB						AT5G54600	RPL24					AT3G49430	SR34A
AT1G60800	NIK3						AT5G44720						AT3G26085
AT3G63370	PCMP-H83						AT3G12780	PGK1					AT2G44970
ATCG00520	YCF4						AT2G29450	GSTU5					AT5G53050
AT1G22430							AT1G27130	GSTU13					AT1G53730	SRF6
AT3G55350							AT4G24805						AT3G13060	ECT5
AT5G09350	PI4KB2						AT3G22150	PCMP-E95					AT5G58560	FOLK
AT1G69420	PAT22						AT1G27480	LCAT1					AT4G17740	CTPA2
AT4G35920	MCA1						AT5G01830	PUB16					AT4G38170	FRS9
AT2G22330	CYP79B3						AT1G80780						ATMG00516	NAD1C
ATCG00900	RPS7.1						AT3G03690	UNE7					AT1G17210	ATILP1
ATCG01240	RPS7.2						AT3G62660	GATL7					AT1G73930
AT4G35250							AT3G62910	APG3					AT3G55020
AT5G25840							AT5G35360	CAC2					AT2G27090
AT3G24150							AT3G01510	LSF1					AT1G03040
ATCG00430	NDHK						AT2G21960						AT4G05040
AT2G18328	RL4						AT4G37550						AT5G13590
AT1G11860							AT2G46100						AT5G10330	HISN6A
AT5G14210							AT1G55670	PSAG					AT5G52030
AT2G45340							AT1G79410	OCT5					AT5G06440
ATCG00640	RPL33						AT2G05210	POT1A					AT4G34280
AT1G72500							AT1G69360						AT2G35630	MOR1
AT4G00880							AT2G28810	DOF2.2					AT3G54190
ATCG01100	NDHA						AT2G43540						AT4G31115
AT5G26850							AT4G15765						AT2G41680	NTRC
ATCG00150	ATPI						AT4G02900						AT4G32660	AFC3
AT1G62560	FMOGS-OX3						AT1G11820						AT5G47970
AT2G42300	BHLH48						AT5G01500	TAAC					AT5G04550
AT1G09340	CRB						AT3G20300						AT3G21430	ALY3
AT3G59400	GUN4						AT5G07250	RBL3					AT3G46030	HTB11
AT1G74730							AT1G35420						AT2G02970	APY6
AT3G01180	SS2						AT1G25290	RBL10					AT3G22270	PAT1H1
AT5G65700	BAM1						AT2G43750	OASB					AT2G01820	TMK3
AT5G22090							AT1G13930						AT2G24690
AT3G13110	SAT3						AT5G10690	CBSPPR1					AT5G54170
AT4G38970	FBA2						AT3G54050	CFBP1					AT1G05385	PSB27-2
AT3G61130	GAUT1						AT1G32640	MYC2					AT4G14000
AT1G15260							AT3G50820	PSBO2					AT1G76120
AT2G05100	LHCB2.1						AT1G14590						AT2G17930
AT4G09350	ndhT						AT2G24090	RPL35					AT4G34430	CHB3
AT4G15560	DXS						AT5G52320	CYP96A4					AT2G07658
ATCG00360	YCF3						AT4G24770	CP31A					AT5G22510	INVE
AT5G67440	NPY3						AT2G33800	RPS5					AT1G73170
AT5G62670	AHA11						AT3G26520	TIP1-2					AT3G20120	CYP705A21
ATCG00050	RPS16						AT1G31150						AT5G47040	LON2
AT1G49010							AT5G36120	CCB3					AT5G45050	RRS1B
ATCG00120	ATPA						AT5G19940	PAP8					AT3G16100	RABG3C
AT2G46870	NGA1						AT1G31330	PSAF					AT1G74910
ATCG00740	RPOA						AT5G43950						AT1G29820
AT4G27430	CIP7						AT3G02510						AT2G07695
AT3G54690	SETH3						AT5G05970	NEDD1					AT2G25660	EMB2410
AT3G05900							AT4G34980	SBT1.6					AT5G50860
AT4G12390	PME1						AT2G37620	ACT1					AT1G78540	SHB
AT3G02250	OFUT21						AT2G20680	MAN2					AT3G61600	POB1
AT1G10360	GSTU18						AT1G16300	GAPCP2					AT1G07700
AT2G26110							AT1G74430	MYB95					AT5G22620
AT2G32440	KAO2						AT1G78995						AT5G48220
AT1G07180	NDA1						AT2G05310						AT3G59040
AT1G20810	FKBP18						AT1G60600	ABC4					AT4G16580
AT5G07700	MYB76						AT1G78915						AT1G71697	CK1
AT4G35290	GLR3.2						AT5G16810						AT4G34720	VHA-c3
ATCG00470	ATPE						AT2G20260	PSAE2					AT1G30470
ATCG00800	RPS3						AT2G31360	ADS2					AT2G31130
AT1G56580	SVB						AT4G21215						AT4G26610	D6PKL1
AT1G51110	PAP12						AT1G74470	CHLP					AT5G59960
ATCG00180	RPOC1						AT4G17560						AT4G18130	PHYE
ATCG00480	ATPB						AT5G52970						AT4G32700	TEB
AT1G49840							AT5G38520						AT4G19200
AT5G46790	PYL1						AT1G78070						AT5G15440	EDL1
AT4G26850	VTC2						AT4G33625						AT5G10490	MSL2
AT2G46970	PIL1						AT2G42320						AT1G35516
AT2G43240							AT1G48350	RPL18					AT5G28850	B''BETA
AT2G17260	GLR2						AT4G02425						AT4G27840	PHYL2.1
AT3G05910	PAE12						AT3G47470	LHCA4					AT3G03520	NPC3
AT5G58300							AT5G59250						AT1G27320	AHK3
ATCG00440	NDHC						AT5G63980	SAL1					AT3G01660
AT2G32640							AT2G33450	RPL28					AT1G67880
AT5G19290							AT4G16155	LPD2					AT5G23280	TCP7
AT5G10180	SULTR21						AT4G32290						AT1G05360	KMS2
AT2G47060							AT1G15220	CCMH					AT5G34850	PAP26
AT4G37760	SQE3						AT4G08170	ITPK3					AT3G45780	PHOT1
AT2G43010	PIF4						AT1G75310	AUL1					AT5G35930
ATCG01040	CCSA						AT2G27810	ATNAT12					AT2G32410	AXL1
AT1G75280							AT1G26920						AT4G26640	WRKY20
AT3G53100							AT1G70700	JAZ9					AT5G55840
AT3G01480	CYP38						AT5G40160	EMB506					AT1G34570
AT5G55620							AT3G48440						AT5G17020	XPO1
ATCG01090	NDHI						AT1G60260	BGLU5					AT1G34260	FAB1D
AT3G02380	COL2						AT4G24830						AT3G12590
AT1G12240	BFRUCT4						AT1G24764	ATMAP70-2					AT5G57360	ZTL
AT5G62430	CDF1						AT1G61520	LHCA3					AT4G27610
AT2G12905							AT1G35680	RPL21					AT2G23740	SUVR5
AT5G48790							AT4G29990						AT5G42270	FTSH5
AT2G24150	HHP3						ATCG00070	PSBK					AT4G36730	GBF1
ATCG01110	NDHH						AT1G10090						AT2G24640	UBP19
AT1G12500							AT2G46110	KPHMT1					AT1G77260
ATCG01010	NDHF						AT3G27906						AT4G09620
AT1G66140	ZFP4						AT1G26230	CPN60B4					AT1G24340	EMB260
AT2G42975							AT5G54200						AT3G45750
AT4G12030	BASS5						AT3G05625						AT1G63700	YDA
AT3G59970	MTHFR1						AT1G64510						ATMG00285	NAD2A
AT2G23760	BLH4						AT5G23120	HCF136					AT1G73730	EIL3
AT1G14840	MAP70.4						AT3G61470	LHCA2					AT1G22140
AT3G46670	UGT76E11						AT5G66570	PSBO1					AT3G57300	INO80
AT1G80640							AT3G56260						AT5G51690	ACS12
AT1G19715	JAL3						AT1G11180						AT4G04970	CALS11
AT3G55630	FPGS3						AT1G32550	FdC1					AT4G14240	CBSDUF1
AT5G19260	FAF3						AT2G18245	0					AT4G32730	PC-MYB1
AT1G12330							AT1G24330	PUB6					AT1G60940	SRK2B
AT4G12830							AT5G41120						AT2G47350
AT3G25570	SAMDC3						AT1G24100	UGT74B1					AT2G31280	CPUORF7
AT5G49215							AT1G15980	PNSB1					AT3G06760
AT4G39940	APK2						AT1G66890						AT1G08510	FATB
AT1G74090	SOT18						AT3G52960	PRXIIE					AT5G49430
ATCG00540	PETA						AT5G20885						AT3G60850
AT1G62050							AT4G10340	LHCB5					AT1G22850
AT1G75820	CLV1						AT3G24770	CLE41					AT5G13650
AT5G64740	CESA6						AT1G78680	GGH2					AT2G01320
AT5G51460	TPPA						AT1G10700	PRS3					AT2G07825
AT2G21330	FBA1						AT5G11460	FLZ10					AT1G13780
AT1G70410	BCA4						AT5G65280	GCL1					AT5G47820	KIN4A
AT4G37930	SHM1						AT3G62030	ROC4					AT3G63130	RANGAP1
ATCG00350	PSAA						AT2G29170						AT2G24520	AHA5
AT1G70670	PXG4						AT3G17070	PER29					AT3G23030	IAA2
ATCG00810	RPL22						AT2G04240	XERICO					AT1G51350
AT3G57400							AT5G67210	IRX15-L					AT1G14560	COAC1
AT3G03780	MS2						AT1G45201	ATTLL1					AT1G69750	COX19-2
AT5G19220	ADG2						AT2G35370	GDH1					AT2G15530
AT1G16060	ADAP						AT2G22230						AT2G30970	ASP1
AT4G09650	ATPD						AT2G35410						AT5G25520
AT4G15920	SWEET17						AT1G51400						AT3G02450	FTSHI3
AT5G52420							AT1G78370	GSTU20					AT1G77300	EFS
AT3G03680							AT3G61080						AT5G12310
AT1G65230							AT3G05410	PPD7					AT5G06770
AT4G03050	AOP3						AT5G42650	CYP74A					AT5G46450
ATCG00420	NDHJ						AT1G50575						AT4G31570
AT5G57030	LUT2						AT2G30570	PSBW					AT5G42620
AT4G31780	MGD1						AT3G15190	RPS20					AT4G27830	BGLU10
AT2G46530	ARF11						AT3G62750	BGLU8					AT4G19520
ATCG00380	RPS4						AT3G63190	RRF					AT5G56250	HAP8
AT4G05110	ATENT6						AT1G61890	DTX37					AT5G56240
AT1G26100	CYB561D						AT3G21055	PSBTN					AT2G19760	PRO1
AT1G78180							AT5G03880						AT2G22090	UBA1A
AT5G12900	IRKI						AT3G62720	XXT1					AT1G09160
AT3G51950							AT1G20020	LFNR2					ATMG01320	NAD2B
AT1G14345							AT1G08380	PSAO					AT5G61960	ML1
AT1G49780	PUB26						AT1G73090						AT5G11700
AT4G24510	CER2						AT3G28860	ABCB19					AT5G50000
AT4G19020	CMT2						AT5G14970						AT4G27050
AT5G23060	CAS						AT3G04910	WNK1					AT2G40860
AT2G35130							AT3G62700	ABCC14					AT3G63070	HULK3
AT3G61420	TFB1-3						AT4G20310	S2P					AT5G35210
AT2G35155							AT5G01530	LHCB4.1					AT5G64460
AT5G17670							AT1G74950	TIFY10B					AT5G61330
AT3G52750	FTSZ2-2						AT1G09350	GOLS3					AT4G11175
AT2G44230							AT3G26060	ATPRX					AT1G76280
AT5G59350							AT1G70760	ndhL					AT5G43310
AT2G29550	TUBB7						AT4G04020	PAP1					AT1G25570
AT1G70280							AT1G06680	PSBP1					AT3G48060
AT4G39710	PNSL4						AT3G44890	RPL9					AT5G12840	NFYA1
AT2G41290	SSL2						AT2G34930						AT3G01040	GAUT13
AT2G39770	CYT1						AT2G37585	GLCAT14C					AT1G08400	MAG2L
AT5G13400	NPF6.1						AT2G27820	ADT3					AT2G07672
AT2G34560							AT4G13800						AT1G68890	PHYLLO
AT2G29510							AT3G10940	LSF2					ATMG01360	COX1
ATCG00170	RPOC2						AT2G06520	PSBX					AT4G27710	CYP709B3
AT5G64230							AT3G58690						AT1G72180	CEPR2
AT1G43650							AT4G23940	FTSHI1					AT4G24560	UBP16
AT2G31790	UGT74C1						AT2G04080	DTX2					AT1G22020	SHM6
AT2G37450							AT4G35320						AT4G20300
AT4G25620							AT1G79500	KDSA1					AT4G39270
AT5G40380	CRK42						AT1G50010	TUBA4					AT1G55880
AT1G08200	AXS2						AT1G20490						AT2G33855
AT4G14040	SBP2						AT5G27390						AT5G19760	DTC
AT3G59780							AT5G53750						AT3G01210
AT1G60000							AT1G77960						AT5G10460
AT1G12860	SCRM2						AT2G35470						AT3G46290	HERK1
AT1G29530							AT4G05180	PSBQ2					AT4G27820	BGLU9
AT2G38460	IREG1						AT1G30380	PSAK					AT3G51920	CML9
AT1G18060							AT4G32570	TIFY8					AT1G68945
ATCG01000	YCF1.1						AT5G43810	AGO10					AT4G05090
AT2G26330	ERECTA						AT1G29930	LHCB1.3					AT5G26910
AT5G42760							AT3G56160	BASS4					AT4G28740
AT2G39470	PNSL1						AT1G65150						AT3G02260	BIG
AT2G01590	CRR3						AT5G02940						AT4G29950
AT5G23860	TUBB8						AT1G06640						AT5G12080	MSL10
AT2G38300							AT4G15215	ABCG41					AT2G17020	FBL10
AT5G42070							AT5G47240	atnudt8					AT4G34240	ALDH3I1
AT4G23290	CRK21						AT1G55140						AT3G44200	NEK5
ATCG00860	YCF2.1						AT1G64200	VHA-E3					AT3G07940	AGD11
ATCG01280	YCF2.2						AT1G76100	PETE1					AT5G06970	PATROL1
AT3G01990	ACR6						AT2G47940	DEGP2					AT5G47780	GAUT4
AT2G21370	XK-1						AT5G48880	KAT5					AT2G28290	SYD
AT5G03140	LECRK82						AT3G27160	GHS1					AT2G35100	ARAD1
AT4G21280	PSBQ1						AT1G79220						AT1G80490	TPR1
AT5G55480	GDPDL4						AT2G36145						AT2G30740	PTI12
AT1G50732							AT3G61830	ARF18					AT1G03520
AT3G50660	CYP90B1						AT2G34420	LHB1B2					AT2G42500	PP2A3
AT1G49580	CRK8						AT4G28660	PSB28					AT1G30510	RFNR2
AT3G11490	ROPGAP4						AT3G09540						AT2G38185
AT4G18570							AT3G17860	TIFY6B					AT2G30460	UXT2
AT4G20270	BAM3						AT4G20430	SBT2.2					AT5G50420	OFUT36
AT5G08050							AT1G49380	CCS1					AT1G47740
AT4G15510	PPD1						AT3G11630	BAS1					AT5G17920	MS1
AT1G60950	FD2						AT5G04360	PU1					AT3G14920
AT1G35780							AT5G05740	EGY2					AT4G05631
AT1G78580	TPS1						AT2G19170	SBT2.5					AT5G62570
AT3G55800	SBPASE						AT4G12320	CYP706A6					AT5G13420
ATCG00820	RPS19						AT4G12800	PSAL					AT5G41580	PIAL2
AT4G27595							AT5G64860	DPE1					AT1G64980
AT5G45720							AT2G22900	GT7					AT3G05050
AT5G09870	CESA5						AT5G16140	CRS2B					AT4G35040	BZIP19
AT4G36360	BGAL3						AT5G21430	NDHU					AT3G47290	ATPLC8
AT3G28130							AT2G20240						AT4G01800	AGY1
AT2G01940	SGR5						AT4G01310	RPL5					AT3G52250
ATCG00770	RPS8						AT4G24972	TPD1					AT1G65190
AT3G06145							AT1G75460						AT5G57610
AT5G55120	VTC5						AT5G46570	BSK2					AT1G20090	ARAC4
AT2G19780							AT5G58260	ndhN					AT3G02150	TCP13
ATCG00750	RPS11						AT5G51820	PGMP					AT3G24550	PERK1
AT4G23490							AT3G25770	AOC2					AT5G22050
AT4G14480	BLUS1						AT1G78630	RPL13					AT4G32420	CYP95
AT4G01150	CURT1A						AT3G51090						AT3G59300
AT1G55360							AT3G48610	NPC6					AT3G55050	PP2C6
AT3G17120							AT3G54910						AT3G17650	YSL5
AT1G19640	JMT						AT1G74970	RPS9					AT3G04940	CYSD1
AT3G56940	CRD1						AT1G32990	RPL11					AT1G18660
AT5G14120							AT4G39980	DHS1					AT3G07700
AT3G18090	NRPD2B						AT4G09510	CINV2					AT4G36140
AT5G62100	ATBAG2						AT5G62710						AT5G55050
AT1G30530	UGT78D1						AT1G66430						AT1G51690	ATB
AT4G19830	FKBP17-1						AT2G43560	FKBP16-3					AT5G09410	EICBP.B
AT1G48600	NMT2						AT5G45930	CHLI2					AT1G54780	TLP18.3
AT4G01080	TBL26						AT3G06035						AT5G33320	PPT1
AT5G37790							AT3G15110						AT4G38200	BIG1
AT5G67150							AT3G18890	TIC62					AT2G48160
AT3G20830	UCNL						AT1G78170						AT2G07644
AT1G66350	RGL1						AT2G43030	RPL3A					AT1G79920
AT2G32500							AT5G63310	NDPK2					AT1G07350	SR45A
AT3G56370	IRK						AT3G13120	RPS10					AT3G11330	PIRL9
AT5G60890	MYB34						AT4G33490						AT1G06730
AT4G31870	GPX7						AT3G55940	PLC7					AT4G02200
AT1G15820	LHCB6						AT1G79460	GA2					AT2G26250	FDH
AT1G52230	PSAH2						AT5G64380						AT5G22400	ROPGAP1
AT4G29720	PAO5						AT5G41140						AT5G42310	CRP1
AT4G18290	KAT2						AT5G55220	TIG					AT1G62630
AT2G34170							AT5G66650						AT1G67530	PUB7
AT5G10150	UFC						AT5G43750	PNSB5					AT3G43220	SAC3
ATCG00490	RBCL						AT1G03130	PSAD2					AT1G06410	TPS7
AT1G74100	SOT16						AT2G27040	AGO4					AT3G52940	FK
AT5G58900							AT1G12550	HPR3					AT3G45010	SCPL48
AT3G16350							AT5G28910						AT2G24270	ALDH11A3
AT2G45970	CYP86A8						AT3G54890	LHCA1					AT5G59890	ADF4
AT1G12900	GAPA-2						AT5G20510	AL5					AT3G46870
AT1G45010							AT3G03200	NAC045					AT4G30100
AT5G61570							AT3G51150	KIN7G					AT2G34310
AT1G44575	PSBS						AT5G54980						AT3G26950
AT2G39850	SBT4.1						AT4G28750	PSAE1					AT2G34630	SPS3
AT5G50800	SWEET13						AT2G06050	OPR3					AT2G41520	TPR15
AT4G20840							AT2G38500						AT3G16010
AT3G23430	PHO1						AT1G65900						AT4G01280	RVE5
AT1G76570	LHCB7						AT5G21920	YLMG2					AT2G11000	ATMAK10
AT1G68940							AT2G47180	GOLS1					AT1G51450	TRO
AT3G20820							AT2G46820	CURT1B					AT4G32600
AT5G67280	RLK						AT1G12775						AT5G48150	PAT1
AT1G27120	GALT4						AT3G63510						AT1G47900	FPP6
AT5G01810	CIPK15						AT3G48420	CBBY					AT5G20840	SAC4
AT2G35860	FLA16						AT5G04330	CYP84A4					AT3G50790
AT1G61500							AT3G08940	LHCB4.2					AT1G56180
AT5G51550	EXL3						AT4G33660						AT3G15220
AT3G04140							AT3G11210	CPRD49					AT2G41940	ZFP8
ATCG00780	RPL14						AT5G06670						AT5G36250
ATCG00790	RPL16						AT3G07210						AT2G07815
AT1G14150	PNSL2						AT5G54270	LHCB3					AT4G00720	ASK8
AT1G20823	ATL80						AT3G62630						AT4G18600	WAVE5
AT4G36240	GATA7						AT5G04820	OFP13					AT3G10270	GYRB1
AT3G23805	RALFL24						AT3G18050						AT4G03415
AT5G45820	CIPK20						AT3G54720	AMP1					AT3G18780	ACT2
AT1G69970	CLE26						AT1G03600	PSB27-1					AT4G30160	VLN4
AT3G06770							AT1G18870	ICS2					AT2G21185
AT1G03055	D27						AT2G36380	ABCG34					AT5G50400	PAP27
AT2G32860	BGLU33						AT3G14240	SBT1.5					AT5G57660	COL5
AT5G47800							AT3G10080						AT4G16990	RLM3
AT2G46710	ROPGAP3						AT5G64040	PSAN					AT2G41980	SINAT1
AT3G46780	PTAC16						AT2G22770	NAI1					AT3G14270	FAB1B
AT3G63140	CSP41A						AT5G43745						AT1G25390	LRK10L-1.1
AT1G10850							AT5G62350						AT3G42180
AT3G03190	GSTF11						AT2G30790	PSBP2					AT3G02350	GAUT9
AT5G39530							AT1G64355						AT5G65450	UBP17
AT5G09220	AAP2						AT2G42530	COR15B					AT1G64970	VTE4
AT3G06550							AT5G60870	0					AT5G08440
AT3G49260	IQD21						AT2G05070	LHCB2.2					AT5G38690
AT3G25560	NIK2						AT1G74880	ndhO					AT1G10870	AGD4
AT2G30040	MAPKKK14						AT4G04810	MSRB4					AT4G33180
AT2G28150							AT4G12880	ENODL19					AT5G24010
AT5G15240	AVT1J						AT4G16146						AT3G04110	GLR1.1
AT3G01670							AT1G15000	SCPL50					AT3G61320
AT4G26790							AT3G25920	RPL15					AT5G18140
AT3G52290	IQD3						AT5G23820	ML3					AT2G39950
AT3G14720	MPK19						AT1G18730	PNSB4					AT4G21460
AT3G07540	FH10						AT4G00180	YAB3					AT3G59910	SKIP35
AT3G15570							AT5G48960						AT1G16800
AT5G66310	KIN7H						AT4G09500	UGT79B7					AT3G19540
AT2G02020	NPF8.4						AT1G12750	RBL6					AT4G36530
AT3G49670	BAM2						AT2G02500	ISPD					AT5G63320	GTE10
AT2G30540	GRXS9						AT5G45840						AT3G61820
AT3G01440	PNSL3						AT5G37630	EMB2656					AT1G76490	HMG1
AT1G18360							AT1G29910	LHCB1.1					AT1G31930	XLG3
AT1G64390	AtGH9C2						AT1G73210						AT2G36850	CALS10
AT3G06868							AT4G37410	CYP81F4					AT1G61190
AT4G14680	APS3						AT3G50240	KIN4B					AT2G31960	CALS2
AT1G15180	DTX13						AT3G53170						AT5G15450	CLPB3
AT3G05730							AT4G24350						AT5G16520
AT1G65590	HEXO3						AT3G54970						AT2G44140	ATG4A
AT1G52510							AT5G59000						AT1G56510	ADR2
AT1G15550	GA3OX1						AT2G22190	TPPE					AT1G19110
AT1G77580	FPP1						AT2G22980	SCPL13					AT5G07890
AT4G26540	RGI3						AT2G34490	CYP710A2					AT2G41630	TFIIB1
AT3G29670	PMAT2						AT5G38120	4CLL8					AT1G73450
AT3G16690	SWEET16						AT1G49660	CXE5					AT2G18760	CHR8
AT3G15680							AT5G13460	IQD11					AT1G11280
AT3G26932	DRB3						AT1G20010	TUBB5					AT1G08490	NFS2
AT2G42200	SPL9						AT3G04690	ANX1					AT3G29180
AT2G03750	SOT11						AT5G01320	PDC4					AT4G40050
AT5G55730	FLA1						AT4G34650	SQS2					AT4G15180	ATXR3
AT2G33570	GALS1						AT3G54930	B'EPSILON					AT1G79030
AT5G66590							AT3G14000	BRXL2					AT5G45170
AT4G26520							AT4G04830	MSRB5					AT5G63020
AT1G75690	LQY1						AT5G17540						AT2G07707
AT5G61270	BHLH72						AT5G67080	MAPKKK19					ATMG00480	ORF8
AT1G70210	CYCD1-1						AT2G22170	PLAT2					AT5G03430
AT3G26700							AT5G27300						AT5G22030	UBP8
AT3G10840							AT5G05630	RMV1					AT1G01050	PPA1
AT4G37750	ANT						AT5G63780	SHA1					AT3G57410	VLN3
AT3G57040	ARR9						AT2G19460						AT1G05150
AT5G50890							AT5G40150	PER63					ATMG00650	NAD4L
AT3G47750	ABCA4						AT2G03760	SOT12					AT1G53510	MPK18
AT5G26000	TGG1						AT1G57770						AT4G39420
AT3G52720	ACA1						AT1G59840	CCB4					AT3G19000
AT5G64330	RPT3						AT4G18440						AT2G28540
AT4G18640	MDIS2						AT1G32470	GDH3					AT3G15470
AT5G37260	RVE2						AT2G24762	GDU4					AT3G56140	RER6
AT4G00755							AT5G06710	HAT14					AT5G23890
AT3G02110	SCPL25						AT4G27657						AT3G26590	DTX29
AT1G19150	LHCA6						AT5G67070	RALFL34					AT4G36640
AT3G63530	BB						AT4G39970						ATMG00580	NAD4
AT1G55260							AT5G17490	RGL3					AT3G07390	AIR12
AT3G53380	LECRK81						AT2G47670	PMEI6					AT4G32190
AT4G30400	ATL13						AT2G35960	NHL12					AT1G28670	ARAB-1
AT4G31590	CSLC5						AT1G77885						AT5G10030	TGA4
AT5G48360	FH9						AT2G42150						AT1G66150	TMK1
AT5G44130	FLA13						AT1G71695	PER12					AT3G10540	PDPK2
AT5G38420	RBCS-2B						AT4G17360	PURU2					AT5G24810
AT5G03120							AT1G50270	PCMP-E42					AT4G17330	ATG2484-1
AT4G12980							AT1G17970						AT1G59970	5MMP
AT5G05580	FAD8						AT3G56810						AT3G16090	HRD1A
AT5G52570	BETA-OHASE						AT4G08590	ORTHL					AT1G53190
AT1G33480	ATL58						AT5G02160						AT5G58540
AT2G46810	BHLH70						AT4G38770	PRP4					AT1G79000	HAC1
AT5G07720	XXT3						AT1G77490	APXT					AT4G18710	ASK7
AT4G24670	TAR2						AT2G34010	SPEAR2					AT5G23110
AT4G39770	TPPH						AT1G12060	BAG5					AT3G51630	WNK5
AT2G41050							AT2G45560	CYP76C1					AT5G66850	MAPKKK5
AT5G48900							AT4G30020	SBT2.6					AT5G04440
AT3G01680	SEOB						AT2G29310						AT1G34630
AT1G05560	UGT1						AT3G02570	PMI1					AT4G29130	HXK1
AT4G31330							AT3G15520	CYP37					AT5G25220	KNAT3
AT5G48060							AT2G29290						AT4G34490	ATCAP1
AT4G21760	BGLU47						AT1G23935						AT3G47080
AT1G67070	PMI2						AT1G14440	ZHD4					AT1G76890	GT-2
AT5G04230	PAL3						AT5G56780	ET2					AT5G60170
AT1G74070	CYP26-2						AT4G25480	DREB1A					AT5G59710	VIP2
AT5G66080							AT2G32100	OFP16					AT5G58330
AT3G25700							AT2G42220	STR9					AT1G17200
AT2G02780							AT4G29360						AT3G53810	LECRK42
AT5G07180	ERL2						AT3G03030						AT3G12350
AT1G14700	PAP3						AT5G44050	DTX28					AT1G78240	QUA2
AT3G17640							AT2G23010	SCPL9					AT1G58807	RDL5
AT3G62390	TBL6						AT3G53530	NAKR3					AT1G59124	RDL5
AT1G78970	LUP1						AT5G61290						AT5G58980	NCER3
AT4G12690							AT1G01250	ERF023					AT5G27240
AT5G47440							AT2G23560	MES7					AT1G47530	DTX33
AT1G72130	NPF5.11						AT4G11211						AT5G50150
AT1G23340							AT5G47380						AT4G31450
AT2G22200	ERF056						AT2G18620						AT1G79640
AT5G44530							AT5G07280	EMS1					AT3G06670
AT5G16000	NIK1						AT2G27130	XYP11					AT1G73020
AT4G10150	ATL7						AT1G77520						AT4G19510
AT5G11590	DREB3						AT1G73325						AT3G17712
AT3G23880							AT2G29300						AT2G15280	RTNLB10
AT2G38210	PDX1L4						AT3G53790	TRFL4					AT4G24100
AT5G16530	PIN5						AT5G18660	DVR					AT1G42540	GLR3.3
AT1G60270	BGLU6						AT3G01960						AT4G33240	FAB1A
AT3G55420							AT3G09550						AT1G65840	PAO4
AT5G66580							AT3G48280	CYP71A25					AT3G04870	ZDS1
AT5G66740							AT4G18670	LRX5					AT5G03110
AT3G01500	BCA1						AT1G48870						AT1G12850
AT5G61350							AT5G52120	PP2A14					AT5G13640	PDAT1
AT4G04840	MSRB6						AT2G45470	FLA8					AT1G18330	RVE7
AT2G04032	ZIP7						AT2G43920	HOL2					AT1G08620	PKDM7D
AT1G78820							AT1G17650	GLYR2					AT5G52870	MAKR5
AT1G69523							AT5G16340	AAE6					AT3G60620	CDS5
AT1G05540							AT3G53900	UPP					AT2G45810	RH6
AT4G39510	CYP96A12						AT5G62720						AT3G55360	ECR
AT1G10657							AT2G45180						AT1G19330
AT5G39860	PRE1						AT5G65410	ZHD1					AT1G62930
AT2G34620							AT4G37110						AT2G27110	FRS3
AT1G01110	IQD18						AT3G16250	PNSB3					AT1G21660
AT1G22590	AGL87						AT3G16280						AT1G33250
AT1G50280							AT4G27440	PORB					AT1G70060	SNL4
AT3G45680	NPF2.3						AT5G51750	SBT1.3					AT5G27100	GLR2.1
AT5G15160	PRE2						AT3G63160						AT1G08680	ZIGA4
AT3G03910	GSH3						AT4G34160	CYCD3-1					AT3G49290	ABIL2
AT4G36570	ATRL3						AT1G76790	IGMT5					AT5G33280	CLC-G
AT3G63200	PLP9						AT3G26330	CYP71B37					AT3G10060	FKBP16-4
AT1G32120							AT4G34900	XDH2					AT3G49650	KIN8B
AT2G45400	BEN1						AT4G31290	GGCT22					AT1G08190	VPS41
AT2G28410							AT4G27370	VIIIB					AT2G46570	LAC6
AT2G45190	YAB1						AT5G05180						AT2G14045
AT1G70985							AT1G24020	MLP423					AT1G02890
AT5G55570							AT5G59130	SBT4.11					AT3G53930
AT1G33170							AT4G28560	RIC7					AT3G22970
AT1G69160							AT5G42200	ATL23					AT5G36940	CAT3
AT4G19050							AT2G21050	LAX2					AT3G29760
AT3G21550	DMP2						AT1G12845						AT1G30440
AT5G46220							AT4G03610						AT2G25420
AT1G52190	NPF1.2						AT1G74930	ERF018					AT3G52870	IQM3
AT4G25780							AT1G49650	CXE4					AT3G10390	FLD
AT4G26530	FBA5						AT1G55152						AT4G31920	ARR10
AT5G19730	PME53						AT5G46830	BHLH28					AT3G44720	ADT4
AT5G45540							AT4G06534						AT5G45060	RPS4B
AT5G46690	BHLH71						AT2G39180	CCR2					AT3G19780
AT3G27690	LHCB2.4						AT4G23020						AT4G05050	UBQ11
AT1G78450							AT2G21640						AT2G20050
AT2G23590	MES8						AT1G77330						AT3G05490	RALFL22
AT2G10940							AT5G65640	BHLH93					AT4G01090
AT5G24105	AGP41						AT3G53800	Fes1B					AT3G03360
AT3G61950	BHLH67						AT2G05790						AT4G25300
AT2G33330	CRRSP11						AT2G43550	ATTI6					AT5G61670	OR
AT1G63650	BHLH2						AT1G30840	PUP4					AT3G26310	CYP71B35
AT1G07450							AT4G06536						AT4G34150
AT5G08000	E13L3						AT3G21950						AT1G03930	CKL9
AT4G02850							AT1G62290	APA2					AT5G28840	GME
							AT2G44040	DAPB1					AT5G64770	RGF9
							AT2G47260	WRKY23					AT2G35260
							AT5G38865						ATMG00820	ORF170
							AT1G26210	ATSOFL1					AT5G07740
							AT5G14360						AT1G73540	NUDT21
							AT5G55250	IAMT1					AT3G15640	COX5B-1
							AT4G17810						AT1G05590	HEXO2
							AT4G15990						AT2G16740	UBC29
							AT2G41300	SSL1					AT5G09460	BHLH143
							AT5G52930						AT1G80030
							AT4G20940						AT5G49970	PPOX1
							AT1G27030						AT3G06590	BHLH148
							AT2G01918	PQL3					AT5G11430
							AT3G59710						AT4G13020	MHK
							AT1G12090	ELP					AT1G30400	ABCC1
							AT4G17460	HAT1					AT3G19800
							AT3G16360	AHP4					AT3G44670
							AT4G01680	MYB55					AT1G08260	POL2A
							AT5G13140						AT5G08110
							AT1G75960	AAE8					AT3G11760
							AT3G22125						AT2G07725
							AT5G45040	PETJ					AT3G02290
							AT5G58310	MES18					AT4G38220
							AT1G72670	IQD8					AT2G35650	CSLA7
							AT4G00670						AT5G22800	EMB86
							AT3G45940	XYL2					AT1G17220	FUG1
							AT4G10310	HKT1					AT2G05940	RIPK
							AT4G15960						AT1G15060
							AT1G75240	ZHD5					AT2G20340	ELI5
							AT5G15720	GLIP7					AT4G16890	SNC1
							AT2G36110						AT5G17570
							AT5G05890	UGT76C5					AT2G35830
							AT1G78260						AT4G25434	ATNUDT10
							AT1G13420	SOT8					AT1G65070
							AT2G35345						AT3G26240
							AT2G45050	GATA2					AT1G12200
							AT2G28560	ATRAD51B					AT3G26080
							AT1G43790	TED6					ATMG00090
							AT1G78990						AT4G17840
							AT3G44990	XTH31					AT1G72840
							AT5G03130						AT5G59770
							AT3G54260	TBL36					AT3G45850
							AT4G19820						AT5G01210
							AT5G45830	DOG1					AT3G61740	ATX3
							AT4G29240						AT3G57190	PRFB3
							AT3G48970	HIPP31					AT2G23380	CLF
							AT5G42610						AT2G22250	PAT
							AT1G31690						AT3G54280	RGD3
							AT3G45430	LECRK15					AT5G07290	ML4
							AT4G27360						AT5G22820
							AT4G02290	AtGH9B13					AT1G69295	PDCB4
							AT2G42870	PAR1					AT4G24020	NLP7
							AT5G47500	PME68					AT3G45900
							AT2G33775	RALFL19					AT3G02130	RPK2
							AT3G61920						AT2G43900
							AT1G13609						AT5G01770	RAPTOR2
							AT3G56980	ORG3					AT2G02480	STI
													AT1G01970
													AT5G64290	DIT2-1
													AT2G41890	SD31
													AT4G39990	RABA4B
													AT2G19880
													AT1G71340	GDPD4
													AT2G03810
													AT5G56900
													AT4G27600	NARA5
													AT2G23950
													AT5G13710	SMT1
													AT3G24420
													AT2G45950	ASK20
													AT3G56040	UGP3
													AT3G26450
													AT1G59510	CF9
													AT4G10040	CYTC-2
													ATMG00513	NAD5A
													AT3G03900	APK3
													AT1G48120	MAIL3
													AT5G46490
													AT2G26730
													AT5G48590
													AT4G28610	PHR1
													AT4G25170
													AT2G17340
													AT4G04040	PFP-BETA2
													AT3G17100	BHLH147
													AT5G09670
													AT5G11380	DXPS3
													AT4G14360
													AT1G73100	SUVH3
													AT3G26744	SCRM
													AT3G21270	DOF3.1
													AT1G48030	LPD1
													AT3G23580	RNR2A
													AT1G49990
													AT1G16090	WAKL7
													AT1G65320	CBSX6
													AT1G01540
													AT3G29290	EMB2076
													AT2G07835
													AT2G45300
													AT5G15470	GAUT14
													AT5G11530	EMF1
													AT5G64930	CPR5
													AT2G24230
													AT1G50020
													AT1G35670	CPK11
													AT1G12580	PEPKR1
													AT1G15030
													AT3G04790	RPI3
													AT1G68530	CUT1
													AT2G20950
													AT2G16280	KCS9
													AT2G36910	ABCB1
													AT2G48020
													AT4G13030
													AT1G30320
													AT3G53540
													ATMG00690	ORF240A
													AT4G13050	FATA2
													AT1G31440	SH3P1
													AT5G41790	CIP1
													AT5G45350
													AT2G32950	COP1
													AT3G23750	TMK4
													AT3G56270
													AT1G67560	LOX6
													AT3G24050	GATA1
													AT1G19720	DYW7
													AT5G50950	FUM2
													AT1G16320
													AT1G17120	CAT8
													AT1G67730	KCR1
													AT1G70230	AXY4
													AT4G31310
													ATMG00070	NAD9
													AT2G28305	LOG1
													AT2G35840	SPP2
													AT1G15690	AVP1
													AT5G27030	TPR3
													AT1G31650	ROPGEF14
													AT4G14620
													AT5G49810	MMT1
													AT1G08465	YAB2
													AT4G02050	STP7
													AT4G30825
													AT3G09560	PAH1
													AT3G20640	BHLH123
													AT5G46270
													AT4G03140
													AT1G73650
													AT1G28440	HSL1
													AT5G49720	KOR
													AT5G61480	TDR
													AT4G22190
													AT2G07718
													AT1G01090	PDH-E1
													AT2G37330	ALS3
													AT1G12280	SUMM2
													AT5G02380	MT2B
													AT1G61300
													AT4G34630
													AT5G04080
													AT1G45180
													AT1G52340	ABA2
													AT2G46915
													AT5G67100	POLA
													AT1G68410
													AT5G54160	OMT1
													AT5G04110	GYRB3
													AT1G11710
													AT5G44800	CHR4
													AT2G40890	CYP98A3
													AT2G07599
													AT3G26890
													AT5G19500
													AT1G18150	MPK8
													AT2G32710	KRP4
													AT3G57390	AGL18
													AT3G28050
													AT2G07827
													AT1G12244
													AT5G17580
													AT4G30790	ATG11
													AT5G61010	ATEXO70E2
													AT5G06530	ABCG22
													AT1G74960	KAS2
													AT5G48850	SDI1
													AT1G63850
													ATMG00570	ORFX
													AT3G14790	RHM3
													AT4G17540
													AT3G57970
													AT3G15880	WSIP2
													AT2G16050
													AT1G19860
													AT2G07787
													AT4G00060	MEE44
													AT1G27050	ATHB54
													AT1G43710	SDC
													AT5G20300	TOC90
													AT5G12320
													AT4G39850	PXA1
													AT5G14940	NPF5.8
													AT3G57990
													AT3G27020	YSL6
													AT4G26650
													AT4G12680
													AT4G19985
													AT2G33310	IAA13
													AT5G08200
													AT5G35450	RPP8L3
													AT5G36700	PGLP1A
													AT4G01330
													AT4G01440
													AT5G02030	BLH9
													AT2G14050	MCM9
													AT2G19110	HMA4
													AT4G35780	STY17
													AT2G46320
													AT1G48650
													AT1G19010
													AT4G37980	CAD7
													AT2G39940	COI1
													AT2G42250	CYP712A1
													AT2G20180	PIF1
													AT4G10360
													AT4G34040	MBR2
													AT2G07721
													AT5G54110	PVA41
													ATMG00510	NAD7
													AT1G21580
													AT2G43235
													AT2G20440
													AT1G01950	ARK2
													AT4G34090
													AT4G01883
													AT1G23030	PUB11
													AT3G04030	MYR2
													AT1G42470
													AT1G16750
													AT2G01850	XTH27
													AT1G05900	NTH2
													AT1G74790	HIPL1
													AT3G51420	SSL4
													AT1G79630
													AT4G30490
													AT2G41720	EMB2654
													AT3G05990
													AT5G55740	CRR21
													ATCG00700	PSBN
													AT4G14030	SBP1
													AT4G13345	MEE55
													AT1G52870
													AT3G53750	ACT1
													AT1G12380
													AT5G16830	SYP21
													AT5G57940	CNGC5
													AT5G17890	DAR4
													AT1G16880	ACR11
													AT1G53500	RHM2
													AT3G05430
													AT1G31800	CYP97A3
													AT2G32430	B3GALT3
													AT1G05170	B3GALT2
													AT4G32880	ATHB-8
													AT5G50900
													AT3G22210
													AT5G56790
													AT4G24760
													AT2G42270	BRR2B
													ATCG00720	PETB
													AT1G14290	SBH2
													AT3G50530	CRK
													AT1G22910
													AT2G41000
													AT5G64320
													AT1G69790	PBL18
													AT4G02920
													AT5G58520
													AT3G24530
													AT5G44660
													AT2G29320
													AT1G01610	GPAT4
													AT5G06390	FLA17
													AT4G18820
													AT3G17800
													AT2G28320
													AT4G08510
													AT3G14205	SAC2
													AT2G38780
													AT3G05345
													AT5G35490	ATMRU1
													AT3G56320
													AT2G33770	UBC24
													AT4G32770	VTE1
													AT2G38800
													AT1G77280
													AT1G70660	UEV1B
													AT1G04350
													AT1G06430	FTSH8
													AT2G21830
													AT4G16490
													AT3G42640	AHA8
													AT5G09230	SRT2
													AT5G20700	FLZ14
													AT1G32080	PLGG1
													AT4G35440	CLC-E
													AT3G55430
													AT4G35950	ARAC6
													AT2G34300
													AT3G17040	HCF17
													AT3G60910
													AT1G77800
													AT2G41540	GPDHC1
													AT2G36350	KIPK2
													AT1G59218	RF9
													AT4G14410	BHLH14
													AT5G56990
													AT2G14530	TBL13
													AT2G39010	PIP2-6
													AT3G11670	DGD1
													AT1G64430
													AT4G14760	NET1B
													AT4G17530	RABD2C
													AT1G51370
													AT4G36870	BLH2
													AT4G16480	INT4
													AT5G04980	IP5P10
													AT4G30510	ATG18B
													AT1G28765
													AT4G16880
													AT5G13110	G6PD2
													AT5G11690	TIM17-3
													AT2G07727
													AT4G06598
													AT2G07724
													AT1G52150	ATHB-15
													AT1G08390
													AT1G76160	SKS5
													AT5G40640
													ATMG00670	ORF275
													AT1G06570	HPD
													AT2G07734
													AT1G22710	SUC2
													AT4G38690
													AT1G19835	FPP4
													AT2G35660	CTF2A
													AT1G14580
													AT1G76880
													AT2G35390	PRS1
													AT2G23460	XLG1
													AT5G40390	RFS5
													AT5G65140	TPPJ
													AT3G02880
													AT4G31400	CTF7
													AT1G63640
													AT5G63380	4CLL9
													AT5G06043
													ATCG00080	PSBI
													AT1G58280
													AT2G17820	AHK1
													AT4G01915
													AT3G63180	ATTKL
													AT4G35420	TKPR1
													AT2G43410	FPA
													AT4G11280	ACS6
													AT3G02020	AK3
													AT2G47630
													AT1G15490
													AT5G57070
													AT1G67940	ABCI17
													AT1G55350	DEK1
													AT5G56530
													AT5G43880
													AT1G55270
													AT5G42810	IPK1
													AT2G22125	CSI1
													AT5G53890	PSKR2
													AT3G54220	SCR
													AT3G44480	RPP1
													AT5G18830	SPL7
													AT1G75770
													AT1G69680
													AT2G18860
													AT5G47620
													AT4G34350	ISPH
													AT1G04120	ABCC5
													AT5G66730	ENY
													AT3G03350
													AT3G48740	SWEET11
													AT3G52920
													AT4G24810
													AT2G07708
													AT1G23310	GGAT1
													AT3G02890
													AT4G34830	MRL1
													AT3G19830	NTMC2TYPE5.2
													ATMG00400	ORF157
													AT2G37050
													AT1G63420
													AT4G00900	ECA2
													AT4G34680	GATA3
													AT2G20570	GPRI1
													AT5G47540
													AT4G30200	VIL2
													AT2G05620	PGR5
													AT5G21326	CIPK26
													AT4G10060
													AT4G14440	ECI3
													AT1G71010	FAB1C
													AT4G15630
													AT2G41770	STL1
													AT3G01690
													AT1G73080	PEPR1
													AT3G17470	ATCRSH
													AT1G58848	RF9
													AT5G45940	NUDT11
													AT1G22650	INVD
													AT3G45210
													AT3G56590
													AT5G40250	ATL46
													AT1G49730
													AT1G64370
													AT1G09440
													AT2G07715
													AT2G42190
													AT1G44900	MCM2
													AT5G50640	CBSCBSPB4
													AT3G16800
													AT2G33540	CPL3
													AT2G30100
													AT4G26690	GDPDL3
													AT3G53240	AtRLP45
													AT2G27060
													AT3G50780
													AT4G31140
													AT3G60680
													AT3G63120	CYCU3-1
													AT1G06645
													AT1G76090	SMT3
													AT5G10020
													AT5G56010	HSP90-3
													AT5G44410
													AT4G38300
													AT2G07643
													AT3G07270	GCH1
													AT5G57960
													AT1G78480
													AT5G01030
													AT2G23610	MES3
													AT5G28030	DES1
													AT5G15910
													AT3G07470
													AT3G01470	HAT5
													AT1G06240
													AT4G22130	SRF8
													AT2G32295
													AT2G44600
													ATMG00660	ORF149
													AT2G07648
													AT5G48830
													AT2G46735
													AT4G15800	RALFL33
													AT4G19080
													AT1G19140
													AT4G21060
													AT5G10930	CIPK5
													AT5G14640	ASK5
													ATCG00550	PSBJ
													AT3G13690
													AT5G23920
													AT5G39340	AHP3
													AT2G47730	GSTF8
													AT4G00750
													AT1G51950	IAA18
													AT5G45430
													AT3G07090
													AT1G05810	ARA
													AT5G44190	GLK2
													AT1G20650	PBL21
													AT5G56890
													AT3G52950	CBSCBSPB3
													AT5G47370	HAT2
													AT1G79520
													AT4G03400	DFL2
													AT5G62580	TOR1L3
													AT5G50240	PIMT2
													AT5G43700	IAA4
													AT2G30500	NET4B
													AT3G48040	ARAC8
													AT1G50460	HKL1
													AT1G04530	TPR4
													AT1G72645
													AT2G39435
													AT5G39080
													AT1G13100	CYP71B29
													AT4G02075	PIT1
													AT5G49660	CEPR1
													AT2G28590	PBL6
													AT3G50910
													AT5G27150	NHX1
													ATMG01230	ORF145B
													AT5G45410
													AT2G04160	AIR3
													AT1G72820
													AT2G42690
													AT2G01670	NUDT17
													AT1G21010
													AT2G26910	ABCG32
													AT5G59400
													AT4G35080
													AT1G76350	NLP5
													ATCG00680	PSBB
													AT2G32720	CYTB5-B
													AT1G24030	PBL28
													AT3G03790
													AT3G10760
													AT5G47650	ATNUDT2
													AT5G14060	AK2
													AT5G57350	AHA3
													AT3G57720
													AT3G28100
													AT5G37770	CML24
													AT5G59750
													AT5G54640	RAT5
													AT5G08750
													AT3G05840	ASK3
													AT2G43290	CML5
													AT4G34260	FUC95A
													AT1G45688
													AT1G02010	SEC1A
													AT1G09250	BHLH149
													AT1G35460	BHLH80
													AT2G07621
													AT5G04860
													AT2G29340
													AT5G53900
													AT2G38740	SGPP
													AT2G39360
													AT2G35340	MEE29
													AT2G01260
													AT5G24320
													AT1G06040	BBX24
													AT1G32440	PKP3
													AT5G12860	DIT1
													AT2G40475
													AT3G22104
													AT5G10170	IPS3
													AT1G13970
													AT2G34355
													AT5G52510	SCL8
													AT1G66130
													AT3G11930
													AT2G07641
													AT5G57190	PSD2
													AT5G20380	PHT45
													AT3G25410	BASS3
													AT3G25690	CHUP1
													AT4G38810
													AT3G15820	ROD1
													AT4G37925	NDHM
													AT2G07776
													AT3G23920	BAM1
													AT4G37460	SRFR1
													AT3G11170	FAD7
													AT5G01260
													AT2G15310	ATARFB1A
													AT2G07751
													AT2G46450	CNGC12
													AT1G75110	RRA2
													AT2G07705
													AT5G01930	MAN6
													AT1G18590	SOT17
													AT3G10405
													AT5G46280	MCM3
													AT5G05860	UGT76C2
													AT3G21760	UGT71B2
													ATCG01070	NDHE
													ATMG00830	CCB382
													AT1G35350	PHO1-H8
													AT1G64060	RBOHF
													AT5G18404
													AT2G23420	NAPRT2
													AT2G29360	SDR
													AT2G20210
													AT5G25170
													AT3G54460
													AT2G26800	HMGCL
													AT3G02870	VTC4
													AT2G43500
													AT5G03640
													AT2G34450
													AT2G20550
													AT5G25900	KO
													AT3G25820	TPS27
													AT3G63300	VAB
													ATCG00840	RPL23-A
													ATCG01300	RPL23-A
													AT1G79750	NADP-ME4
													AT1G01430	TBL25
													AT4G33580	ATBCA5
													AT3G09190
													AT1G26150	PERK10
													AT4G00150	SCL6
													AT1G51500	ABCG12
													AT2G45680	TCP9
													AT5G01240	LAX1
													AT5G55910	D6PK
													AT1G32380	PRS2
													AT2G45960	PIP1B
													AT1G74720	QKY
													AT5G50100
													AT1G27660	BHLH110
													AT4G31405
													AT3G18490	ASPG1
													AT1G71880	SUC1
													AT4G03260
													AT4G19160
													AT5G23580	CPK12
													AT1G01070
													AT1G27950	LTPG1
													AT1G55970	HAC04
													AT2G15050	LTP7
													AT4G24120	YSL1
													AT4G36220	CYP84A1
													AT2G36490	ROS1
													AT5G11420
													AT4G37330	CYP81D4
													AT2G22670	IAA8
													AT5G60050
													AT3G52060
													AT1G73660	SIS8
													AT3G57020	SSL9
													AT3G56200	AVT6C
													AT4G37560
													AT5G60690	REV
													AT3G14350	SRF7
													AT5G18700	RUK
													AT1G15960	NRAMP6
													AT3G61310	AHL11
													AT3G11900	ANT1
													AT5G49300	GATA16
													AT3G50350
													AT5G56590
													AT1G14460
													AT1G60710	ATB2
													AT3G09580
													AT3G01140	MYB106
													AT4G03500
													AT2G03500	EFM
													AT1G04550	IAA12
													AT4G00360	CYP86A2
													AT2G36880	METK3
													AT2G25530
													AT3G19370
													AT1G48110	ECT7
													AT2G33700	PP2C27
													AT5G67030	ZEP
													AT5G67180	TOE3
													AT3G25830	TPS27
													AT5G20490	XI-K
													AT4G19500	RPP2A
													AT2G17500	PILS5
													AT3G21700	SGP2
													AT1G17140	ICR1
													AT1G66200	ATGSR2
													AT2G01660	CRRSP12
													AT4G16120	COBL7
													AT5G15410	CNGC2
													AT4G39900
													AT1G20640	NLP4
													AT3G12750	ZIP1
													AT4G18740
													AT1G73110
													AT4G30993
													AT1G18550	KIN8A
													AT4G13930	SHM4
													AT4G14740
													AT1G19920	APS2
													AT1G07010
													AT3G05750
													ATMG00740	ORF100A
													AT3G46820	TOPP5
													AT1G19220	ARF19
													AT1G02110
													AT1G67320
													AT2G47820
													AT1G76950	PRAF1
													AT5G67360	SBT1.7
													AT5G64170	LNK1
													AT3G63440	CKX6
													AT1G19000
													AT3G22550	FLZ8
													AT1G22160	FLZ5
													AT4G21445
													AT5G17230	PSY
													AT2G07701
													ATMG00430	ORF106A
													ATMG01150	ORF106G
													AT2G01910	MAP65-6
													AT1G79530	GAPCP1
													AT2G19620	NDL3
													AT5G48540	CRRSP55
													AT2G41040
													AT2G24570	WRKY17
													AT3G16520	UGT88A1
													ATMG01280	ORF291
													AT1G50890	TOR1L1
													AT2G39220	PLP6
													AT2G46340	SPA1
													AT2G17480	MLO8
													AT1G79600	ABC1K3
													AT3G02470	SAMDC1
													AT2G25050
													AT4G15530	PPDK
													AT2G17150	NLP1
													AT1G61900
													AT5G54300
													AT4G14560	IAA1
													AT1G05870
													AT4G28270	RMA2
													AT4G40060	ATHB-16
													AT1G45130	BGAL5
													AT1G72940
													AT2G41120
													AT3G59000
													AT2G23180	CYP96A1
													AT4G24540	AGL24
													AT3G46550	FLA4
													AT5G44030	CESA4
													AT1G18610
													AT5G16190	ATCSLA11
													AT1G17230
													AT4G16110	ARR2
													AT5G44040
													AT5G15740	OFUT34
													AT1G13730
													AT5G27350	SFP1
													AT3G08680
													AT5G58760	DDB2
													AT5G64840	ABCF5
													AT4G33400
													AT3G13620
													AT1G73630	CML26
													AT4G18910	NIP1-2
													AT1G53240	mMDH1
													AT5G06850	FTIP1
													AT3G06330
													AT1G50250	FTSH1
													AT5G59870	HTA6
													AT5G63940
													ATCG00560	PSBL
													AT5G46240	KAT1
													AT5G28020	CYSD2
													AT5G23480
													AT5G44680
													AT5G44510	TAO1
													AT3G13080	ABCC3
													AT3G15400	ATA20
													AT3G60080
													AT1G17100
													AT1G51060	HTA10
													AT3G23000	CIPK7
													AT2G38760	ANN3
													AT4G00780
													AT3G07010
													AT3G59140	ABCC10
													AT4G15550	UGT75D1
													AT3G26030	B'DELTA
													AT4G09890
													AT3G54880
													AT2G32450
													AT3G51760
													AT1G16310	MTP10
													AT1G66100
													AT5G17980
													AT4G13840	CER26
													AT3G61220
													AT3G23590	MED33A
													AT5G24030	SLAH3
													AT4G00970	CRK41
													AT3G08660
													AT1G61660	BHLH112
													AT1G14350	MYB124
													AT1G08250	ADT6
													AT5G09820	PAP7
													AT4G12700
													AT4G05390	RFNR1
													AT2G44210
													AT1G21640	NADK2
													AT1G27360	SPL11
													AT3G28070
													AT4G23740
													AT2G43330	INT1
													AT4G02890	UBQ14
													AT2G29910
													AT3G19480	PGDH3
													AT3G59690	IQD13
													AT4G34060	DML3
													AT1G79430	APL
													AT2G07674
													AT3G52490	SMXL3
													AT4G17970	ALMT12
													AT3G49810	PUB30
													AT5G11790	NDL2
													AT3G52740	BIC1
													AT4G03070	AOP1
													AT5G54145
													AT3G56060
													AT5G16480	DSP5
													AT5G63060
													AT3G54140	NPF8.1
													AT5G13060	ABAP1
													AT1G72770	HAB1
													AT3G59580	NLP9
													AT2G19650
													AT1G66330	AAF
													AT1G62030
													AT1G51170	UNC
													AT3G12560	TRP3
													AT1G58440	SQE1
													AT2G32080	PURA1
													AT1G20330	SMT2
													AT5G20070	NUDT19
													AT1G21980	PIP5K1
													AT5G12050
													AT5G09990	PEP5
													AT1G72800
													AT1G72810	TS2
													AT3G59420	ACR4
													ATMG01000	ORF114
													AT2G42280
													AT2G21210
													AT3G13275
													AT4G39110
													AT5G46910
													AT1G08830	CSD1
													AT3G29200	CM1
													AT1G78510	SPS1
													AT2G46030	UBC6
													AT1G01180
													AT2G07785
													AT5G28050
													AT5G53170	FTSH11
													AT1G67900
													AT5G51260
													AT1G15750	TPL
													AT3G02050	POT4
													AT4G01220	MGP4
													AT4G32710	PERK14
													ATCG01050	NDHD
													AT2G04795
													ATCG00730	PETD
													AT3G11280
													AT3G54390
													AT2G07689
													AT2G07739
													AT2G07713
													ATMG00540	ORF102B
													AT5G56460	PBL16
													AT4G16400
													ATCG01080	NDHG
													AT3G29770	MES11
													AT1G27960	ECT9
													AT2G21320	BBX18
													AT4G37520	PER50
													AT2G03350
													AT1G80850
													AT2G01290	RPI2
													AT3G21250	MRP6
													AT5G53370	ATPMEPCRF
													ATCG00530	CEMA
													AT2G39890	PROT1
													AT4G20170	GALS3
													AT3G24630
													AT4G23060	IQD22
													AT1G21050
													AT1G70580	GGAT2
													AT1G50420	SCL3
													AT1G78020	FLZ6
													AT4G37790	HAT22
													AT5G56850
													AT1G72510
													AT5G35790	G6PD1
													AT5G24870
													AT1G51805
													AT1G17360
													AT4G24660	ATHB22
													AT5G08430
													AT3G09440	HSP70-3
													AT1G29050	TBL38
													AT4G13340	LRX3
													AT5G07240	IQD24
													AT3G26650	GAPA1
													AT5G13290	CRN
													AT5G15330	ATSPX4
													ATCG00340	PSAB
													AT1G12460
													AT1G29460
													AT5G54380	THE1
													AT1G69580
													AT4G35270	NLP2
													AT5G54590	CRLK1
													AT3G10525	SMR1
													AT2G07655
													AT1G01390
													AT1G23090	SULTR33
													AT4G15500	UGT84A4
													AT1G80820	CCR2
													AT3G62260
													AT5G08020	RPA1B
													AT5G17400	ER-ANT1
													AT2G20100
													AT5G18240	MYR1
													AT1G53875
													AT3G14067	SBT1.4
													AT5G10200
													AT5G16650
													AT5G48545	HINT3
													AT1G01320
													AT3G59750	LECRK58
													AT1G32240	KAN2
													AT1G63020	NRPD1
													AT5G10470	KCA1
													AT3G61670
													AT2G37170	PIP2B
													AT3G22790	NET1A
													AT4G32030
													AT1G69570	CDF5
													AT3G08505	MKRN
													AT1G65490
													AT5G37680	ARL8C
													AT3G58720
													AT1G10900	PIP5K7
													ATMG00200	ORF107B
													AT4G00400	GPAT8
													AT4G32800	ERF043
													AT2G41140	CRK1
													AT1G41830	SKS6
													AT3G10720	PME25
													AT4G02940	ALKBH10B
													AT5G20270	HHP1
													ATCG00330	RPS14
													AT4G13577
													AT2G16070	PDV2
													AT4G39640	GGT1
													AT4G37650	SHR
													AT1G67050
													AT3G51480	GLR3.6
													AT1G49530	GGPP6
													AT5G58870	FTSH9
													AT1G33260
													AT3G24170	ATGR1
													AT5G53280	PDV1
													AT4G31390	ABC1K1
													AT1G19440	KCS4
													AT1G69440	AGO7
													AT2G03590	UPS1
													AT3G01350	NPF5.9
													AT1G66840	PMI2
													AT3G04810	NEK2
													AT5G02460	DOF5.1
													AT2G18560
													AT1G15165
													AT4G38620	MYB4
													AT4G00020	MEE43
													AT5G67140
													AT5G66750	DDM1
													AT5G34940	AtGUS3
													AT5G04140	GLU1
													ATCG00190	RPOB
													AT2G18230	PPA2
													AT3G57880
													AT1G04160	XI-B
													AT3G25670
													AT4G25050	ACP4
													AT1G09240	NAS3
													AT4G18020	APRR2
													AT4G33770	ITPK2
													ATCG00280	PSBC
													AT4G17030	EXLB1
													AT4G25960	ABCB2
													AT1G76550	PFP-ALPHA2
													AT1G52140
													AT2G12462
													AT2G36895
													AT3G09162
													AT1G61795	RIC9
													AT5G60270	LECRK17
													AT4G14290
													AT1G77740	PIP5K2
													AT2G31570	GPX2
													AT2G20500
													AT2G30490	CYP73A5
													AT2G34660	ABCC2
													AT2G30150
													AT3G62980	TIR1
													AT3G47420	ATPS3
													AT1G70250
													AT3G19970
													AT5G13770
													AT5G22740	CSLA2
													AT4G27435
													AT1G19700	BLH10
													AT4G17870	PYR1
													AT2G33360
													AT1G75710
													AT1G70505
													AT1G47670	AATL1
													AT4G02100
													AT1G69690	TCP15
													AT1G61210
													AT1G54820
													AT3G52890	KIPK1
													AT4G22790	DTX56
													AT5G24800	BZIP9
													AT3G13730	CYP90D1
													AT3G43720	LTPG2
													AT5G19850
													AT5G57800	CER3
													AT5G61130	PDCB1
													AT3G28080
													AT2G46225	ABIL1
													AT5G43270	SPL2
													AT4G11450
													AT3G55110	ABCG18
													AT5G18600	GRXS2
													AT2G47440
													AT4G38420	SKS9
													AT4G22340	CDS2
													ATMG01330	ORF107H
													AT5G24850	CRYD
													AT1G73590	PIN1
													AT4G24480
													AT3G56300
													AT1G73870	COL7
													AT3G27050
													AT4G04610	APR1
													AT3G55130	ABCG19
													AT1G15580	IAA5
													AT3G26490
													AT3G24190
													AT3G54400
													AT2G23600	ACL
													AT2G32880
													AT2G35800
													AT4G37580	HLS1
													AT3G47295	PSY2
													AT5G58320	NET4A
													AT5G08070	TCP17
													AT2G22000	PEP6
													AT5G67370	CGLD27
													AT1G62400	HT1
													AT5G10946
													AT1G72880
													ATCG00660	RPL20
													AT1G28010	ABCB14
													AT5G65890	ACR1
													AT4G39330	CAD9
													AT5G09760
													AT4G28850	XTH26
													AT2G44940	ERF034
													AT3G61380
													AT1G25530
													AT3G13100	ABCC7
													AT3G18980	ETP1
													AT1G55020	LOX1
													AT4G19530
													AT3G09920	PIP5K9
													AT4G23300	CRK22
													AT3G44735	PSK6
													AT2G34680	AIR9
													AT5G03380	HIPP06
													AT5G12940
													AT4G20070	AAH
													AT4G25080	CHLM
													AT5G58550	EOL2
													AT5G49160	DMT1
													AT2G22420	PER17
													AT5G08170	AIH
													AT1G74290
													AT5G38140	NFYC10
													AT4G39400	BRI1
													AT1G44100	AAP5
													AT4G38840
													AT4G33110
													AT3G09160
													AT4G21890
													AT1G23880
													AT5G18060	SAUR23
													AT1G55920	SAT1
													AT2G20290	XI-G
													AT2G39450	MTP11
													AT1G36160	ACC1
													AT5G16240	S-ACP-DES1
													AT4G37310	CYP81H1
													AT3G44730	ATKP1
													AT1G78476
													AT3G15770
													AT5G21482	CKX7
													AT4G31000	CBP60F
													AT4G30410	IBL1
													AT5G58120
													ATMG00520	MATR
													AT1G32520
													AT1G56710
													AT3G61590	HWS
													AT1G01620	PIP1-3
													AT5G49730	FRO6
													AT1G78110
													AT1G18460
													AT2G46720	HIC
													AT4G29310
													AT1G80520
													AT3G05190
													AT4G33220	PME44
													AT2G20300	ALE2
													AT5G20220
													AT2G27360
													AT5G24155
													AT1G04680
													AT1G32740
													AT5G21930	PAA2
													AT1G05690	BT3
													AT3G46130	ATMYB48
													AT2G01420	PIN4
													ATMG01120	NAD1B
													AT2G28260	CNGC15
													AT3G12150
													AT5G05790
													AT1G70610	ABCB26
													AT5G67390
													AT5G15850	COL1
													ATCG00300	PSBZ
													AT3G61430	PIP1-1
													AT4G02060	MCM7
													AT5G56980	A70
													AT1G15160	DTX11
													AT1G30690	PATL4
													AT4G22160
													AT3G18773	ATL77
													AT5G64410	OPT4
													AT5G18460
													AT1G61215	BRD4
													AT1G62870
													AT5G13100
													AT5G21222	ATC401
													AT3G51080	GATA6
													AT5G12110
													AT5G40540
													AT1G04050	SUVR1
													AT5G49665	WAV3
													AT2G41480	PER25
													AT1G52315
													AT1G02820	LEA2
													AT4G22200	AKT2
													AT1G29720	RFK1
													AT4G01070	UGT72B1
													AT1G79060
													AT4G39780	ERF060
													AT4G08930	APRL6
													AT1G28560	SRD2
													AT1G29920	LHCB1.1
													AT4G32920
													AT1G77990	SULTR22
													AT1G64860	SIGA
													AT5G01790
													AT5G49100
													AT1G04020	ATBARD1
													AT3G25710	BHLH32
													AT5G21950
													AT5G38430	RBCS-1B
													AT1G79720
													AT3G18560
													AT5G01820	CIPK14
													AT2G04170
													AT1G64530	NLP6
													AT1G44446	CAO
													AT2G38310	PYL4
													AT3G59060	PIF5
													AT4G37890	EDA40
													AT2G34070	TBL37
													AT4G39950	CYP79B2
													AT2G32010	IP5P7
													AT4G31890
													AT1G66230	MYB20
													AT2G05920	SBT1.8
													AT4G24790
													AT4G32000
													AT3G44940
													AT4G14200
													AT1G38131	OFUT11
													AT5G65380	DTX27
													AT1G31200	ATPP2-A9
													AT2G36590	PROT3
													AT2G35760
													AT3G45650	NAXT1
													AT2G04790
													AT1G31770	ABCG14
													AT2G36950	HIPP05
													AT5G41400
													AT1G11410
													AT3G63280	ATNEK4
													AT5G52900	MAKR6
													AT5G51030
													AT4G33010	GLDP1
													AT1G69780	ATHB-13
													AT2G38230	PDX11
													AT3G08730	ATPK1
													AT2G46660	CYP78A6
													AT1G74310	CLPB1
													AT3G23410	FAO3
													AT4G03210	XTH9
													AT2G41820	PXC3
													AT2G44670	FLZ3
													AT1G72300	PSY1R
													AT4G36120	FPP5
													AT3G21190	MSR1
													AT1G60960	IRT3
													AT1G53090	SPA4
													AT5G13320	PBS3
													AT3G19620	BXL5
													AT5G06790
													AT5G53970
													AT1G74030	ENO1
													AT1G69700	HVA22C
													AT1G52240	ROPGEF11
													AT3G10230	LCY1
													AT1G06830	GRXS11
													AT4G12420	SKU5
													AT1G31490
													AT3G14940	PPC3
													AT2G18160	BZIP2
													AT1G12520	CCS
													AT4G16857
													AT1G31710
													AT5G41900	BDG2
													AT4G27240
													AT4G33440
													AT1G11700
													AT3G43600	AAO2
													AT5G02840	RVE4
													AT1G20070
													AT5G64940	ATATH13
													AT5G44670	GALS2
													ATCG00760	RPL36
													AT5G02230
													AT4G20350
													AT3G58850	PAR2
													AT1G72610	GLP1
													AT5G60970	TCP5
													AT2G23000	SCPL10
													AT3G53830
													AT1G62800	ASP4
													AT3G20130	CYP705A22
													AT5G67520	APK4
													AT2G21540	SFH3
													AT1G80690
													AT2G34060	PER19
													AT5G48800
													AT3G14870
													AT3G01490
													AT2G36790	UGT73C6
													AT1G75750	GASA1
													AT4G35060	HIPP25
													AT3G15115
													AT5G60200	DOF5.3
													AT2G46040
[truncated: 712 more rows]
