# Supplementary material for: Priming of Arabidopsis resistance to herbivory by insect egg deposition depends on the plant’s developmental stage
Source: J Exp Bot. 2022 May 6;73(14):4996–5015. doi: 10.1093/jxb/erac199 (PMC9366327; doi:10.1093/jxb/erac199)
Supplement: erac199_suppl_supplementary_dataset_S6 [file erac199_suppl_supplementary_dataset_s6.xlsx]

## Sheet: commonly upregulated
Category	Term	Count	%	PValue	Genes	List Total	Pop Hits	Pop Total	Fold Enrichment	Bonferroni	Benjamini	FDR
GOTERM_BP_DIRECT	GO:0042742~defense response to bacterium	40	5.49451	2.27189e-15	AT5G24530, AT4G23140, AT2G25110, AT1G51890, AT2G13810, AT4G23320, AT4G26070, AT2G19190, AT4G23180, AT4G19700, AT1G19250, AT4G23160, AT4G04490, AT1G73805, AT2G47130, AT1G02920, AT5G04720, AT3G49120, AT4G02520, AT3G59700, AT5G06320, AT4G23230, AT3G09830, AT3G27890, AT1G22070, AT5G64810, AT4G23150, AT3G04720, AT4G23130, AT3G56400, AT4G23270, AT4G23310, AT5G45250, AT3G14130, AT5G64440, AT5G26920, AT5…	576	276	18499	4.65454	1.57652e-12	1.57652e-12	3.35287e-12
GOTERM_BP_DIRECT	GO:0006468~protein phosphorylation	72	9.89011	7.85795e-14	AT3G14840, AT2G28940, AT4G23320, AT2G19190, AT4G23160, AT3G47570, AT5G60900, AT4G08470, AT1G61490, AT1G21270, AT2G33580, AT4G31170, AT4G11890, AT4G23230, AT1G14370, AT5G38250, AT5G42440, AT4G04695, AT1G79680, AT4G23130, AT4G23270, AT1G66920, AT1G16110, AT1G61440, AT2G43850, AT4G23220, AT2G31880, AT5G25440, AT5G02290, AT1G51860, AT4G23140, AT1G51890, AT5G47070, AT1G65800, AT2G37710, AT4G23180, AT2…	576	870	18499	2.6579	5.58087e-11	2.79043e-11	1.18761e-10
GOTERM_BP_DIRECT	GO:0009751~response to salicylic acid	26	3.57143	1.34548e-11	AT5G24530, AT5G49570, AT2G14560, AT2G05520, AT4G10500, AT2G37710, AT1G76930, AT4G23810, AT1G28480, AT1G21270, AT1G21250, AT5G06320, AT1G14790, AT4G04695, AT1G79680, AT4G23130, AT3G56400, AT4G23270, AT3G50480, AT2G40750, AT4G23170, AT5G54610, AT3G51440, AT3G51430, AT4G14400, AT1G71220	576	155	18499	5.38725	9.5529e-09	3.1843e-09	2.03292e-08
GOTERM_BP_DIRECT	GO:0006952~defense response	53	7.28022	6.90256e-10	AT1G71390, AT2G32680, AT3G07690, AT5G25910, AT3G44400, AT3G11840, AT2G14610, AT4G11890, AT1G15890, AT4G24970, AT1G14790, AT3G25180, AT1G47890, AT1G79680, AT4G23130, AT3G05650, AT2G43510, AT5G45250, AT5G66910, AT4G25110, AT3G18690, AT2G31880, AT3G48080, AT1G63350, AT4G36150, AT2G16870, AT3G05660, AT2G43620, AT1G12210, AT4G16960, AT1G65800, AT3G11010, AT3G11820, AT3G22231, AT5G04720, AT1G65790, AT5…	576	658	18499	2.58688	4.90082e-07	1.22521e-07	1.04293e-06
GOTERM_BP_DIRECT	GO:0009626~plant-type hypersensitive response	15	2.06044	5.49964e-08	AT5G46180, AT3G50470, AT3G50480, AT5G45250, AT1G64280, AT2G26560, AT1G19250, AT5G26920, AT1G73805, AT2G47130, AT5G20480, AT4G26090, AT1G71220, AT1G08450, AT1G22070	576	74	18499	6.51006	3.90467e-05	7.80945e-06	8.30953e-05
GOTERM_BP_DIRECT	GO:0009617~response to bacterium	17	2.33516	9.86086e-08	AT2G30750, AT5G24530, AT2G45220, AT3G57240, AT1G79680, AT1G12210, AT3G44300, AT4G10500, AT3G50480, AT1G64280, AT5G26920, AT1G73805, AT3G22231, AT5G06320, AT3G09830, AT4G14400, AT2G26440	576	102	18499	5.35272	7.00096e-05	1.16686e-05	0.00014899
GOTERM_BP_DIRECT	GO:0009627~systemic acquired resistance	11	1.51099	3.66065e-07	AT2G43570, AT3G04720, AT2G14610, AT3G07690, AT5G10760, AT2G18660, AT3G57260, AT4G23170, AT1G75040, AT1G64280, AT1G19250	576	41	18499	8.61657	0.000259872	3.71288e-05	0.000553095
GOTERM_BP_DIRECT	GO:0009816~defense response to bacterium, incompatible interaction	11	1.51099	7.44943e-07	AT5G27420, AT5G46180, AT4G11650, AT5G06320, AT3G56710, AT4G22305, AT4G11850, AT4G14400, AT4G23190, AT4G23810, AT5G26920	576	44	18499	8.02908	0.00052877	6.61115e-05	0.00112555
GOTERM_BP_DIRECT	GO:0034976~response to endoplasmic reticulum stress	8	1.0989	1.47292e-06	AT5G42020, AT3G54960, AT1G21750, AT2G32920, AT2G47470, AT1G04980, AT4G24190, AT1G77510	576	20	18499	12.8465	0.00104523	0.00011619	0.00222545
GOTERM_BP_DIRECT	GO:0048544~recognition of pollen	10	1.37363	2.34267e-06	AT1G61460, AT1G61440, AT1G61490, AT1G65790, AT1G61360, AT2G19130, AT4G21380, AT1G65800, AT1G61420, AT1G61430	576	39	18499	8.23495	0.00166191	0.000166316	0.00353954
GOTERM_BP_DIRECT	GO:0043069~negative regulation of programmed cell death	7	0.961538	3.4615e-06	AT3G52400, AT1G32210, AT5G47120, AT4G34180, AT3G11820, AT4G19700, AT4G25110	576	15	18499	14.9876	0.00245465	0.000223399	0.00522993
GOTERM_BP_DIRECT	GO:0045087~innate immune response	12	1.64835	6.30308e-06	AT1G61460, AT4G11260, AT4G29040, AT1G61440, AT1G61490, AT2G43850, AT5G54610, AT2G33580, AT4G29810, AT1G61360, AT1G61420, AT1G61430	576	67	18499	5.75218	0.0044652	0.000372864	0.00952306
GOTERM_BP_DIRECT	GO:0009620~response to fungus	12	1.64835	1.28829e-05	AT2G45220, AT5G24530, AT3G22231, AT1G79680, AT3G51440, AT1G11310, AT3G50470, AT3G51430, AT3G50480, AT4G10500, AT3G11820, AT5G26920	576	72	18499	5.35272	0.00910523	0.000703363	0.0194634
GOTERM_BP_DIRECT	GO:0007165~signal transduction	33	4.53297	1.32281e-05	AT1G71390, AT3G05660, AT2G32680, AT5G25910, AT4G14390, AT4G16960, AT3G44400, AT3G11010, AT2G25440, AT1G10340, AT5G27060, AT2G16600, AT1G59580, AT3G28890, AT2G33080, AT1G56540, AT1G10210, AT1G17610, AT1G47890, AT2G24600, AT3G05650, AT1G01560, AT5G46520, AT5G45250, AT3G23120, AT5G45000, AT4G13820, AT3G25020, AT1G63860, AT5G61530, AT5G41750, AT4G36150, AT2G16870	576	450	18499	2.3552	0.00934808	0.000670635	0.0199849
GOTERM_BP_DIRECT	GO:0009615~response to virus	9	1.23626	2.65092e-05	AT2G43570, AT1G14790, AT5G19880, AT3G04720, AT1G21250, AT3G51440, AT3G51430, AT4G14400, AT1G75040	576	40	18499	7.22617	0.0186458	0.001254	0.040046
GOTERM_BP_DIRECT	GO:0050832~defense response to fungus	32	4.3956	5.81005e-05	AT4G11260, AT2G25110, AT3G01290, AT3G52400, AT2G14560, AT5G25910, AT1G45145, AT5G60950, AT1G49050, AT3G11820, AT4G19700, AT1G64280, AT1G19250, AT3G60190, AT3G49120, AT4G12490, AT1G21250, AT4G02520, AT4G11890, AT2G39210, AT2G31870, AT5G64810, AT3G59660, AT5G20230, AT3G04720, AT1G03850, AT2G37130, AT2G31865, AT3G56400, AT2G43510, AT1G51800, AT4G12480	576	464	18499	2.21492	0.0404133	0.00257496	0.0877495
GOTERM_BP_DIRECT	GO:0006886~intracellular protein transport	17	2.33516	0.000360622	AT3G59570, AT1G14010, AT2G38020, AT3G52400, AT1G76970, AT3G11820, AT5G53530, AT4G24920, AT4G20110, AT3G56190, AT3G60540, AT1G20350, AT3G51890, AT3G07680, AT5G50460, AT5G16880, AT2G17790	576	193	18499	2.8289	0.225926	0.0149511	0.543488
GOTERM_BP_DIRECT	GO:0006486~protein glycosylation	10	1.37363	0.000378615	AT2G25110, AT2G16530, AT1G77810, AT5G19690, AT1G32210, AT1G27350, AT3G55830, AT1G34130, AT1G71220, AT2G15390	576	72	18499	4.4606	0.235756	0.0148261	0.570533
GOTERM_BP_DIRECT	GO:0006979~response to oxidative stress	21	2.88462	0.000817421	AT1G63460, AT4G21840, AT5G20230, AT5G19880, AT2G44240, AT2G37130, AT1G45145, AT1G27350, AT1G78410, AT4G23190, AT1G21520, AT1G60470, AT1G69720, AT5G27830, AT3G49120, AT4G17070, AT1G14870, AT4G11850, AT5G44380, AT2G35510, AT2G31870	576	291	18499	2.31767	0.440441	0.030096	1.22797
GOTERM_BP_DIRECT	GO:1902290~positive regulation of defense response to oomycetes	4	0.549451	0.000952262	AT4G24970, AT5G14930, AT3G22231, AT4G14400	576	7	18499	18.3522	0.49157	0.0332559	1.42917
GOTERM_BP_DIRECT	GO:0045454~cell redox homeostasis	14	1.92308	0.00112408	AT1G60420, AT5G63030, AT1G77370, AT1G03850, AT3G54960, AT1G45145, AT1G21750, AT2G32920, AT2G47470, AT1G04980, AT3G28850, AT1G77510, AT5G39950, AT1G28480	576	155	18499	2.90083	0.550017	0.0373121	1.685
GOTERM_BP_DIRECT	GO:0010345~suberin biosynthetic process	5	0.686813	0.00246798	AT3G44550, AT5G23190, AT3G44560, AT5G58860, AT3G44540	576	19	18499	8.45166	0.826994	0.07665	3.6647
GOTERM_BP_DIRECT	GO:0005975~carbohydrate metabolic process	24	3.2967	0.00265153	AT3G56310, AT2G43620, AT3G57240, AT4G16260, AT3G07690, AT3G55260, AT5G08380, AT2G31865, AT5G20950, AT5G56870, AT3G24090, AT4G25900, AT1G72000, AT4G25000, AT2G43570, AT5G57655, AT5G61250, AT1G10050, AT5G04885, AT2G44480, AT4G19810, AT3G57260, AT3G03640, AT2G31870	576	390	18499	1.97639	0.848184	0.0786914	3.93218
GOTERM_BP_DIRECT	GO:0018279~protein N-linked glycosylation via asparagine	4	0.549451	0.00304464	AT5G19690, AT1G34130, AT1G71220, AT2G01720	576	10	18499	12.8465	0.885249	0.0862588	4.50271
GOTERM_BP_DIRECT	GO:0002229~defense response to oomycetes	6	0.824176	0.00376238	AT1G73805, AT5G24530, AT3G59700, AT5G65600, AT4G10500, AT5G26920	576	34	18499	5.66759	0.931185	0.101522	5.53625
GOTERM_BP_DIRECT	GO:0007166~cell surface receptor signaling pathway	7	0.961538	0.00394964	AT1G21270, AT1G79680, AT1G16130, AT1G21250, AT1G21240, AT1G16110, AT1G66880	576	49	18499	4.58805	0.939783	0.102434	5.80416
GOTERM_BP_DIRECT	GO:0031347~regulation of defense response	8	1.0989	0.00395626	AT3G01080, AT4G14390, AT3G56400, AT4G02550, AT2G40750, AT4G14400, AT4G19700, AT4G23810	576	65	18499	3.95278	0.940066	0.0989921	5.81362
GOTERM_BP_DIRECT	GO:0009651~response to salt stress	27	3.70879	0.0050749	AT1G08930, AT1G77510, AT3G44540, AT3G47950, AT1G02920, AT4G29810, AT1G21750, AT4G02520, AT4G11890, AT4G34180, AT3G27890, AT3G44550, AT3G04720, AT4G16260, AT5G46180, AT4G11650, AT1G55450, AT2G30250, AT4G12480, AT3G20250, AT5G19690, AT2G44480, AT4G19810, AT4G24190, AT2G15390, AT2G35510, AT3G03640	576	484	18499	1.79161	0.973012	0.121037	7.39927
GOTERM_BP_DIRECT	GO:0046686~response to cadmium ion	21	2.88462	0.00529589	AT1G60420, AT4G19880, AT5G08300, AT1G45145, AT3G44300, AT5G65750, AT2G26560, AT1G77510, AT1G79930, AT5G42020, AT3G09270, AT4G29040, AT1G02920, AT3G60190, AT3G09840, AT4G22670, AT4G02520, AT2G47470, AT4G24190, AT1G75040, AT2G27020	576	342	18499	1.97205	0.97695	0.121907	7.70956
GOTERM_BP_DIRECT	GO:0010204~defense response signaling pathway, resistance gene-independent	4	0.549451	0.00532888	AT5G20480, AT1G71220, AT1G08450, AT1G19250	576	12	18499	10.7054	0.977486	0.118785	7.75579
GOTERM_BP_DIRECT	GO:0031348~negative regulation of defense response	5	0.686813	0.00695194	AT3G09840, AT5G48380, AT1G11310, AT3G11820, AT1G64280	576	25	18499	6.42326	0.992939	0.147667	10.004
GOTERM_BP_DIRECT	GO:0051707~response to other organism	7	0.961538	0.00700516	AT5G61210, AT4G11650, AT3G50470, AT3G50480, AT1G75040, AT1G19250, AT5G55450	576	55	18499	4.08753	0.993202	0.144418	10.0769
GOTERM_BP_DIRECT	GO:0071456~cellular response to hypoxia	5	0.686813	0.00801757	AT5G25250, AT1G26380, AT2G26560, AT1G19250, AT5G26920	576	26	18499	6.17622	0.996705	0.159026	11.4522
GOTERM_BP_DIRECT	GO:0009862~systemic acquired resistance, salicylic acid mediated signaling pathway	4	0.549451	0.0084186	AT2G13810, AT3G56400, AT1G64280, AT1G22070	576	14	18499	9.17609	0.997527	0.161838	11.9915
GOTERM_BP_DIRECT	GO:0006457~protein folding	18	2.47253	0.00901064	AT5G18750, AT3G21640, AT1G45145, AT2G32920, AT1G79930, AT5G42020, AT4G17070, AT3G54960, AT1G09080, AT2G16600, AT1G21750, AT2G47470, AT5G07340, AT1G04980, AT4G24190, AT5G28540, AT1G08450, AT5G39950	576	288	18499	2.00727	0.998382	0.167744	12.7821
GOTERM_BP_DIRECT	GO:0006040~amino sugar metabolic process	4	0.549451	0.0102834	AT2G43570, AT3G04720, AT2G43620, AT2G18660	576	15	18499	8.56435	0.99935	0.184425	14.4594
GOTERM_BP_DIRECT	GO:0009817~defense response to fungus, incompatible interaction	6	0.824176	0.0113981	AT3G04720, AT1G02920, AT4G16260, AT4G11650, AT1G11310, AT5G38900	576	44	18499	4.3795	0.999708	0.197462	15.9035
GOTERM_BP_DIRECT	GO:0030433~ER-associated ubiquitin-dependent protein catabolic process	5	0.686813	0.0118391	AT4G29040, AT1G30000, AT2G03510, AT5G28540, AT1G09100	576	29	18499	5.5373	0.999787	0.199504	16.4685
GOTERM_BP_DIRECT	GO:0055114~oxidation-reduction process	57	7.82967	0.01297	AT1G60420, AT5G24530, AT3G19010, AT3G44560, AT2G16530, AT1G45145, AT3G26170, AT2G29990, AT4G12290, AT1G19250, AT1G28480, AT1G65820, AT1G30700, AT5G20400, AT2G17720, AT5G39950, AT3G44550, AT4G21840, AT1G63460, AT3G28480, AT5G23190, AT3G25180, AT5G19880, AT1G50430, AT2G37130, AT2G43350, AT2G04690, AT5G58860, AT4G36090, AT5G05320, AT5G48440, AT5G10610, AT1G77370, AT2G33630, AT3G26210, AT4G10500, AT1…	576	1330	18499	1.37641	0.999906	0.211533	17.9014
GOTERM_BP_DIRECT	GO:0080142~regulation of salicylic acid biosynthetic process	3	0.412088	0.0133134	AT1G73805, AT3G09830, AT5G26920	576	6	18499	16.0582	0.999926	0.211719	18.3319
GOTERM_BP_DIRECT	GO:0010197~polar nucleus fusion	5	0.686813	0.0149399	AT5G42020, AT4G00140, AT5G28540, AT4G33050, AT4G13890	576	31	18499	5.18005	0.999977	0.229463	20.3425
GOTERM_BP_DIRECT	GO:0035336~long-chain fatty-acyl-CoA metabolic process	3	0.412088	0.0182579	AT3G44550, AT3G44560, AT3G44540	576	7	18499	13.7641	0.999998	0.26765	24.3015
GOTERM_BP_DIRECT	GO:0010200~response to chitin	10	1.37363	0.0231424	AT3G11840, AT5G27420, AT5G25910, AT3G56400, AT1G34180, AT1G08930, AT2G17040, AT4G33050, AT4G18880, AT4G23810	576	133	18499	2.41476	1	0.320644	29.7967
GOTERM_BP_DIRECT	GO:1900057~positive regulation of leaf senescence	3	0.412088	0.0238477	AT5G14930, AT3G04060, AT1G34180	576	8	18499	12.0436	1	0.322589	30.5585
GOTERM_BP_DIRECT	GO:0006099~tricarboxylic acid cycle	6	0.824176	0.0240254	AT2G42790, AT5G08300, AT4G26910, AT5G65750, AT2G17130, AT1G53310	576	53	18499	3.63581	1	0.318661	30.7494
GOTERM_BP_DIRECT	GO:0052033~pathogen-associated molecular pattern dependent induction by symbiont of host innate immune response	3	0.412088	0.030038	AT2G25110, AT3G49120, AT3G09830	576	9	18499	10.7054	1	0.375458	36.9226
GOTERM_BP_DIRECT	GO:0048194~Golgi vesicle budding	3	0.412088	0.0367864	AT1G13210, AT1G72700, AT1G17500	576	10	18499	9.6349	1	0.432315	43.2376
GOTERM_BP_DIRECT	GO:0009311~oligosaccharide metabolic process	3	0.412088	0.0367864	AT3G56310, AT1G21270, AT5G08380	576	10	18499	9.6349	1	0.432315	43.2376
GOTERM_BP_DIRECT	GO:0009863~salicylic acid mediated signaling pathway	4	0.549451	0.045719	AT3G22231, AT3G52400, AT3G11820, AT1G28480	576	26	18499	4.94097	1	0.499529	50.6912
GOTERM_BP_DIRECT	GO:0008219~cell death	5	0.686813	0.0471304	AT5G51290, AT1G11310, AT4G14400, AT2G26560, AT1G64280	576	44	18499	3.64958	1	0.50318	51.7817

## Sheet: commonly downregulated
Category	Term	Count	%	PValue	Genes	List Total	Pop Hits	Pop Total	Fold Enrichment	Bonferroni	Benjamini	FDR
GOTERM_BP_DIRECT	GO:0019761~glucosinolate biosynthetic process	13	1.90616	2.24091e-10	AT2G22330, AT2G20610, AT4G03050, AT4G23100, AT1G16400, AT5G14200, AT3G58990, AT1G74100, AT4G12030, AT1G62560, AT4G13770, AT1G74090, AT1G16410	541	36	18499	12.3479	1.64707e-07	1.64707e-07	3.4015e-07
GOTERM_BP_DIRECT	GO:0015979~photosynthesis	19	2.78592	1.12516e-07	AT1G52230, AT1G76450, AT1G45474, AT1G44575, AT1G19150, AT1G14150, AT3G27690, AT2G39470, AT1G55480, AT1G15820, AT4G15510, AT5G02120, AT4G09650, AT2G05100, AT3G01500, AT4G21280, AT4G22890, AT1G76570, AT3G56940	541	138	18499	4.70788	8.26962e-05	4.13489e-05	0.00017079
GOTERM_BP_DIRECT	GO:0009416~response to light stimulus	21	3.07918	6.58058e-07	AT4G36240, AT4G35290, AT1G60950, AT1G55480, AT1G50280, AT1G42970, AT1G01120, AT5G64330, AT3G19820, AT4G35090, AT4G27430, AT4G38740, AT5G61270, AT2G29650, AT4G37930, AT3G02380, AT3G15570, AT5G47800, AT1G05200, AT2G17260, AT5G67440	541	188	18499	3.81955	0.000483556	0.000161211	0.000998867
GOTERM_BP_DIRECT	GO:0007623~circadian rhythm	14	2.05279	4.79516e-06	AT4G18290, AT4G36240, AT3G63140, AT3G19720, AT1G15950, AT5G02120, AT3G57040, AT5G37260, AT3G01060, AT4G37930, AT5G58140, AT1G09340, AT3G46780, AT4G15920	541	97	18499	4.93523	0.00351825	0.000880726	0.00727838
GOTERM_BP_DIRECT	GO:0007169~transmembrane receptor protein tyrosine kinase signaling pathway	16	2.34604	6.04716e-06	AT1G10850, AT5G14210, AT5G63710, AT5G67280, AT3G49670, AT4G18640, AT1G75820, AT1G31420, AT2G02780, AT5G16590, AT5G58300, AT2G45340, AT3G03770, AT4G20270, AT3G56370, AT5G65700	541	130	18499	4.2085	0.00443481	0.00088854	0.00917864
GOTERM_BP_DIRECT	GO:0006468~protein phosphorylation	49	7.18475	1.7843e-05	AT1G10850, AT1G60800, AT5G01810, AT5G67280, AT1G49580, AT5G61350, AT3G20830, AT1G06150, AT4G18640, AT5G37790, AT2G47060, AT1G80640, AT1G31420, AT5G03140, AT5G61570, AT5G45820, AT2G26330, AT3G25560, AT1G71810, AT5G18500, AT3G56760, AT2G27230, AT5G58300, AT5G07180, AT2G35620, AT2G45340, AT3G03770, AT4G20270, AT3G17510, AT5G40380, AT5G65700, AT5G63710, AT5G14210, AT4G23290, AT3G49670, AT4G26540, AT2…	541	870	18499	1.92587	0.0130291	0.0021834	0.0270806
GOTERM_BP_DIRECT	GO:0055114~oxidation-reduction process	66	9.67742	2.89038e-05	AT4G39510, AT3G53130, AT5G14200, AT2G44160, AT4G30210, AT3G14415, AT2G46650, AT5G05580, AT4G35090, AT3G25560, AT3G14650, AT4G37760, AT3G06550, AT1G30120, AT2G32440, AT1G65860, AT1G68010, AT4G30950, AT2G43710, AT2G22330, AT4G31870, AT5G52570, AT4G20840, AT1G70670, AT3G14420, AT5G38420, AT3G03910, AT1G22430, AT1G03410, AT1G16400, AT2G32640, AT2G15620, AT4G29720, AT1G12900, AT4G12310, AT2G26080, AT4…	541	1330	18499	1.69685	0.0210205	0.00303034	0.0438643
GOTERM_BP_DIRECT	GO:0006730~one-carbon metabolic process	8	1.17302	4.7095e-05	AT3G17390, AT3G55630, AT3G52720, AT2G44160, AT3G59970, AT4G37930, AT3G10160, AT1G36370	541	34	18499	8.04567	0.0340234	0.00431761	0.0714621
GOTERM_BP_DIRECT	GO:0009753~response to jasmonic acid	16	2.34604	5.37662e-05	AT5G55120, AT5G18860, AT3G50660, AT4G26850, AT4G12030, AT3G16350, AT5G07700, AT1G49010, AT1G74840, AT4G23100, AT5G47390, AT5G60890, AT5G37260, AT4G37760, AT2G39770, AT5G07690	541	156	18499	3.50709	0.0387485	0.0043814	0.0815811
GOTERM_BP_DIRECT	GO:0010196~nonphotochemical quenching	5	0.733138	8.05041e-05	AT5G08050, AT1G74730, AT1G44575, AT1G15820, AT1G56500	541	9	18499	18.9967	0.0574562	0.00589981	0.122128
GOTERM_BP_DIRECT	GO:0009625~response to insect	7	1.02639	8.41855e-05	AT2G22330, AT5G07700, AT4G13770, AT5G07690, AT1G16410, AT5G26000, AT4G19840	541	26	18499	9.2061	0.0600033	0.00560957	0.12771
GOTERM_BP_DIRECT	GO:0009684~indoleacetic acid biosynthetic process	6	0.879765	9.62167e-05	AT2G22330, AT2G20610, AT1G16400, AT4G31500, AT4G24670, AT1G16410	541	17	18499	12.0685	0.0682797	0.00587622	0.145949
GOTERM_BP_DIRECT	GO:0046686~response to cadmium ion	24	3.51906	0.000190374	AT3G03780, AT5G17310, AT4G35450, AT3G16350, AT2G21330, AT1G74840, AT1G49010, AT3G60750, AT1G75280, AT1G42970, AT2G29550, AT3G13110, AT4G23100, AT1G67070, AT5G47390, AT5G09650, AT5G35630, AT4G38740, AT4G37930, AT4G38970, AT1G11860, AT3G22890, AT1G36370, AT1G76680	541	342	18499	2.39958	0.130588	0.0107068	0.288581
GOTERM_BP_DIRECT	GO:0019253~reductive pentose-phosphate cycle	6	0.879765	0.0002242	AT3G55800, AT1G32060, AT1G12900, AT3G60750, AT5G38420, AT1G42970	541	20	18499	10.2582	0.151941	0.0117028	0.339775
GOTERM_BP_DIRECT	GO:0018298~protein-chromophore linkage	8	1.17302	0.000301034	AT2G05100, AT1G45474, AT1G19150, AT3G27690, AT1G15820, AT1G76570, AT5G58140, AT5G02120	541	45	18499	6.07895	0.198518	0.0146446	0.455968
GOTERM_BP_DIRECT	GO:0009768~photosynthesis, light harvesting in photosystem I	6	0.879765	0.000362862	AT2G05100, AT1G45474, AT1G19150, AT3G27690, AT1G15820, AT1G76570	541	22	18499	9.32566	0.234137	0.0165338	0.549377
GOTERM_BP_DIRECT	GO:0042742~defense response to bacterium	20	2.93255	0.000506902	AT2G22330, AT2G43710, AT3G55800, AT4G23290, AT4G26850, AT3G14420, AT3G14415, AT4G09650, AT1G32060, AT4G23100, AT2G26330, AT3G01500, AT4G01050, AT4G31500, AT5G15090, AT5G09650, AT4G24670, AT2G39770, AT3G01480, AT1G09340	541	276	18499	2.47783	0.311106	0.0216831	0.766672
GOTERM_BP_DIRECT	GO:0009658~chloroplast organization	12	1.75953	0.00109505	AT3G52750, AT5G08050, AT2G04270, AT1G62750, AT3G63140, AT5G62430, AT3G02380, AT1G09340, AT4G18570, AT3G56940, AT2G30040, AT2G34620	541	125	18499	3.28263	0.553048	0.0437531	1.64935
GOTERM_BP_DIRECT	GO:0070814~hydrogen sulfide biosynthetic process	4	0.58651	0.0012414	AT2G14750, AT4G39940, AT4G14680, AT3G22890	541	8	18499	17.097	0.59868	0.0469162	1.86784
GOTERM_BP_DIRECT	GO:0010439~regulation of glucosinolate biosynthetic process	4	0.58651	0.00182185	AT2G14750, AT4G39940, AT5G07700, AT5G07690	541	9	18499	15.1974	0.738228	0.064818	2.72997
GOTERM_BP_DIRECT	GO:0009854~oxidative photosynthetic carbon pathway	4	0.58651	0.00182185	AT1G80380, AT3G14420, AT1G68010, AT3G14415	541	9	18499	15.1974	0.738228	0.064818	2.72997
GOTERM_BP_DIRECT	GO:0048437~floral organ development	4	0.58651	0.00254647	AT3G49670, AT3G63530, AT4G20270, AT5G65700	541	10	18499	13.6776	0.846498	0.085374	3.7963
GOTERM_BP_DIRECT	GO:0006857~oligopeptide transport	8	1.17302	0.0033265	AT1G72130, AT1G52190, AT1G18880, AT3G21670, AT3G45680, AT4G10770, AT5G13400, AT2G02020	541	67	18499	4.08288	0.913625	0.105348	4.93197
GOTERM_BP_DIRECT	GO:0009704~de-etiolation	4	0.58651	0.00342593	AT4G38740, AT5G61270, AT2G43010, AT5G23060	541	11	18499	12.4342	0.919732	0.103869	5.07583
GOTERM_BP_DIRECT	GO:0006096~glycolytic process	8	1.17302	0.00460537	AT1G12900, AT1G30120, AT4G26520, AT4G38970, AT2G21330, AT4G24620, AT4G26530, AT1G42970	541	71	18499	3.85285	0.966384	0.131828	6.76685
GOTERM_BP_DIRECT	GO:0009742~brassinosteroid mediated signaling pathway	7	1.02639	0.0073222	AT3G02110, AT5G39860, AT4G38740, AT3G50750, AT1G34210, AT5G08130, AT3G16570	541	59	18499	4.05693	0.995491	0.194317	10.5556
GOTERM_BP_DIRECT	GO:0009735~response to cytokinin	13	1.90616	0.00761398	AT1G52230, AT3G63140, AT3G14420, AT3G57040, AT4G09650, AT1G32060, AT5G09660, AT5G15090, AT5G35630, AT2G25180, AT4G38740, AT5G58140, AT3G22890	541	183	18499	2.42909	0.996367	0.194317	10.9539
GOTERM_BP_DIRECT	GO:0035999~tetrahydrofolate interconversion	4	0.58651	0.00866169	AT2G44160, AT3G59970, AT4G37930, AT1G36370	541	15	18499	9.11842	0.998329	0.210865	12.3702
GOTERM_BP_DIRECT	GO:0009773~photosynthetic electron transport in photosystem I	4	0.58651	0.0104325	AT4G09650, AT1G64770, AT4G22890, AT2G01590	541	16	18499	8.54852	0.999551	0.24065	14.7164
GOTERM_BP_DIRECT	GO:0052544~defense response by callose deposition in cell wall	4	0.58651	0.0104325	AT2G22330, AT4G23100, AT4G31500, AT4G26850	541	16	18499	8.54852	0.999551	0.24065	14.7164
GOTERM_BP_DIRECT	GO:0000413~protein peptidyl-prolyl isomerization	6	0.879765	0.0116321	AT4G38740, AT1G20810, AT4G19830, AT4G39710, AT1G74070, AT3G01480	541	47	18499	4.3652	0.999816	0.256615	16.2722
GOTERM_BP_DIRECT	GO:0030244~cellulose biosynthetic process	6	0.879765	0.0116321	AT2G35620, AT2G39770, AT5G09870, AT4G39350, AT5G64740, AT1G31420	541	47	18499	4.3652	0.999816	0.256615	16.2722
GOTERM_BP_DIRECT	GO:0002213~defense response to insect	4	0.58651	0.0123976	AT2G43710, AT4G23100, AT5G60890, AT5G26000	541	17	18499	8.04567	0.999896	0.263347	17.2511
GOTERM_BP_DIRECT	GO:0006633~fatty acid biosynthetic process	10	1.46628	0.0128106	AT4G30950, AT2G43710, AT5G05580, AT5G52570, AT4G25700, AT1G30120, AT1G72520, AT1G76680, AT1G19640, AT1G01120	541	128	18499	2.67141	0.999923	0.263391	17.775
GOTERM_BP_DIRECT	GO:0010218~response to far red light	6	0.879765	0.0137928	AT2G05100, AT2G01570, AT1G19150, AT3G27690, AT1G76570, AT5G38420	541	49	18499	4.18703	0.999963	0.27313	19.0079
GOTERM_BP_DIRECT	GO:0009611~response to wounding	13	1.90616	0.0141548	AT2G22330, AT5G18860, AT4G12030, AT1G55480, AT5G07700, AT1G19640, AT4G37760, AT5G04230, AT1G72520, AT1G09340, AT1G76680, AT5G07690, AT1G05200	541	199	18499	2.23378	0.999972	0.272047	19.4581
GOTERM_BP_DIRECT	GO:0009853~photorespiration	6	0.879765	0.0149679	AT1G80380, AT4G37930, AT2G13360, AT3G10160, AT1G68010, AT5G38420	541	50	18499	4.10329	0.999985	0.278207	20.4605
GOTERM_BP_DIRECT	GO:0016123~xanthophyll biosynthetic process	3	0.439883	0.0162039	AT5G52570, AT4G25700, AT5G57030	541	7	18499	14.6546	0.999994	0.29041	21.962
GOTERM_BP_DIRECT	GO:0006555~methionine metabolic process	3	0.439883	0.0162039	AT3G17390, AT2G44160, AT3G59970	541	7	18499	14.6546	0.999994	0.29041	21.962
GOTERM_BP_DIRECT	GO:0009637~response to blue light	6	0.879765	0.017515	AT2G05100, AT1G19150, AT3G27690, AT1G76570, AT5G58140, AT5G38420	541	52	18499	3.94547	0.999998	0.302859	23.5259
GOTERM_BP_DIRECT	GO:0009833~plant-type primary cell wall biogenesis	4	0.58651	0.0194849	AT5G09870, AT4G39350, AT1G76670, AT5G64740	541	20	18499	6.83882	0.999999	0.323543	25.8205
GOTERM_BP_DIRECT	GO:0009920~cell plate formation involved in plant-type cell wall biogenesis	3	0.439883	0.0211914	AT5G19390, AT1G05560, AT5G12150	541	8	18499	12.8228	1	0.339191	27.7561
GOTERM_BP_DIRECT	GO:0045727~positive regulation of translation	3	0.439883	0.0211914	AT3G63140, AT5G08650, AT1G09340	541	8	18499	12.8228	1	0.339191	27.7561
GOTERM_BP_DIRECT	GO:0019853~L-ascorbic acid biosynthetic process	4	0.58651	0.02225	AT5G55120, AT1G67070, AT4G26850, AT2G39770	541	21	18499	6.51316	1	0.345617	28.9332
GOTERM_BP_DIRECT	GO:0009739~response to gibberellin	8	1.17302	0.0258537	AT1G15550, AT1G66350, AT5G47390, AT5G37260, AT3G16350, AT1G74840, AT1G49010, AT5G07690	541	99	18499	2.76316	1	0.382027	32.8068
GOTERM_BP_DIRECT	GO:0010114~response to red light	6	0.879765	0.026822	AT1G15550, AT2G05100, AT4G31500, AT1G19150, AT3G27690, AT5G38420	541	58	18499	3.53732	1	0.385779	33.8135
GOTERM_BP_DIRECT	GO:0009651~response to salt stress	23	3.37243	0.0273792	AT5G23860, AT5G14200, AT2G01570, AT3G03780, AT5G17310, AT1G16060, AT3G16350, AT3G05030, AT2G32860, AT1G74840, AT1G49010, AT3G60750, AT2G29550, AT1G66350, AT5G47390, AT5G09650, AT5G35630, AT5G04590, AT5G37260, AT2G39770, AT5G35750, AT3G17510, AT5G26000	541	484	18499	1.62493	1	0.384806	34.3864
GOTERM_BP_DIRECT	GO:0006006~glucose metabolic process	4	0.58651	0.0283866	AT5G55120, AT4G26850, AT1G12900, AT1G42970	541	23	18499	5.9468	1	0.38874	35.4104
GOTERM_BP_DIRECT	GO:0009723~response to ethylene	9	1.31965	0.0290174	AT2G38120, AT1G66350, AT2G01570, AT5G47390, AT5G37260, AT4G24670, AT2G38210, AT3G16350, AT1G74840	541	124	18499	2.48183	1	0.388533	36.044
GOTERM_BP_DIRECT	GO:0009409~response to cold	16	2.34604	0.0299705	AT3G17390, AT1G31812, AT1G45474, AT3G16690, AT1G15950, AT1G42970, AT1G01120, AT4G09650, AT1G05140, AT4G35090, AT1G32060, AT3G01500, AT5G15090, AT5G04590, AT4G37930, AT1G09340	541	299	18499	1.82978	1	0.391649	36.9903
GOTERM_BP_DIRECT	GO:0009695~jasmonic acid biosynthetic process	4	0.58651	0.0353265	AT2G43710, AT1G72520, AT1G76680, AT1G19640	541	25	18499	5.47105	1	0.437108	42.0695
GOTERM_BP_DIRECT	GO:0080022~primary root development	4	0.58651	0.0353265	AT1G12240, AT2G25180, AT4G24670, AT1G12820	541	25	18499	5.47105	1	0.437108	42.0695
GOTERM_BP_DIRECT	GO:0005975~carbohydrate metabolic process	19	2.78592	0.0379626	AT3G54690, AT3G55800, AT1G76130, AT1G60270, AT2G32860, AT3G06770, AT2G21370, AT4G36360, AT1G65590, AT1G32060, AT5G49215, AT1G64770, AT5G09660, AT3G23820, AT1G67070, AT4G30440, AT4G21760, AT3G16850, AT5G26000	541	390	18499	1.66587	1	0.454053	44.4263
GOTERM_BP_DIRECT	GO:0048653~anther development	4	0.58651	0.0390939	AT3G49670, AT1G72520, AT2G42200, AT5G65700	541	26	18499	5.26063	1	0.456997	45.41
GOTERM_BP_DIRECT	GO:0009646~response to absence of light	4	0.58651	0.0390939	AT1G31812, AT1G67070, AT2G45400, AT4G15920	541	26	18499	5.26063	1	0.456997	45.41
GOTERM_BP_DIRECT	GO:0071555~cell wall organization	16	2.34604	0.0430206	AT4G31590, AT4G24510, AT5G09870, AT2G46930, AT4G39350, AT3G05910, AT3G06770, AT1G08200, AT2G33570, AT1G24170, AT3G61130, AT1G64390, AT5G13000, AT1G75680, AT3G16850, AT5G64740	541	314	18499	1.74237	1	0.482943	48.6998

## Sheet: uniquely up in EF vs F
Category	Term	Count	%	PValue	Genes	List Total	Pop Hits	Pop Total	Fold Enrichment	Bonferroni	Benjamini	FDR
GOTERM_BP_DIRECT	GO:0006952~defense response	90	10.181	1.05334e-27	AT1G31580, AT3G23110, AT3G23010, AT1G31540, AT5G13320, AT5G48620, AT5G43580, AT5G07300, AT4G33300, AT5G46260, AT4G13810, AT3G25010, AT3G48090, AT1G72950, AT3G04210, AT1G67520, AT1G50180, AT2G46450, AT5G46490, AT5G50260, AT2G35930, AT4G11170, AT1G72910, AT1G56510, AT1G12290, AT3G44480, AT3G20600, AT3G15390, AT4G23570, AT3G57270, AT5G10380, AT5G38350, AT1G79110, AT4G00970, AT3G14460, AT3G07040, AT3…	671	658	18499	3.77088	7.88955e-25	7.88955e-25	1.60289e-24
GOTERM_BP_DIRECT	GO:0007165~signal transduction	60	6.78733	5.74595e-18	AT1G73670, AT3G23110, AT1G31540, AT3G23010, AT3G12360, AT1G74200, AT1G03060, AT5G46260, AT2G25470, AT4G13810, AT3G25010, AT3G04210, AT1G72950, AT1G58190, AT5G46490, AT3G59020, AT4G11170, AT1G72910, AT1G56510, AT3G44480, AT5G54710, AT1G17600, AT1G69550, AT5G44610, AT5G11250, AT4G02660, AT5G36930, AT1G63740, AT4G16860, AT4G13920, AT2G15080, AT5G18360, AT5G40910, AT5G17890, AT4G03450, AT2G20142, AT5…	671	450	18499	3.67591	4.30372e-15	2.15186e-15	8.74371e-15
GOTERM_BP_DIRECT	GO:0042742~defense response to bacterium	44	4.97738	5.22967e-16	AT3G01420, AT5G44070, AT1G33560, AT4G38830, AT5G13320, AT4G23260, AT1G79380, AT4G04510, AT3G53810, AT1G80460, AT3G49110, AT4G33300, AT4G04570, AT1G74710, AT4G02420, AT3G21630, AT4G23210, AT5G46350, AT3G57330, AT4G16890, AT2G37630, AT5G65210, AT4G34390, AT3G45860, AT5G22570, AT3G44670, AT5G46470, AT1G31280, AT4G11530, AT1G18570, AT4G04500, AT2G25000, AT4G04540, AT4G12720, AT4G23250, AT5G17880, AT1…	671	276	18499	4.39511	4.15779e-13	1.38556e-13	8.43769e-13
GOTERM_BP_DIRECT	GO:0006468~protein phosphorylation	81	9.1629	1.21735e-14	AT5G60280, AT2G23200, AT5G09890, AT4G38830, AT4G23260, AT5G35370, AT5G58940, AT4G31230, AT1G51620, AT2G32800, AT4G35600, AT1G69730, AT4G04570, AT5G15730, AT1G72540, AT2G02220, AT5G39020, AT4G00330, AT3G25070, AT3G08870, AT1G78290, AT2G11520, AT2G45910, AT1G67520, AT3G45330, AT3G47090, AT2G26290, AT4G11530, AT4G28490, AT1G51820, AT5G59660, AT4G04500, AT4G04540, AT4G04960, AT3G49060, AT1G11330, AT4…	671	870	18499	2.5668	9.14713e-12	2.28684e-12	1.85851e-11
GOTERM_BP_DIRECT	GO:0009626~plant-type hypersensitive response	19	2.14932	9.99975e-11	AT3G46530, AT3G12500, AT3G01420, AT1G33560, AT1G12220, AT4G38360, AT5G13320, AT3G52430, AT4G12720, AT5G44870, AT1G02120, AT3G45640, AT3G20600, AT3G50930, AT3G48090, AT4G23210, AT3G25070, AT5G43470, AT3G07040	671	74	18499	7.0786	7.48981e-08	1.49796e-08	1.52168e-07
GOTERM_BP_DIRECT	GO:0006816~calcium ion transport	8	0.904977	0.000120896	AT5G48410, AT5G48400, AT3G04110, AT2G29100, AT4G08230, AT5G11210, AT1G10130, AT3G07520	671	32	18499	6.89232	0.0865777	0.0149795	0.183812
GOTERM_BP_DIRECT	GO:0009816~defense response to bacterium, incompatible interaction	9	1.0181	0.000158585	AT4G19660, AT4G16890, AT3G20600, AT1G12220, AT3G19190, AT5G13320, AT3G25070, AT3G52430, AT1G32230	671	44	18499	5.63917	0.112005	0.0168267	0.241049
GOTERM_BP_DIRECT	GO:0009817~defense response to fungus, incompatible interaction	9	1.0181	0.000158585	AT4G19660, AT3G44480, AT3G20600, AT4G37150, AT3G21630, AT4G16950, AT4G16860, AT1G56510, AT4G16990	671	44	18499	5.63917	0.112005	0.0168267	0.241049
GOTERM_BP_DIRECT	GO:0009617~response to bacterium	13	1.47059	0.000317158	AT2G46440, AT1G33960, AT2G46450, AT4G34390, AT1G18570, AT3G52430, AT2G32800, AT1G80460, AT4G19660, AT3G45640, AT3G50930, AT1G74710, AT5G10380	671	102	18499	3.51373	0.211473	0.029262	0.481538
GOTERM_BP_DIRECT	GO:0071230~cellular response to amino acid stimulus	6	0.678733	0.000467682	AT5G48410, AT5G48400, AT3G04110, AT2G29100, AT5G11210, AT3G07520	671	19	18499	8.70609	0.295577	0.0381826	0.709318
GOTERM_BP_DIRECT	GO:0009627~systemic acquired resistance	8	0.904977	0.000608751	AT4G19660, AT3G01420, AT5G64570, AT3G48090, AT5G03350, AT4G37150, AT1G74710, AT3G52430	671	41	18499	5.37938	0.366246	0.0445849	0.922349
GOTERM_BP_DIRECT	GO:0006874~cellular calcium ion homeostasis	7	0.791855	0.000748999	AT5G48410, AT5G48400, AT3G04110, AT2G29100, AT5G11210, AT1G10130, AT3G07520	671	31	18499	6.22533	0.429482	0.0497395	1.13372
GOTERM_BP_DIRECT	GO:0071446~cellular response to salicylic acid stimulus	5	0.565611	0.00278434	AT3G01420, AT4G03450, AT5G03350, AT5G43470, AT2G32800	671	17	18499	8.10862	0.876112	0.15973	4.15413
GOTERM_BP_DIRECT	GO:0045087~innate immune response	9	1.0181	0.00281554	AT4G08480, AT4G23570, AT2G02220, AT1G11300, AT3G21630, AT3G16030, AT1G11330, AT1G61480, AT1G66980	671	67	18499	3.70334	0.878982	0.149939	4.19976
GOTERM_BP_DIRECT	GO:0012501~programmed cell death	5	0.565611	0.0034784	AT3G45860, AT4G38360, AT5G10380, AT1G16420, AT1G32230	671	18	18499	7.65814	0.926455	0.170074	5.16424
GOTERM_BP_DIRECT	GO:0002237~response to molecule of bacterial origin	5	0.565611	0.00428126	AT3G50930, AT4G23210, AT3G25070, AT2G25000, AT1G80460	671	19	18499	7.25508	0.959786	0.192842	6.32028
GOTERM_BP_DIRECT	GO:0009737~response to abscisic acid	25	2.82805	0.00947329	AT4G21540, AT5G44610, AT3G01420, AT1G05630, AT5G15860, AT4G23260, AT5G58940, AT1G03060, AT5G24240, AT3G04110, AT3G28580, AT5G40280, AT5G46350, AT2G18960, AT2G47190, AT2G32690, AT2G39550, AT2G38940, AT4G34390, AT1G18570, AT4G35230, AT1G63840, AT4G21534, AT5G46050, AT5G01540	671	394	18499	1.74932	0.999199	0.359549	13.4843
GOTERM_BP_DIRECT	GO:0009751~response to salicylic acid	13	1.47059	0.0108479	AT1G02120, AT2G47190, AT2G32690, AT3G01420, AT5G24110, AT2G37630, AT4G09460, AT3G45860, AT5G46050, AT1G18570, AT2G25000, AT3G52430, AT5G43470	671	155	18499	2.31226	0.999717	0.381562	15.2934
GOTERM_BP_DIRECT	GO:0048354~mucilage biosynthetic process involved in seed coat development	4	0.452489	0.0127715	AT4G36890, AT3G10320, AT5G03540, AT5G62620	671	14	18499	7.87694	0.999934	0.414249	17.7657
GOTERM_BP_DIRECT	GO:0046685~response to arsenic-containing substance	4	0.452489	0.0127715	AT1G30400, AT5G44610, AT5G44070, AT4G13180	671	14	18499	7.87694	0.999934	0.414249	17.7657
GOTERM_BP_DIRECT	GO:0009863~salicylic acid mediated signaling pathway	5	0.565611	0.0135211	AT5G01900, AT3G50930, AT5G22570, AT5G13320, AT5G06960	671	26	18499	5.30179	0.999963	0.415298	18.7108
GOTERM_BP_DIRECT	GO:0009620~response to fungus	8	0.904977	0.0152549	AT4G19660, AT3G02260, AT2G46440, AT2G46450, AT2G01650, AT3G16030, AT4G02330, AT1G79670	671	72	18499	3.06326	0.99999	0.437687	20.8579
GOTERM_BP_DIRECT	GO:0019748~secondary metabolic process	5	0.565611	0.0154282	AT2G33530, AT1G28110, AT3G10450, AT3G12220, AT3G13610	671	27	18499	5.10543	0.999991	0.425676	21.0696
GOTERM_BP_DIRECT	GO:0044550~secondary metabolite biosynthetic process	12	1.35747	0.0164968	AT3G26230, AT1G33720, AT4G37310, AT4G31970, AT1G33730, AT5G25140, AT5G10600, AT1G13090, AT3G26200, AT3G26180, AT3G48320, AT2G24180	671	145	18499	2.2816	0.999996	0.432392	22.3631
GOTERM_BP_DIRECT	GO:0098542~defense response to other organism	6	0.678733	0.0172724	AT3G26230, AT4G37310, AT5G25140, AT5G10600, AT1G13090, AT3G26180	671	42	18499	3.93847	0.999998	0.432999	23.2897
GOTERM_BP_DIRECT	GO:0006904~vesicle docking involved in exocytosis	6	0.678733	0.0172724	AT1G51640, AT3G09520, AT5G61010, AT5G50380, AT5G03540, AT4G12120	671	42	18499	3.93847	0.999998	0.432999	23.2897
GOTERM_BP_DIRECT	GO:0045088~regulation of innate immune response	3	0.339367	0.0178312	AT1G17600, AT5G05300, AT2G37630	671	6	18499	13.7846	0.999999	0.429648	23.9507
GOTERM_BP_DIRECT	GO:0010150~leaf senescence	9	1.0181	0.0183813	AT5G44610, AT2G13790, AT1G20780, AT1G17020, AT3G19190, AT2G43000, AT1G11190, AT3G52430, AT4G16690	671	92	18499	2.697	0.999999	0.426402	24.5963
GOTERM_BP_DIRECT	GO:0006979~response to oxidative stress	19	2.14932	0.0196374	AT5G18040, AT3G01420, AT5G06730, AT1G52760, AT4G37520, AT5G50350, AT1G68850, AT4G12720, AT1G16420, AT1G32230, AT4G26970, AT2G38390, AT2G38380, AT3G49110, AT3G45640, AT5G19875, AT1G13340, AT3G14430, AT5G06720	671	291	18499	1.80006	1	0.435231	26.0514
GOTERM_BP_DIRECT	GO:0009738~abscisic acid-activated signaling pathway	14	1.58371	0.0255443	AT1G23140, AT2G17820, AT5G12480, AT4G23650, AT3G45640, AT4G32870, AT3G04110, AT1G64060, AT4G04740, AT1G18890, AT5G01540, AT1G76040, AT5G01550, AT5G67450	671	195	18499	1.97933	1	0.512187	32.5485
GOTERM_BP_DIRECT	GO:0010942~positive regulation of cell death	3	0.339367	0.031723	AT3G20600, AT3G48090, AT3G52430	671	8	18499	10.3385	1	0.577828	38.7715
GOTERM_BP_DIRECT	GO:0006629~lipid metabolic process	13	1.47059	0.0322646	AT3G01420, AT2G39410, AT1G52760, AT3G61680, AT3G52430, AT1G74210, AT2G30550, AT5G24200, AT5G24210, AT3G48090, AT1G73650, AT1G66970, AT1G66980	671	181	18499	1.98012	1	0.571325	39.2906
GOTERM_BP_DIRECT	GO:0051603~proteolysis involved in cellular protein catabolic process	9	1.0181	0.0334089	AT5G60360, AT2G33530, AT5G50260, AT2G27920, AT1G28110, AT3G48340, AT3G10450, AT3G12220, AT5G43060	671	103	18499	2.40897	1	0.571884	40.3738
GOTERM_BP_DIRECT	GO:0006487~protein N-linked glycosylation	5	0.565611	0.0367301	AT1G67490, AT1G49710, AT1G12990, AT3G27540, AT5G02410	671	35	18499	3.93847	1	0.595116	43.4164
GOTERM_BP_DIRECT	GO:0080188~RNA-directed DNA methylation	4	0.452489	0.0387143	AT5G04290, AT1G54440, AT3G12550, AT1G50410	671	21	18499	5.2513	1	0.603136	45.1643
GOTERM_BP_DIRECT	GO:0052033~pathogen-associated molecular pattern dependent induction by symbiont of host innate immune response	3	0.339367	0.0398229	AT3G62600, AT3G49110, AT5G01540	671	9	18499	9.18977	1	0.602416	46.1188
GOTERM_BP_DIRECT	GO:0006855~drug transmembrane transport	7	0.791855	0.0409784	AT1G15210, AT3G23560, AT2G47800, AT2G37280, AT3G26590, AT3G30842, AT5G38030	671	70	18499	2.75693	1	0.602177	47.0971
GOTERM_BP_DIRECT	GO:0042744~hydrogen peroxide catabolic process	8	0.904977	0.042498	AT2G38390, AT2G38380, AT3G49110, AT5G06730, AT4G37520, AT3G52880, AT1G68850, AT5G06720	671	89	18499	2.47814	1	0.605189	48.3584
GOTERM_BP_DIRECT	GO:0018105~peptidyl-serine phosphorylation	7	0.791855	0.0434501	AT4G23650, AT5G09890, AT5G12480, AT4G04740, AT1G18890, AT1G48490, AT1G76040	671	71	18499	2.7181	1	0.603164	49.1344
GOTERM_BP_DIRECT	GO:0051607~defense response to virus	5	0.565611	0.0476118	AT5G46350, AT3G11660, AT1G31280, AT5G43470, AT5G44870	671	38	18499	3.62754	1	0.6275	52.3998
GOTERM_BP_DIRECT	GO:0051707~response to other organism	6	0.678733	0.0483592	AT3G01420, AT5G24540, AT2G04450, AT1G33560, AT3G52430, AT5G43470	671	55	18499	3.00756	1	0.623562	52.965
GOTERM_BP_DIRECT	GO:0048194~Golgi vesicle budding	3	0.339367	0.0486061	AT1G59820, AT1G68710, AT1G26130	671	10	18499	8.27079	1	0.615932	53.1503

## Sheet: uniquely down in EF vs F
Category	Term	Count	%	PValue	Genes	List Total	Pop Hits	Pop Total	Fold Enrichment	Bonferroni	Benjamini	FDR
GOTERM_BP_DIRECT	GO:0015979~photosynthesis	41	5.24968	4.54393e-27	AT3G47470, AT2G30570, AT1G30380, AT2G20260, AT3G54050, AT1G74470, AT3G21055, AT4G28660, AT5G66570, AT4G05180, AT2G05070, AT2G34420, AT1G20020, AT1G31330, AT5G01530, AT1G03130, AT1G29910, AT4G12800, AT1G06680, AT3G56650, AT1G29930, AT1G61520, AT3G54890, AT5G27390, AT1G55670, AT5G54270, AT5G11450, AT4G27440, AT5G45930, AT4G10340, AT2G06520, AT5G64040, AT3G05410, AT5G45040, AT3G16140, AT3G61470, AT4…	606	138	18499	9.06944	3.42158e-24	3.42158e-24	6.91945e-24
GOTERM_BP_DIRECT	GO:0009768~photosynthesis, light harvesting in photosystem I	13	1.66453	6.44662e-13	AT1G29910, AT3G47470, AT1G29930, AT1G61520, AT3G54890, AT3G08940, AT5G54270, AT4G10340, AT2G05070, AT2G34420, AT3G61470, AT5G01530, AT1G08380	606	22	18499	18.0383	4.85464e-10	2.42732e-10	9.81748e-10
GOTERM_BP_DIRECT	GO:0018298~protein-chromophore linkage	13	1.66453	1.43932e-08	AT2G47590, AT1G29910, AT3G47470, AT1G29930, AT1G61520, AT3G54890, AT3G08940, AT5G54270, AT4G10340, AT2G05070, AT2G34420, AT3G61470, AT5G01530	606	45	18499	8.81874	1.08381e-05	3.6127e-06	2.19179e-05
GOTERM_BP_DIRECT	GO:0009735~response to cytokinin	24	3.07298	3.36541e-08	AT2G20260, AT3G62030, AT1G61520, AT3G54050, AT4G01310, AT3G08940, AT5G30510, AT3G15360, AT5G45930, AT4G02530, AT1G13930, AT4G34160, AT1G13420, AT3G25920, AT5G07020, AT4G28750, AT1G20020, AT1G78370, AT5G23120, AT1G05190, AT1G78630, AT1G05850, AT4G32260, AT2G43750	606	183	18499	4.00346	2.53412e-05	6.33537e-06	5.12482e-05
GOTERM_BP_DIRECT	GO:0009765~photosynthesis, light harvesting	8	1.02433	5.59003e-08	AT4G10340, AT3G47470, AT5G47110, AT1G61520, AT1G29930, AT3G54890, AT5G54270, AT5G01530	606	13	18499	18.7855	4.20921e-05	8.41855e-06	8.51245e-05
GOTERM_BP_DIRECT	GO:0009773~photosynthetic electron transport in photosystem I	8	1.02433	3.42009e-07	AT2G46820, AT1G18730, AT5G64040, AT3G54050, AT1G70760, AT1G55670, AT1G15980, AT3G16250	606	16	18499	15.2632	0.000257499	4.29212e-05	0.000520806
GOTERM_BP_DIRECT	GO:0010027~thylakoid membrane organization	11	1.40845	5.83235e-07	AT1G35680, AT2G18710, AT3G62910, AT2G01110, AT2G28800, AT2G30170, AT5G24314, AT1G03160, AT2G34860, AT1G65260, AT2G20890	606	41	18499	8.19001	0.00043908	6.27375e-05	0.000888142
GOTERM_BP_DIRECT	GO:0009611~response to wounding	21	2.68886	8.87079e-06	AT5G47240, AT1G51400, AT5G47910, AT5G53750, AT1G74930, AT3G19710, AT4G39980, AT4G24350, AT1G20510, AT4G32570, AT1G72450, AT1G74950, AT5G63970, AT4G08170, AT5G42650, AT3G17860, AT5G05730, AT1G70700, AT4G34190, AT1G32640, AT2G46510	606	199	18499	3.22138	0.00665747	0.000834618	0.0135075
GOTERM_BP_DIRECT	GO:0007017~microtubule-based process	8	1.02433	1.47836e-05	AT5G62690, AT5G12250, AT1G20010, AT4G14960, AT5G19770, AT1G04820, AT4G27360, AT1G50010	606	26	18499	9.39274	0.0110704	0.00123614	0.0225099
GOTERM_BP_DIRECT	GO:0010207~photosystem II assembly	7	0.896287	1.58339e-05	AT4G10340, AT1G71500, AT1G03600, AT3G50820, AT5G51545, AT5G66570, AT2G20890	606	18	18499	11.8714	0.0118522	0.00119159	0.024109
GOTERM_BP_DIRECT	GO:0009409~response to cold	25	3.20102	5.17379e-05	AT3G47470, AT1G35680, AT5G51820, AT1G61520, AT3G12780, AT4G10030, AT3G54050, AT3G54890, AT3G11630, AT2G33800, AT2G47180, AT4G24280, AT2G42530, AT1G03680, AT3G23700, AT5G12250, AT5G63980, AT4G25480, AT2G38750, AT4G04020, AT3G25770, AT3G61470, AT1G09350, AT4G24770, AT2G01918	606	299	18499	2.55237	0.0382104	0.00353552	0.0787569
GOTERM_BP_DIRECT	GO:0055114~oxidation-reduction process	71	9.09091	5.27758e-05	AT1G06690, AT1G01510, AT4G37000, AT5G47910, AT1G74470, AT1G03680, AT3G02730, AT4G21860, AT4G29670, AT5G18100, AT2G45560, AT3G12120, AT5G18660, AT4G12320, AT1G77490, AT3G26300, AT4G04810, AT4G37410, AT3G48280, AT3G29320, AT2G43020, AT2G37240, AT3G26060, AT5G21430, AT5G40150, AT3G10920, AT1G53670, AT5G61290, AT5G17000, AT1G12550, AT5G52320, AT1G74880, AT3G59050, AT1G16300, AT3G26330, AT1G31690, AT1…	606	1330	18499	1.6296	0.0389619	0.00330629	0.0803363
GOTERM_BP_DIRECT	GO:0008152~metabolic process	24	3.07298	0.000169151	AT5G59130, AT1G77060, AT3G14240, AT1G79790, AT5G51750, AT5G38120, AT5G48880, AT4G09500, AT1G49650, AT2G34590, AT1G49660, AT5G05890, AT1G79460, AT1G20510, AT3G54970, AT4G20430, AT2G19170, AT4G34980, AT1G20490, AT3G48420, AT4G30020, AT1G24100, AT1G07240, AT1G22360	606	303	18499	2.41793	0.119602	0.00975072	0.257272
GOTERM_BP_DIRECT	GO:0008652~cellular amino acid biosynthetic process	10	1.28041	0.000397258	AT4G39540, AT5G56760, AT5G05730, AT3G20390, AT3G49680, AT4G39980, AT1G69370, AT5G54810, AT2G43750, AT3G59760	606	69	18499	4.42412	0.258585	0.0211443	0.603234
GOTERM_BP_DIRECT	GO:0032544~plastid translation	5	0.640205	0.000454669	AT3G63190, AT5G54600, AT2G33800, AT3G62910, AT1G79850	606	12	18499	12.7193	0.289967	0.0225709	0.69013
GOTERM_BP_DIRECT	GO:0019252~starch biosynthetic process	7	0.896287	0.000523362	AT5G04360, AT5G39790, AT5G51820, AT1G11720, AT5G24300, AT5G48300, AT1G66430	606	32	18499	6.67765	0.325777	0.0243362	0.794011
GOTERM_BP_DIRECT	GO:1903507~negative regulation of nucleic acid-templated transcription	5	0.640205	0.000872691	AT4G32570, AT1G72450, AT1G74950, AT3G17860, AT1G70700	606	14	18499	10.9023	0.481815	0.0379337	1.32071
GOTERM_BP_DIRECT	GO:0042549~photosystem II stabilization	4	0.512164	0.00110402	AT2G30570, AT1G71500, AT3G50820, AT5G66570	606	7	18499	17.4437	0.56473	0.045159	1.66806
GOTERM_BP_DIRECT	GO:0009645~response to low light intensity stimulus	4	0.512164	0.00110402	AT3G47470, AT1G61520, AT3G54890, AT3G61470	606	7	18499	17.4437	0.56473	0.045159	1.66806
GOTERM_BP_DIRECT	GO:0005983~starch catabolic process	5	0.640205	0.00191914	AT5G04360, AT3G01510, AT1G69830, AT5G64860, AT3G10940	606	17	18499	8.97835	0.764607	0.0733057	2.88288
GOTERM_BP_DIRECT	GO:0071258~cellular response to gravity	3	0.384123	0.00313399	AT4G14960, AT5G19770, AT1G04820	606	3	18499	30.5264	0.905919	0.111464	4.66747
GOTERM_BP_DIRECT	GO:0006979~response to oxidative stress	20	2.56082	0.00345673	AT3G17070, AT3G62030, AT5G40150, AT1G32220, AT1G53670, AT2G47180, AT5G20140, AT2G21640, AT5G17000, AT1G03680, AT3G15360, AT5G54810, AT4G21860, AT5G18100, AT4G04830, AT1G09350, AT4G04810, AT2G29450, AT1G71695, AT5G43750	606	291	18499	2.09803	0.926276	0.116764	5.13638
GOTERM_BP_DIRECT	GO:0010258~NADH dehydrogenase complex (plastoquinone) assembly	3	0.384123	0.00613213	AT5G58260, AT1G74880, AT1G70760	606	4	18499	22.8948	0.990262	0.189847	8.94141
GOTERM_BP_DIRECT	GO:0009637~response to blue light	7	0.896287	0.00677849	AT4G10340, AT1G29910, AT3G54890, AT3G08940, AT4G18390, AT3G28860, AT5G01530	606	52	18499	4.10932	0.994033	0.199627	9.83903
GOTERM_BP_DIRECT	GO:2000022~regulation of jasmonic acid mediated signaling pathway	5	0.640205	0.00714948	AT4G32570, AT1G72450, AT1G74950, AT3G17860, AT1G70700	606	24	18499	6.35967	0.995496	0.20158	10.3505
GOTERM_BP_DIRECT	GO:0006508~proteolysis	28	3.58515	0.00783407	AT5G59130, AT3G14240, AT5G51750, AT4G36190, AT2G22980, AT3G54720, AT3G52500, AT4G30530, AT3G05350, AT4G12910, AT4G20310, AT2G23010, AT2G45180, AT2G47940, AT2G19170, AT4G20430, AT5G39830, AT1G73325, AT1G35340, AT5G05740, AT4G33490, AT1G75460, AT1G15000, AT4G23940, AT1G62290, AT4G34980, AT4G30020, AT3G19170	606	500	18499	1.70948	0.997321	0.210923	11.2872
GOTERM_BP_DIRECT	GO:0009695~jasmonic acid biosynthetic process	5	0.640205	0.00829503	AT1G20510, AT5G42650, AT3G25770, AT2G06050, AT1G13280	606	25	18499	6.10528	0.998112	0.214346	11.9128
GOTERM_BP_DIRECT	GO:0009644~response to high light intensity	7	0.896287	0.00889294	AT3G47470, AT1G61520, AT3G54890, AT2G47180, AT3G61470, AT5G54270, AT4G34190	606	55	18499	3.88518	0.998801	0.220516	12.7181
GOTERM_BP_DIRECT	GO:0010206~photosystem II repair	4	0.512164	0.00967748	AT5G01500, AT2G47940, AT5G39830, AT1G03600	606	14	18499	8.72183	0.99934	0.230122	13.7643
GOTERM_BP_DIRECT	GO:0006094~gluconeogenesis	4	0.512164	0.00967748	AT2G21170, AT3G54050, AT4G37870, AT5G64380	606	14	18499	8.72183	0.99934	0.230122	13.7643
GOTERM_BP_DIRECT	GO:0015995~chlorophyll biosynthetic process	6	0.768246	0.0115311	AT5G18660, AT1G74470, AT3G03710, AT4G27440, AT3G21200, AT5G45930	606	42	18499	4.36091	0.999839	0.260034	16.1898
GOTERM_BP_DIRECT	GO:0045454~cell redox homeostasis	12	1.53649	0.0130745	AT1G21350, AT3G26060, AT4G29670, AT3G11630, AT1G53300, AT5G13810, AT4G16155, AT3G52960, AT5G03880, AT1G03680, AT3G15360, AT3G02730	606	155	18499	2.36333	0.99995	0.281317	18.1605
GOTERM_BP_DIRECT	GO:0009817~defense response to fungus, incompatible interaction	6	0.768246	0.0139603	AT2G23560, AT3G63190, AT5G58260, AT4G37870, AT2G22230, AT1G20020	606	44	18499	4.16269	0.999975	0.289289	19.272
GOTERM_BP_DIRECT	GO:0030091~protein repair	4	0.512164	0.0141841	AT4G21860, AT1G53670, AT4G04830, AT4G04810	606	16	18499	7.6316	0.999979	0.285491	19.5505
GOTERM_BP_DIRECT	GO:0009767~photosynthetic electron transport chain	4	0.512164	0.0141841	AT4G03280, AT1G08380, AT3G21200, AT2G01918	606	16	18499	7.6316	0.999979	0.285491	19.5505
GOTERM_BP_DIRECT	GO:0006109~regulation of carbohydrate metabolic process	3	0.384123	0.0146757	AT1G03680, AT3G15360, AT3G02730	606	6	18499	15.2632	0.999985	0.286344	20.1593
GOTERM_BP_DIRECT	GO:0016051~carbohydrate biosynthetic process	6	0.768246	0.0182129	AT2G37585, AT2G30575, AT2G47180, AT3G62660, AT1G09350, AT3G03690	606	47	18499	3.89699	0.999999	0.33441	24.4142
GOTERM_BP_DIRECT	GO:0010218~response to far red light	6	0.768246	0.0214763	AT4G10340, AT1G29910, AT3G54890, AT3G08940, AT3G28860, AT5G01530	606	49	18499	3.73793	1	0.373171	28.1509
GOTERM_BP_DIRECT	GO:0010020~chloroplast fission	4	0.512164	0.0228301	AT1G58200, AT2G36250, AT3G19180, AT4G23940	606	19	18499	6.42661	1	0.383111	29.6498
GOTERM_BP_DIRECT	GO:0019684~photosynthesis, light reaction	4	0.512164	0.0262211	AT4G12800, AT1G06680, AT3G50820, AT5G66570	606	20	18499	6.10528	1	0.417692	33.277
GOTERM_BP_DIRECT	GO:2000033~regulation of seed dormancy process	3	0.384123	0.0330051	AT5G17490, AT5G56780, AT5G45830	606	9	18499	10.1755	1	0.485757	40.0153
GOTERM_BP_DIRECT	GO:0009098~leucine biosynthetic process	4	0.512164	0.0337636	AT1G18500, AT3G54970, AT3G19710, AT3G49680	606	22	18499	5.55026	1	0.484778	40.7278
GOTERM_BP_DIRECT	GO:0006532~aspartate biosynthetic process	3	0.384123	0.0403772	AT3G54970, AT3G19710, AT3G49680	606	10	18499	9.15792	1	0.539698	46.6138
GOTERM_BP_DIRECT	GO:0009116~nucleoside metabolic process	4	0.512164	0.0469435	AT1G10700, AT2G01830, AT3G53900, AT4G24350	606	25	18499	4.88422	1	0.58648	51.9138

## Sheet: uniquely up in Crep vs Cveg
Category	Term	Count	%	PValue	Genes	List Total	Pop Hits	Pop Total	Fold Enrichment	Bonferroni	Benjamini	FDR
GOTERM_BP_DIRECT	GO:0009651~response to salt stress	134	3.63538	4.24059e-14	AT1G74920, AT1G52400, AT2G45790, AT5G62530, AT2G13560, AT1G77510, AT4G17260, AT5G26340, AT1G02920, AT4G39260, AT1G77120, AT1G27730, AT1G73500, AT3G50500, AT3G19490, AT4G16260, AT1G61340, AT2G46280, AT5G54230, AT1G18630, AT4G39090, AT5G22360, AT1G06180, AT4G19810, AT4G38630, AT2G15390, AT3G03640, AT3G48850, AT3G23600, AT5G27600, AT1G10570, AT5G16510, AT2G19450, AT5G20080, AT2G17840, AT3G22200, AT3…	2682	484	18499	1.90963	7.52787e-11	7.52787e-11	7.1898e-11
GOTERM_BP_DIRECT	GO:0046686~response to cadmium ion	101	2.7401	1.16609e-12	AT1G60420, AT4G19880, AT1G59900, AT1G45145, AT3G44300, AT2G26560, AT3G56070, AT1G77510, AT3G15730, AT1G02920, AT5G20020, AT2G21250, AT3G60190, AT1G77120, AT2G30860, AT1G07920, AT5G56680, AT2G39920, AT5G65750, AT2G46280, AT1G70490, AT4G20890, AT1G23490, AT2G47470, AT1G13060, AT5G51830, AT3G13860, AT3G48990, AT2G20420, AT3G22200, AT3G27300, AT2G41530, AT1G13930, AT3G52990, AT5G15650, AT4G02520, AT1…	2682	342	18499	2.03697	2.06977e-09	1.03488e-09	1.9769e-09
GOTERM_BP_DIRECT	GO:0006457~protein folding	88	2.38741	4.99908e-12	AT2G35720, AT5G23290, AT5G60640, AT2G21510, AT5G20890, AT1G45145, AT2G04030, AT3G56070, AT3G22480, AT1G14980, AT2G47320, AT3G17880, AT3G54960, AT4G17070, AT1G01940, AT5G07340, AT4G25340, AT3G06730, AT5G58710, AT5G39950, AT3G16110, AT5G23240, AT5G18750, AT3G21640, AT3G08710, AT1G01230, AT5G42480, AT1G79930, AT1G35620, AT5G48030, AT4G26780, AT5G06110, AT3G09700, AT1G71000, AT1G76700, AT2G47470, AT5…	2682	288	18499	2.10756	8.87342e-09	2.95781e-09	8.47528e-09
GOTERM_BP_DIRECT	GO:0009414~response to water deprivation	84	2.27889	3.67314e-11	AT1G20450, AT1G74920, AT5G59320, AT1G52400, AT4G04330, AT5G15960, AT3G05640, AT1G11755, AT4G13850, AT2G04030, AT1G52890, AT5G26340, AT5G13750, AT3G53730, AT2G14610, AT2G37770, AT5G52310, AT4G25480, AT5G67300, AT4G11890, AT1G77120, AT1G27730, AT4G15910, AT3G50500, AT3G50970, AT4G02380, AT1G04400, AT3G29320, AT3G09940, AT3G11020, AT2G38530, AT1G07820, AT5G15970, AT5G13330, AT1G08920, AT4G39090, AT2…	2682	279	18499	2.07666	6.51982e-08	1.62996e-08	6.22728e-08
GOTERM_BP_DIRECT	GO:0009409~response to cold	85	2.30602	6.59455e-10	AT1G20450, AT1G20620, AT2G27710, AT2G28900, AT3G08720, AT4G04330, AT5G15960, AT4G13850, AT3G21300, AT2G36400, AT1G22770, AT2G37770, AT5G52310, AT4G25480, AT4G39260, AT3G53990, AT1G77120, AT4G11890, AT1G27730, AT2G45660, AT3G57260, AT3G50970, AT4G02380, AT5G15970, AT2G37760, AT3G16470, AT3G48750, AT5G58070, AT1G67280, AT4G25490, AT3G25770, AT5G42900, AT3G12490, AT3G49910, AT1G33410, AT2G27020, AT5…	2682	299	18499	1.96082	1.17053e-06	2.34106e-07	1.11801e-06
GOTERM_BP_DIRECT	GO:0009737~response to abscisic acid	99	2.68584	2.81628e-08	AT1G20450, AT1G52400, AT5G15960, AT2G05520, AT4G17260, AT5G26340, AT4G13510, AT3G15730, AT4G39260, AT1G77120, AT4G15910, AT1G27730, AT3G50970, AT3G50500, AT5G61210, AT5G15970, AT1G01560, AT1G61340, AT5G54230, AT4G25000, AT2G40190, AT4G19810, AT4G38630, AT2G22570, AT2G15970, AT3G26830, AT2G19450, AT4G23600, AT3G05000, AT3G11820, AT2G17840, AT5G66880, AT1G65690, AT3G14050, AT3G47860, AT5G08490, AT2…	2682	394	18499	1.73312	4.99877e-05	8.33146e-06	4.77459e-05
GOTERM_BP_DIRECT	GO:0042742~defense response to bacterium	75	2.03473	5.73303e-08	AT5G24530, AT2G33340, AT4G23320, AT2G19190, AT4G19700, AT1G19250, AT4G23160, AT1G73805, AT1G02920, AT5G48810, AT3G17210, AT5G67300, AT5G22250, AT3G59700, AT5G06320, AT3G20770, AT4G23230, AT5G01230, AT2G30860, AT5G64810, AT1G79210, AT1G80840, AT2G39050, AT3G10920, AT4G23130, AT3G56400, AT4G23270, AT4G18360, AT5G45250, AT5G26920, AT4G39090, AT4G23670, AT1G19670, AT1G02860, AT4G23220, AT1G08450, AT4…	2682	276	18499	1.87431	0.000101756	1.45372e-05	9.71952e-05
GOTERM_BP_DIRECT	GO:0015031~protein transport	86	2.33315	1.60237e-07	AT5G13850, AT2G34840, AT2G28900, AT1G61250, AT3G15970, AT2G34940, AT4G04620, AT5G08040, AT3G22845, AT3G18820, AT4G26670, AT2G06530, AT5G45130, AT3G60540, AT1G20350, AT3G20920, AT3G07680, AT2G36680, AT5G61210, AT1G30630, AT5G40480, AT1G43890, AT1G13120, AT4G16520, AT1G29310, AT2G47840, AT1G30900, AT5G55510, AT1G70490, AT1G09630, AT5G22360, AT3G09840, AT3G12390, AT1G23490, AT1G52380, AT1G33410, AT3…	2682	339	18499	1.7498	0.00028438	3.55519e-05	0.000271658
GOTERM_BP_DIRECT	GO:0009620~response to fungus	29	0.786761	3.13687e-07	AT5G24530, AT3G50470, AT4G10500, AT3G11820, AT3G45140, AT3G22231, AT1G73500, AT2G06050, AT3G18740, AT3G51450, AT3G14310, AT4G02380, AT3G25780, AT2G39660, AT2G45220, AT1G61850, AT1G79680, AT5G58600, AT1G53320, AT3G50480, AT3G10985, AT5G08790, AT5G26920, AT2G43580, AT1G05010, AT1G11310, AT3G51440, AT3G51430, AT1G43640	2682	72	18499	2.77815	0.000556639	6.18641e-05	0.000531809
GOTERM_BP_DIRECT	GO:0005983~starch catabolic process	12	0.325556	3.0803e-06	AT5G04360, AT4G15210, AT3G01510, AT5G26570, AT3G52180, AT5G17520, AT1G69830, AT1G10760, AT5G64860, AT2G40840, AT4G17090, AT4G09020	2682	17	18499	4.8688	0.00545261	0.000546604	0.00522207
GOTERM_BP_DIRECT	GO:0009631~cold acclimation	22	0.596853	3.14351e-06	AT4G16420, AT1G20450, AT5G59820, AT3G55580, AT2G15970, AT1G10760, AT5G15960, AT1G20440, AT4G13850, AT2G42530, AT1G29395, AT2G42540, AT2G36400, AT3G53460, AT4G12470, AT5G67590, AT4G25480, AT4G25470, AT4G29810, AT4G25490, AT3G50970, AT1G43620	2682	51	18499	2.97538	0.0055642	0.00050712	0.00532923
GOTERM_BP_DIRECT	GO:0080156~mitochondrial mRNA modification	14	0.379816	3.31149e-06	AT5G61030, AT3G15000, AT1G74600, AT5G54580, AT3G06790, AT1G32580, AT2G35240, AT4G30700, AT4G11690, AT5G19020, AT1G74230, AT3G02330, AT5G08490, AT5G44780	2682	23	18499	4.19846	0.00586066	0.000489705	0.005614
GOTERM_BP_DIRECT	GO:0009751~response to salicylic acid	45	1.22084	5.4613e-06	AT5G24530, AT5G49570, AT2G14560, AT2G05520, AT4G10500, AT1G76930, AT2G37710, AT5G63160, AT4G23810, AT1G28480, AT1G21270, AT5G67300, AT1G21250, AT5G06320, AT5G67480, AT3G51450, AT2G16720, AT1G48000, AT1G14790, AT4G04695, AT1G79680, AT1G80840, AT5G44420, AT4G23130, AT3G02885, AT3G56400, AT5G13330, AT1G61340, AT1G13960, AT1G72260, AT4G23270, AT5G08790, AT3G50480, AT2G40750, AT4G23170, AT5G54230, AT4…	2682	155	18499	2.00249	0.00964699	0.000745401	0.00925844
GOTERM_BP_DIRECT	GO:0010200~response to chitin	40	1.08519	7.89737e-06	AT5G59820, AT5G66070, AT4G11360, AT4G30370, AT4G17500, AT5G25910, AT1G34180, AT1G08930, AT5G47220, AT4G23810, AT5G04340, AT3G05200, AT3G11840, AT5G67300, AT4G17230, AT1G27730, AT3G50260, AT2G38470, AT5G01830, AT4G28140, AT2G44840, AT2G40140, AT4G26400, AT2G36270, AT1G80840, AT5G27420, AT3G16720, AT5G47230, AT3G56400, AT2G17040, AT5G38895, AT3G46080, AT4G37260, AT3G19580, AT1G74410, AT3G23250, AT4…	2682	133	18499	2.07443	0.0139201	0.00100078	0.013388
GOTERM_BP_DIRECT	GO:0009753~response to jasmonic acid	44	1.19371	1.55247e-05	AT2G28900, AT1G74020, AT5G27380, AT4G23600, AT1G76930, AT4G35770, AT5G24780, AT3G45140, AT1G61120, AT4G28910, AT5G67300, AT1G44350, AT5G67480, AT3G51450, AT4G16740, AT5G37500, AT3G16770, AT2G39030, AT3G09940, AT5G44420, AT2G34810, AT3G56400, AT5G07010, AT5G13330, AT1G13960, AT1G61340, AT5G08790, AT3G50480, AT1G19180, AT1G17380, AT1G06160, AT1G19570, AT3G16470, AT1G72450, AT4G37260, AT5G24770, AT1…	2682	156	18499	1.94544	0.0271804	0.00183542	0.0263167
GOTERM_BP_DIRECT	GO:0042254~ribosome biogenesis	41	1.11232	1.74404e-05	AT2G19740, AT2G41670, AT3G06680, AT5G55140, AT5G06360, AT1G24240, AT1G02780, AT1G16740, AT5G27700, AT2G37990, AT1G48920, AT1G74270, AT2G20450, AT1G50920, AT3G60245, AT2G20490, AT4G31420, AT5G03850, AT3G01170, AT3G28900, AT5G47930, AT1G15250, AT4G18100, AT5G64670, AT4G11630, AT4G10650, AT2G40510, AT5G56710, AT2G40590, AT5G56940, AT4G27090, AT3G11250, AT3G17170, AT1G75350, AT5G27820, AT4G02230, AT2…	2682	142	18499	1.99152	0.0304828	0.00193295	0.0295637
GOTERM_BP_DIRECT	GO:0009611~response to wounding	52	1.41074	2.4158e-05	AT5G47240, AT2G28900, AT1G74020, AT4G35770, AT1G76930, AT1G64280, AT2G33150, AT1G20510, AT5G52310, AT1G76650, AT1G27730, AT5G06320, AT1G73500, AT5G67480, AT5G09810, AT4G02380, AT4G16740, AT3G44550, AT1G80840, AT1G61340, AT1G66760, AT3G16470, AT3G29035, AT5G24770, AT1G74950, AT1G52030, AT2G24850, AT5G14780, AT1G01470, AT5G59820, AT1G32920, AT4G26070, AT4G23600, AT3G44540, AT4G24220, AT3G45140, AT1…	2682	199	18499	1.80235	0.0419747	0.00251924	0.0409486
GOTERM_BP_DIRECT	GO:0034976~response to endoplasmic reticulum stress	12	0.325556	2.73975e-05	AT5G42020, AT1G35620, AT5G60640, AT5G22290, AT3G54960, AT1G21750, AT2G32920, AT2G47470, AT1G04980, AT4G24190, AT1G77510, AT3G16110	2682	20	18499	4.13848	0.0474676	0.00269809	0.0464383
GOTERM_BP_DIRECT	GO:0018279~protein N-linked glycosylation via asparagine	8	0.217037	0.000106779	AT3G48820, AT1G61790, AT5G19690, AT5G66680, AT1G34130, AT1G71220, AT2G01720, AT1G08660	2682	10	18499	5.51797	0.172663	0.00992634	0.180874
GOTERM_BP_DIRECT	GO:0009789~positive regulation of abscisic acid-activated signaling pathway	15	0.406945	0.000138066	AT1G70810, AT1G52400, AT1G51940, AT1G70800, AT4G35790, AT5G66880, AT5G37740, AT2G33150, AT2G01540, AT5G26920, AT4G23450, AT5G53160, AT3G15730, AT3G50500, AT4G09570	2682	34	18499	3.043	0.217361	0.0121794	0.233813
GOTERM_BP_DIRECT	GO:0006886~intracellular protein transport	48	1.30222	0.000185319	AT1G14010, AT5G46630, AT5G42570, AT5G60460, AT2G38020, AT3G52400, AT1G76970, AT4G23460, AT3G11820, AT4G24550, AT4G24920, AT2G39280, AT4G02080, AT5G53530, AT4G20410, AT5G20020, AT2G17380, AT2G19790, AT1G20350, AT3G60540, AT1G69460, AT2G20760, AT3G51890, AT3G07680, AT5G16880, AT3G59570, AT1G47830, AT4G30240, AT5G05760, AT1G28490, AT4G34450, AT3G17780, AT5G43970, AT1G26690, AT5G46860, AT5G55190, AT4…	2682	193	18499	1.71543	0.280337	0.0155433	0.313718
GOTERM_BP_DIRECT	GO:0006979~response to oxidative stress	66	1.79056	0.000196579	AT4G20830, AT1G20620, AT1G50170, AT4G21850, AT3G57520, AT5G60640, AT3G20340, AT1G45145, AT1G72060, AT4G35770, AT1G78410, AT1G30460, AT4G36430, AT2G22080, AT5G27830, AT4G17070, AT3G53990, AT1G27730, AT2G47510, AT4G11850, AT4G02380, AT4G21840, AT1G63460, AT5G19880, AT2G37130, AT1G27350, AT5G39610, AT3G63080, AT5G54810, AT1G21520, AT2G14170, AT1G69720, AT5G24770, AT1G52200, AT3G12490, AT3G51610, AT1…	2682	291	18499	1.56437	0.29458	0.0157368	0.33275
GOTERM_BP_DIRECT	GO:0048544~recognition of pollen	16	0.434075	0.000199926	AT1G61370, AT1G61360, AT4G21390, AT4G21380, AT1G65800, AT1G61380, AT1G61420, AT1G61430, AT1G61460, AT1G61440, AT1G61490, AT1G65790, AT5G24080, AT4G27300, AT2G19130, AT1G34300	2682	39	18499	2.82973	0.298759	0.0153122	0.338405
GOTERM_BP_DIRECT	GO:0006383~transcription from RNA polymerase III promoter	11	0.298426	0.000305306	AT5G45140, AT5G49530, AT2G29540, AT5G60040, AT3G22320, AT1G60620, AT1G11475, AT1G60850, AT2G04630, AT1G54250, AT5G51940	2682	21	18499	3.61296	0.418416	0.0223302	0.516343
GOTERM_BP_DIRECT	GO:0006511~ubiquitin-dependent protein catabolic process	56	1.51926	0.000373508	AT3G60820, AT4G11260, AT3G22630, AT5G23540, AT5G25350, AT1G47250, AT1G68050, AT1G45050, AT5G56280, AT4G31300, AT2G29070, AT3G14290, AT3G26340, AT4G19006, AT3G53970, AT3G51260, AT1G79210, AT1G78870, AT4G17510, AT1G47570, AT4G30640, AT1G56450, AT3G11910, AT4G14800, AT5G40580, AT3G11270, AT2G20580, AT3G27430, AT5G09900, AT4G38630, AT5G10790, AT2G27020, AT1G13060, AT1G53850, AT5G01720, AT5G03240, AT1…	2682	242	18499	1.59611	0.484749	0.0261754	0.631347
GOTERM_BP_DIRECT	GO:0006486~protein glycosylation	23	0.623983	0.000378474	AT4G38240, AT3G48820, AT2G25110, AT2G16530, AT1G32210, AT1G27350, AT1G80290, AT3G45040, AT4G18270, AT1G16570, AT1G27330, AT1G16900, AT4G32120, AT2G17570, AT2G25300, AT1G77810, AT5G19690, AT2G35520, AT3G55830, AT1G34130, AT1G71220, AT1G08660, AT2G15390	2682	72	18499	2.20336	0.489272	0.0255119	0.639714
GOTERM_BP_DIRECT	GO:0030433~ER-associated ubiquitin-dependent protein catabolic process	13	0.352686	0.000391308	AT1G30000, AT5G50430, AT5G43010, AT1G16900, AT1G09100, AT1G65040, AT5G20000, AT4G29040, AT1G45000, AT2G03510, AT5G43710, AT5G28540, AT2G20140	2682	29	18499	3.09197	0.50078	0.0254017	0.66134
GOTERM_BP_DIRECT	GO:0045454~cell redox homeostasis	39	1.05806	0.000635659	AT1G60420, AT1G77370, AT5G60640, AT1G45145, AT5G06690, AT5G20500, AT2G32920, AT1G77510, AT1G11530, AT2G18990, AT1G28480, AT5G63030, AT3G17880, AT3G54960, AT1G21750, AT1G65980, AT3G58620, AT3G28850, AT3G08950, AT3G06730, AT3G16110, AT5G39950, AT4G34120, AT1G03850, AT5G42850, AT3G08710, AT2G20270, AT4G31240, AT2G38270, AT4G10000, AT5G10860, AT1G35620, AT1G65970, AT1G50950, AT2G47470, AT5G03630, AT1…	2682	155	18499	1.73549	0.676532	0.0395075	1.07222
GOTERM_BP_DIRECT	GO:0010043~response to zinc ion	18	0.488334	0.000922821	AT3G55440, AT3G10920, AT3G22460, AT2G32520, AT1G57720, AT1G19570, AT3G12100, AT4G39260, AT2G21660, AT1G21750, AT3G16450, AT4G02520, AT5G35590, AT5G03630, AT1G04410, AT4G31300, AT1G16470, AT2G30860	2682	53	18499	2.34254	0.80578	0.0549421	1.55305
GOTERM_BP_DIRECT	GO:0045087~innate immune response	21	0.569723	0.000951881	AT4G11260, AT1G51940, AT2G33340, AT1G61370, AT5G50250, AT1G61360, AT2G37220, AT1G61380, AT1G61420, AT1G61430, AT1G61460, AT4G29040, AT1G61440, AT1G61490, AT5G54610, AT4G39260, AT2G43850, AT2G20580, AT2G21660, AT4G29810, AT2G33580	2682	67	18499	2.16189	0.815553	0.0547884	1.60158
GOTERM_BP_DIRECT	GO:0006952~defense response	125	3.39121	0.00104598	AT3G04220, AT5G44210, AT4G17500, AT3G07690, AT2G32680, AT2G15480, AT5G25910, AT3G44400, AT5G28010, AT2G14610, AT4G28910, AT2G43590, AT3G46000, AT2G30860, AT3G06730, AT2G44840, AT4G24970, AT1G14790, AT3G25180, AT2G43510, AT1G72260, AT5G66910, AT1G19570, AT3G18690, AT1G63730, AT2G43580, AT4G35480, AT2G31880, AT5G23820, AT3G48080, AT1G33410, AT1G63350, AT4G36150, AT2G43620, AT3G26830, AT1G12210, AT4…	2682	658	18499	1.31031	0.84395	0.058162	1.75858
GOTERM_BP_DIRECT	GO:0009617~response to bacterium	28	0.759631	0.00109493	AT5G24530, AT3G26830, AT3G57240, AT1G12210, AT1G62660, AT1G33970, AT3G44300, AT4G10500, AT1G64280, AT1G73805, AT3G45140, AT3G22231, AT1G61120, AT2G41430, AT5G06320, AT3G50260, AT3G09830, AT2G30750, AT2G45220, AT1G79680, AT1G61340, AT3G50480, AT5G26920, AT3G28930, AT2G30770, AT4G14400, AT2G26440, AT4G37990	2682	102	18499	1.89342	0.856949	0.0589579	1.84016
GOTERM_BP_DIRECT	GO:0006491~N-glycan processing	7	0.189908	0.00114331	AT4G38240, AT1G30000, AT5G43710, AT5G56360, AT1G51590, AT3G11040, AT5G05460	2682	10	18499	4.82823	0.868736	0.0596768	1.92075
GOTERM_BP_DIRECT	GO:0009627~systemic acquired resistance	15	0.406945	0.00129562	AT3G04720, AT1G49540, AT3G07690, AT4G23170, AT1G64280, AT1G19250, AT4G12470, AT2G43570, AT2G14610, AT1G59870, AT1G02860, AT5G10760, AT2G18660, AT3G57260, AT1G75040	2682	41	18499	2.52346	0.899863	0.0654432	2.17398
GOTERM_BP_DIRECT	GO:0006635~fatty acid beta-oxidation	15	0.406945	0.00129562	AT4G29010, AT5G42890, AT4G14430, AT4G16210, AT5G48230, AT4G31810, AT2G33150, AT1G65520, AT2G42790, AT5G43280, AT3G06860, AT5G27520, AT3G05290, AT3G58750, AT4G13360	2682	41	18499	2.52346	0.899863	0.0654432	2.17398
GOTERM_BP_DIRECT	GO:0006396~RNA processing	27	0.732501	0.00151676	AT2G03870, AT4G32720, AT2G43970, AT1G60080, AT3G21300, AT5G26880, AT2G47250, AT5G27720, AT1G30460, AT3G27180, AT3G53460, AT1G51310, AT3G61620, AT3G57150, AT1G55140, AT3G46210, AT1G13030, AT3G07750, AT4G17610, AT4G24270, AT1G76300, AT1G24450, AT5G04895, AT5G23690, AT1G51510, AT3G48830, AT4G38020	2682	99	18499	1.88113	0.93241	0.0740914	2.54057
GOTERM_BP_DIRECT	GO:0016192~vesicle-mediated transport	41	1.11232	0.00156363	AT1G14010, AT5G46630, AT3G52400, AT3G13720, AT4G23460, AT1G04750, AT2G36900, AT3G11820, AT4G24550, AT5G11150, AT4G02080, AT4G20410, AT3G60190, AT2G17380, AT3G22845, AT2G06530, AT1G69460, AT1G29330, AT3G07680, AT5G61210, AT1G73030, AT5G02040, AT4G27540, AT2G33120, AT3G54300, AT5G63880, AT4G34450, AT4G19003, AT1G70490, AT1G26690, AT5G22360, AT5G46860, AT1G16240, AT1G23490, AT3G01340, AT3G60860, AT4…	2682	173	18499	1.63466	0.937813	0.0742545	2.6181
GOTERM_BP_DIRECT	GO:0006915~apoptotic process	10	0.271297	0.00156395	AT5G48030, AT1G32210, AT5G39610, AT2G46240, AT5G47120, AT2G35520, AT4G19700, AT1G30460, AT3G06730, AT5G23670	2682	21	18499	3.28451	0.937849	0.0723363	2.61863
GOTERM_BP_DIRECT	GO:0006623~protein targeting to vacuole	14	0.379816	0.00187461	AT4G23700, AT4G20110, AT2G14720, AT5G39510, AT5G50440, AT2G37680, AT1G30900, AT4G17140, AT2G36900, AT3G54300, AT5G18525, AT3G52850, AT3G47810, AT2G34940	2682	38	18499	2.54117	0.964227	0.0839152	3.13106
GOTERM_BP_DIRECT	GO:0010286~heat acclimation	14	0.379816	0.00187461	AT5G21160, AT4G26780, AT3G11020, AT3G17880, AT5G58070, AT3G02885, AT1G20440, AT5G43940, AT2G40340, AT5G05410, AT4G38580, AT2G42540, AT1G77000, AT3G16770	2682	38	18499	2.54117	0.964227	0.0839152	3.13106
GOTERM_BP_DIRECT	GO:0001510~RNA methylation	9	0.244167	0.0021606	AT4G25630, AT2G22400, AT1G06560, AT5G52470, AT5G26880, AT4G17610, AT3G54170, AT4G38020, AT5G01230	2682	18	18499	3.44873	0.978489	0.093751	3.60052
GOTERM_BP_DIRECT	GO:0016554~cytidine to uridine editing	6	0.162778	0.00243126	AT5G52630, AT4G30700, AT3G15000, AT3G02330, AT3G11460, AT1G62260	2682	8	18499	5.1731	0.98671	0.102389	4.04288
GOTERM_BP_DIRECT	GO:0010150~leaf senescence	25	0.678242	0.00248526	AT5G62165, AT1G70530, AT5G51640, AT2G13810, AT3G60800, AT4G10500, AT2G42530, AT4G30920, AT4G23810, AT2G43570, AT5G52310, AT3G10500, AT1G73500, AT4G02380, AT1G73680, AT5G39610, AT1G05620, AT2G42540, AT3G29035, AT5G52300, AT3G62080, AT4G18980, AT4G38630, AT2G39200, AT5G37600	2682	92	18499	1.87431	0.987928	0.102128	4.1309
GOTERM_BP_DIRECT	GO:0006099~tricarboxylic acid cycle	17	0.461205	0.00261588	AT1G08480, AT5G62575, AT5G08300, AT4G26910, AT2G22780, AT5G65750, AT2G20420, AT1G53310, AT5G23250, AT2G42790, AT2G46390, AT2G17130, AT1G04410, AT4G35830, AT3G58750, AT2G47510, AT5G14590	2682	53	18499	2.21239	0.990431	0.10479	4.34351
GOTERM_BP_DIRECT	GO:0010197~polar nucleus fusion	12	0.325556	0.00297761	AT5G42020, AT5G48030, AT1G24450, AT2G20490, AT4G00140, AT1G72440, AT2G01730, AT5G28540, AT4G33050, AT4G13890, AT2G34260, AT2G20585	2682	31	18499	2.66999	0.994974	0.115822	4.92998
GOTERM_BP_DIRECT	GO:0006406~mRNA export from nucleus	10	0.271297	0.00331122	AT5G45010, AT1G13120, AT1G64750, AT2G21660, AT5G56130, AT1G33410, AT1G28260, AT3G14120, AT5G11200, AT5G42920	2682	23	18499	2.9989	0.997225	0.125234	5.46784
GOTERM_BP_DIRECT	GO:0009626~plant-type hypersensitive response	21	0.569723	0.00353565	AT5G46180, AT3G50470, AT3G50480, AT5G45250, AT2G26560, AT1G64280, AT1G30460, AT1G19250, AT5G26920, AT1G73805, AT4G12470, AT2G47130, AT5G22290, AT5G20480, AT4G24290, AT1G02860, AT4G36280, AT4G26090, AT1G71220, AT1G08450, AT1G22070	2682	74	18499	1.95739	0.998139	0.130389	5.82807
GOTERM_BP_DIRECT	GO:0010112~regulation of systemic acquired resistance	7	0.189908	0.00387544	AT1G73805, AT3G26830, AT1G09415, AT1G44350, AT1G02450, AT1G64280, AT5G26920	2682	12	18499	4.02352	0.998984	0.139147	6.37102
GOTERM_BP_DIRECT	GO:0051707~response to other organism	17	0.461205	0.0039482	AT5G61210, AT2G15480, AT1G73680, AT4G11650, AT3G50470, AT1G70690, AT3G50480, AT3G51660, AT4G36010, AT1G19250, AT4G36430, AT3G45140, AT1G75800, AT1G20030, AT1G75040, AT5G55450, AT3G16770	2682	55	18499	2.13194	0.999108	0.138778	6.48688
GOTERM_BP_DIRECT	GO:0000462~maturation of SSU-rRNA from tricistronic rRNA transcript (SSU-rRNA, 5.8S rRNA, LSU-rRNA)	14	0.379816	0.00400742	AT3G04230, AT1G06720, AT1G15440, AT2G34570, AT2G36160, AT4G28200, AT2G43650, AT3G10530, AT3G57000, AT4G28450, AT1G26530, AT5G18380, AT5G16750, AT3G52580	2682	41	18499	2.35523	0.999197	0.13799	6.5811
GOTERM_BP_DIRECT	GO:0042273~ribosomal large subunit biogenesis	11	0.298426	0.00432861	AT1G74270, AT1G02870, AT3G55620, AT2G20450, AT4G27090, AT4G31420, AT2G24500, AT3G49910, AT1G29320, AT2G34260, AT2G37990	2682	28	18499	2.70972	0.999547	0.145417	7.09053
GOTERM_BP_DIRECT	GO:0006465~signal peptide processing	10	0.271297	0.0046253	AT4G40042, AT2G30440, AT2G22425, AT1G53530, AT1G52600, AT1G01650, AT2G03120, AT3G15710, AT4G04200, AT1G06200	2682	24	18499	2.87394	0.999733	0.151749	7.55878
GOTERM_BP_DIRECT	GO:0000387~spliceosomal snRNP assembly	9	0.244167	0.00475364	AT3G62840, AT2G47640, AT5G62290, AT3G07590, AT2G29580, AT5G27720, AT1G76300, AT4G30330, AT2G18740	2682	20	18499	3.10386	0.999788	0.152818	7.76064
GOTERM_BP_DIRECT	GO:0000413~protein peptidyl-prolyl isomerization	15	0.406945	0.00539912	AT2G29960, AT1G26940, AT1G73655, AT3G66654, AT3G25220, AT3G56070, AT2G47320, AT4G17070, AT3G54010, AT2G16600, AT1G01940, AT5G64350, AT2G21130, AT5G48580, AT5G58710	2682	47	18499	2.20132	0.999933	0.168726	8.76962
GOTERM_BP_DIRECT	GO:0002181~cytoplasmic translation	16	0.434075	0.00564135	AT2G19740, AT3G06680, AT2G27710, AT2G18020, AT5G56710, AT5G27770, AT2G27720, AT3G28500, AT1G33120, AT1G33140, AT5G02450, AT1G74270, AT3G11250, AT3G49910, AT4G16720, AT5G01230	2682	52	18499	2.1223	0.999956	0.1726	9.14557
GOTERM_BP_DIRECT	GO:0006995~cellular response to nitrogen starvation	10	0.271297	0.00631134	AT3G07525, AT4G04620, AT1G20620, AT4G16520, AT3G60640, AT1G20630, AT2G05630, AT5G26880, AT2G36400, AT1G62040	2682	25	18499	2.75899	0.999987	0.187885	10.1779
GOTERM_BP_DIRECT	GO:0009793~embryo development ending in seed dormancy	87	2.36028	0.00679299	AT3G61630, AT3G55620, AT2G34090, AT2G18020, AT1G48175, AT3G20440, AT5G62990, AT2G04030, AT1G02780, AT1G53330, AT5G27720, AT2G18390, AT3G07430, AT2G22870, AT1G32500, AT5G63420, AT4G15910, AT4G11850, AT3G49240, AT4G02380, AT1G55040, AT5G60540, AT1G68990, AT5G40480, AT1G13120, AT5G56680, AT5G05950, AT3G10920, AT2G34570, AT3G46560, AT5G48230, AT4G24270, AT5G55940, AT3G14900, AT4G21530, AT3G63080, AT5…	2682	459	18499	1.30736	0.999994	0.197462	10.9131
GOTERM_BP_DIRECT	GO:0043248~proteasome assembly	8	0.217037	0.00681249	AT4G19006, AT1G67250, AT3G18940, AT5G45010, AT4G29040, AT1G64750, AT1G64520, AT4G38630	2682	17	18499	3.24587	0.999995	0.194805	10.9428
GOTERM_BP_DIRECT	GO:0009816~defense response to bacterium, incompatible interaction	14	0.379816	0.00777059	AT5G27420, AT5G46180, AT4G11650, AT3G56710, AT4G23190, AT4G23810, AT5G26920, AT3G05200, AT3G44880, AT5G06320, AT4G11850, AT4G22305, AT4G14400, AT5G18525	2682	44	18499	2.19465	0.999999	0.215669	12.3881
GOTERM_BP_DIRECT	GO:0006970~response to osmotic stress	29	0.786761	0.00810128	AT5G15960, AT1G43700, AT4G13850, AT5G66880, AT5G52310, AT1G65690, AT2G21660, AT1G77120, AT3G58620, AT2G38470, AT3G50500, AT2G31870, AT5G15970, AT2G30250, AT1G20440, AT4G04340, AT1G61340, AT2G42540, AT3G21780, AT1G72370, AT3G09260, AT4G39090, AT5G67590, AT3G20250, AT2G43850, AT2G40190, AT1G58200, AT2G35510, AT1G35720	2682	122	18499	1.63956	0.999999	0.220371	12.8819
GOTERM_BP_DIRECT	GO:0045899~positive regulation of RNA polymerase II transcriptional preinitiation complex assembly	6	0.162778	0.00849389	AT5G20000, AT4G29040, AT5G43010, AT1G45000, AT2G20140, AT1G09100	2682	10	18499	4.13848	1	0.226344	13.4646
GOTERM_BP_DIRECT	GO:0009610~response to symbiotic fungus	6	0.162778	0.00849389	AT1G19570, AT3G09260, AT3G09940, AT1G10760, AT5G64250, AT3G50480	2682	10	18499	4.13848	1	0.226344	13.4646
GOTERM_BP_DIRECT	GO:0080027~response to herbivore	6	0.162778	0.00849389	AT4G15210, AT3G45140, AT3G04720, AT1G61120, AT3G16400, AT4G16740	2682	10	18499	4.13848	1	0.226344	13.4646
GOTERM_BP_DIRECT	GO:0009873~ethylene-activated signaling pathway	39	1.05806	0.00908102	AT3G61630, AT5G44210, AT4G17500, AT3G46060, AT5G25350, AT5G47220, AT2G36400, AT5G60120, AT3G23150, AT3G15730, AT3G23240, AT5G61600, AT5G61890, AT5G61590, AT3G20770, AT1G73500, AT3G50260, AT5G11190, AT4G28140, AT3G16770, AT2G44840, AT1G25560, AT1G53170, AT2G20880, AT5G47230, AT1G74930, AT5G03730, AT5G13330, AT2G40940, AT1G06160, AT1G13260, AT5G25390, AT2G41710, AT1G28370, AT4G06746, AT4G17490, AT4…	2682	179	18499	1.5028	1	0.236524	14.3293
GOTERM_BP_DIRECT	GO:0006626~protein targeting to mitochondrion	8	0.217037	0.00977278	AT5G43970, AT5G23395, AT1G27390, AT5G09420, AT3G27080, AT3G46560, AT2G29530, AT1G61570	2682	18	18499	3.06554	1	0.248565	15.3376
GOTERM_BP_DIRECT	GO:0030968~endoplasmic reticulum unfolded protein response	8	0.217037	0.00977278	AT1G65040, AT2G02810, AT1G27350, AT1G11755, AT1G27330, AT5G43710, AT1G71220, AT1G14360	2682	18	18499	3.06554	1	0.248565	15.3376
GOTERM_BP_DIRECT	GO:0016045~detection of bacterium	4	0.108519	0.0108434	AT5G20480, AT2G29630, AT4G26090, AT5G46330	2682	4	18499	6.89746	1	0.268115	16.8762
GOTERM_BP_DIRECT	GO:0006888~ER to Golgi vesicle-mediated transport	18	0.488334	0.0113268	AT5G42570, AT1G30630, AT2G34840, AT2G37975, AT5G50440, AT5G05760, AT2G36900, AT3G11730, AT2G20930, AT3G17780, AT2G45200, AT5G39510, AT5G17190, AT5G58030, AT3G03160, AT5G54750, AT1G53710, AT3G58170	2682	66	18499	1.88113	1	0.274539	17.5621
GOTERM_BP_DIRECT	GO:0006364~rRNA processing	20	0.542594	0.0123478	AT5G11240, AT3G18610, AT1G15440, AT5G10070, AT5G14580, AT5G57280, AT1G63780, AT5G38720, AT5G52470, AT5G48240, AT5G08600, AT1G48920, AT4G25630, AT3G15460, AT1G16280, AT3G19810, AT4G05410, AT1G67120, AT2G34260, AT1G15420	2682	77	18499	1.79155	1	0.291489	18.9936
GOTERM_BP_DIRECT	GO:0008380~RNA splicing	31	0.84102	0.0123657	AT4G02430, AT5G38290, AT3G07860, AT4G31580, AT2G33340, AT1G65700, AT2G46610, AT2G47250, AT3G53500, AT1G06790, AT3G53460, AT3G62840, AT3G01150, AT4G18520, AT5G60870, AT5G46920, AT2G46200, AT4G25500, AT3G48250, AT2G47640, AT1G78930, AT5G54890, AT1G73720, AT2G19430, AT1G65660, AT3G61860, AT3G02710, AT2G21710, AT4G37120, AT5G56130, AT5G42920	2682	137	18499	1.56074	1	0.288077	19.0186
GOTERM_BP_DIRECT	GO:0042538~hyperosmotic salinity response	16	0.434075	0.0137662	AT5G59820, AT5G17490, AT3G55610, AT5G46180, AT3G20290, AT4G23600, AT5G50720, AT5G26751, AT1G74520, AT2G40950, AT5G52310, AT3G19580, AT5G24770, AT3G05880, AT5G58070, AT4G24960	2682	57	18499	1.93613	1	0.311197	20.9435
GOTERM_BP_DIRECT	GO:0030490~maturation of SSU-rRNA	7	0.189908	0.0142442	AT2G43810, AT5G10070, AT5G03850, AT1G69070, AT3G59810, AT5G08600, AT3G10090	2682	15	18499	3.21882	1	0.316192	21.5906
GOTERM_BP_DIRECT	GO:0043069~negative regulation of programmed cell death	7	0.189908	0.0142442	AT3G52400, AT1G32210, AT5G47120, AT4G34180, AT3G11820, AT4G19700, AT4G25110	2682	15	18499	3.21882	1	0.316192	21.5906
GOTERM_BP_DIRECT	GO:1900057~positive regulation of leaf senescence	5	0.135648	0.0189215	AT5G14930, AT3G29035, AT3G04060, AT5G39610, AT1G34180	2682	8	18499	4.31092	1	0.392643	27.6648
GOTERM_BP_DIRECT	GO:0042542~response to hydrogen peroxide	15	0.406945	0.0193133	AT1G22770, AT3G29035, AT2G43350, AT1G77120, AT4G26070, AT5G39610, AT2G46240, AT1G20630, AT2G18170, AT5G67480, AT4G02380, AT5G05410, AT3G17790, AT4G23810, AT5G63160	2682	54	18499	1.91596	1	0.394493	28.1531
GOTERM_BP_DIRECT	GO:0061025~membrane fusion	12	0.325556	0.0196447	AT5G61210, AT4G20410, AT5G46860, AT3G52400, AT3G56190, AT1G16240, AT5G50440, AT5G05760, AT2G36900, AT3G11820, AT1G28490, AT3G09740	2682	39	18499	2.1223	1	0.395341	28.5636
GOTERM_BP_DIRECT	GO:0009817~defense response to fungus, incompatible interaction	13	0.352686	0.0197897	AT3G60820, AT3G04720, AT4G16260, AT4G11650, AT5G38900, AT1G02920, AT1G59870, AT2G46240, AT1G11310, AT1G20020, AT3G63420, AT2G39200, AT3G01310	2682	44	18499	2.03789	1	0.393289	28.7425
GOTERM_BP_DIRECT	GO:0015996~chlorophyll catabolic process	6	0.162778	0.0207738	AT5G43430, AT3G44880, AT5G43860, AT1G19670, AT4G13250, AT5G13800	2682	12	18499	3.44873	1	0.404006	29.9457
GOTERM_BP_DIRECT	GO:0009695~jasmonic acid biosynthetic process	9	0.244167	0.0209693	AT1G20510, AT3G45140, AT1G61850, AT4G29010, AT3G25770, AT2G06050, AT3G25760, AT3G25780, AT2G33150	2682	25	18499	2.48309	1	0.402673	30.1824
GOTERM_BP_DIRECT	GO:0031348~negative regulation of defense response	9	0.244167	0.0209693	AT3G09260, AT1G51940, AT3G09840, AT1G59870, AT5G48380, AT1G11310, AT5G61880, AT3G11820, AT1G64280	2682	25	18499	2.48309	1	0.402673	30.1824
GOTERM_BP_DIRECT	GO:0051603~proteolysis involved in cellular protein catabolic process	24	0.651112	0.0210109	AT1G02300, AT3G60820, AT3G48350, AT3G22630, AT4G01610, AT1G02305, AT4G16190, AT3G49340, AT4G11320, AT1G56450, AT5G08260, AT4G39090, AT4G14800, AT2G23010, AT5G40580, AT3G10410, AT3G27430, AT1G09850, AT3G45310, AT2G35780, AT4G31300, AT1G13060, AT1G77000, AT3G26340	2682	103	18499	1.60718	1	0.399113	30.2327
GOTERM_BP_DIRECT	GO:0031347~regulation of defense response	17	0.461205	0.0210413	AT2G18950, AT1G80840, AT3G01080, AT4G14390, AT3G56400, AT4G02550, AT2G40750, AT1G19180, AT4G19700, AT4G23810, AT1G17380, AT1G72450, AT1G74950, AT1G70700, AT5G20900, AT4G14400, AT3G06730	2682	65	18499	1.80395	1	0.395462	30.2694
GOTERM_BP_DIRECT	GO:0009408~response to heat	34	0.922409	0.0213904	AT5G37670, AT4G11260, AT5G59820, AT3G08720, AT1G64520, AT1G06460, AT2G04030, AT1G64280, AT1G14980, AT4G29040, AT3G53990, AT3G47860, AT2G46240, AT2G38470, AT5G53000, AT5G16820, AT5G28540, AT4G37910, AT3G02885, AT1G79930, AT5G42020, AT5G63860, AT4G26780, AT5G48030, AT3G17830, AT5G65020, AT1G79440, AT1G09080, AT5G58070, AT1G08550, AT1G28210, AT4G38630, AT5G05410, AT1G35720	2682	160	18499	1.46571	1	0.396494	30.6898
GOTERM_BP_DIRECT	GO:0006906~vesicle fusion	13	0.352686	0.0235282	AT3G52400, AT4G30240, AT1G04750, AT5G05760, AT3G54300, AT1G28490, AT3G11820, AT5G11150, AT2G45200, AT5G46860, AT5G22360, AT1G16240, AT3G09740	2682	45	18499	1.9926	1	0.422388	33.2125
GOTERM_BP_DIRECT	GO:0000028~ribosomal small subunit assembly	13	0.352686	0.0235282	AT1G30960, AT1G15440, AT5G09510, AT4G25740, AT5G38720, AT2G36160, AT5G47320, AT1G72370, AT5G03850, AT5G47930, AT3G10090, AT3G52580, AT5G45160	2682	45	18499	1.9926	1	0.422388	33.2125
GOTERM_BP_DIRECT	GO:0010029~regulation of seed germination	12	0.325556	0.0236466	AT5G13200, AT1G20450, AT2G37678, AT3G06500, AT1G08970, AT5G39610, AT2G19450, AT5G11310, AT3G50500, AT4G38630, AT5G66880, AT1G54830	2682	40	18499	2.06924	1	0.419912	33.3496
GOTERM_BP_DIRECT	GO:0006479~protein methylation	4	0.108519	0.0241886	AT4G29510, AT3G06930, AT5G64150, AT1G04870	2682	5	18499	5.51797	1	0.423142	33.9742
GOTERM_BP_DIRECT	GO:0045039~protein import into mitochondrial inner membrane	4	0.108519	0.0241886	AT5G62050, AT3G46560, AT2G29530, AT1G61570	2682	5	18499	5.51797	1	0.423142	33.9742
GOTERM_BP_DIRECT	GO:0051091~positive regulation of sequence-specific DNA binding transcription factor activity	4	0.108519	0.0241886	AT3G29035, AT4G24440, AT5G39610, AT3G56710	2682	5	18499	5.51797	1	0.423142	33.9742
GOTERM_BP_DIRECT	GO:0080024~indolebutyric acid metabolic process	4	0.108519	0.0241886	AT4G14430, AT5G27520, AT3G05290, AT4G05530	2682	5	18499	5.51797	1	0.423142	33.9742
GOTERM_BP_DIRECT	GO:0006897~endocytosis	17	0.461205	0.0275912	AT5G46630, AT1G47830, AT5G10410, AT3G20290, AT1G14910, AT5G13300, AT1G03900, AT3G54840, AT2G19470, AT1G72710, AT4G19640, AT3G13670, AT4G25940, AT3G19960, AT5G25250, AT3G58600, AT3G56960	2682	67	18499	1.7501	1	0.462477	37.7707
GOTERM_BP_DIRECT	GO:0048868~pollen tube development	10	0.271297	0.0278109	AT2G34090, AT1G79500, AT5G59980, AT2G47470, AT1G16570, AT2G47510, AT3G05000, AT2G35070, AT2G34850, AT1G47550	2682	31	18499	2.22499	1	0.461017	38.0086
GOTERM_BP_DIRECT	GO:0042793~transcription from plastid promoter	5	0.135648	0.0302038	AT3G54090, AT2G34640, AT1G69200, AT5G24314, AT1G21600	2682	9	18499	3.83192	1	0.485149	40.5452
GOTERM_BP_DIRECT	GO:0052033~pathogen-associated molecular pattern dependent induction by symbiont of host innate immune response	5	0.135648	0.0302038	AT2G25110, AT3G49120, AT3G09830, AT1G61380, AT2G39660	2682	9	18499	3.83192	1	0.485149	40.5452
GOTERM_BP_DIRECT	GO:0019252~starch biosynthetic process	10	0.271297	0.0338683	AT5G04360, AT5G51830, AT1G27680, AT5G39790, AT5G51820, AT4G18240, AT2G31390, AT3G20440, AT1G66430, AT2G36390	2682	32	18499	2.15546	1	0.521376	44.2413
GOTERM_BP_DIRECT	GO:0061077~chaperone-mediated protein folding	10	0.271297	0.0338683	AT3G53990, AT1G73655, AT3G21640, AT3G54010, AT4G04330, AT3G25220, AT5G64350, AT4G25340, AT2G42540, AT5G48580	2682	32	18499	2.15546	1	0.521376	44.2413
GOTERM_BP_DIRECT	GO:0006012~galactose metabolic process	10	0.271297	0.0338683	AT4G25900, AT1G60470, AT4G23920, AT5G44480, AT1G09350, AT3G17940, AT4G33670, AT3G47800, AT2G34850, AT1G30620	2682	32	18499	2.15546	1	0.521376	44.2413
GOTERM_BP_DIRECT	GO:0006360~transcription from RNA polymerase I promoter	8	0.217037	0.039234	AT2G29540, AT3G22320, AT1G60620, AT1G11475, AT1G60850, AT2G04630, AT1G54250, AT5G51940	2682	23	18499	2.39912	1	0.570767	49.2651
GOTERM_BP_DIRECT	GO:0005982~starch metabolic process	6	0.162778	0.0409649	AT3G55760, AT5G26570, AT3G52180, AT4G18240, AT2G36390, AT5G49190	2682	14	18499	2.95606	1	0.582495	50.7927
GOTERM_BP_DIRECT	GO:1903507~negative regulation of nucleic acid-templated transcription	6	0.162778	0.0409649	AT1G72450, AT1G74950, AT1G70700, AT5G20900, AT1G19180, AT1G17380	2682	14	18499	2.95606	1	0.582495	50.7927
GOTERM_BP_DIRECT	GO:0048194~Golgi vesicle budding	5	0.135648	0.044677	AT1G13210, AT3G25610, AT1G72700, AT1G17500, AT3G27870	2682	10	18499	3.44873	1	0.610677	53.9239
GOTERM_BP_DIRECT	GO:0009311~oligosaccharide metabolic process	5	0.135648	0.044677	AT3G48820, AT3G56310, AT1G21270, AT5G08380, AT1G08660	2682	10	18499	3.44873	1	0.610677	53.9239
GOTERM_BP_DIRECT	GO:0008219~cell death	12	0.325556	0.0456302	AT1G12050, AT3G44880, AT5G51290, AT4G33430, AT1G11310, AT5G43940, AT4G14400, AT2G39200, AT2G26560, AT1G64280, AT3G06730, AT3G16770	2682	44	18499	1.88113	1	0.614367	54.6971
GOTERM_BP_DIRECT	GO:2000022~regulation of jasmonic acid mediated signaling pathway	8	0.217037	0.0486862	AT1G72450, AT5G67300, AT1G74950, AT1G70700, AT5G20900, AT1G19180, AT1G64280, AT1G17380	2682	24	18499	2.29915	1	0.63459	57.0947

## Sheet: uniquely down in Crep vs Cveg
Category	Term	Count	%	PValue	Genes	List Total	Pop Hits	Pop Total	Fold Enrichment	Bonferroni	Benjamini	FDR
GOTERM_BP_DIRECT	GO:0009416~response to light stimulus	67	2.01686	4.83659e-14	AT5G67385, AT1G29920, AT1G08810, AT3G08660, AT5G27100, AT1G48030, AT2G39730, AT4G25050, AT1G01120, AT4G35090, AT1G20090, AT4G27430, AT4G38740, AT3G26490, AT1G16880, AT2G29650, AT5G57660, AT1G37130, AT2G28190, AT1G05200, AT2G17260, AT5G67440, AT5G35220, AT1G06040, AT4G36240, AT4G35290, AT1G50280, AT5G64330, AT1G67900, AT4G37930, AT3G15570, AT1G25450, AT1G58290, AT1G26945, AT4G08920, AT1G68530, AT2…	2509	188	18499	2.62763	8.38871e-11	8.38871e-11	8.18345e-11
GOTERM_BP_DIRECT	GO:0007623~circadian rhythm	44	1.3245	1.28674e-13	AT4G18290, AT4G08920, AT3G58850, AT5G02840, AT5G17300, AT4G18020, AT3G19720, AT2G18915, AT3G57040, AT3G12320, AT4G15248, AT3G45780, AT3G24050, AT2G46790, AT5G58140, AT1G09340, AT4G34680, AT3G46780, AT2G46830, AT4G00150, AT1G18330, AT5G57360, AT4G36240, AT3G63140, AT4G04970, AT1G01060, AT5G15850, AT1G15950, AT5G56860, AT1G69690, AT1G68830, AT1G80820, AT4G13930, AT5G02120, AT4G38960, AT3G01060, AT5…	2509	97	18499	3.34448	2.22994e-10	1.11497e-10	2.17526e-10
GOTERM_BP_DIRECT	GO:0006468~protein phosphorylation	196	5.90006	2.11433e-13	AT5G10930, AT1G49580, AT5G55910, AT1G11410, AT4G39270, AT5G23580, AT3G25560, AT1G35670, AT5G07180, AT1G20650, AT2G26730, AT2G25220, AT1G77280, AT1G73660, AT5G01820, AT1G67890, AT1G11280, AT3G02880, AT1G78530, AT5G56790, AT2G24230, AT2G02780, AT3G53930, AT5G53900, AT5G56890, AT4G34220, AT3G01490, AT5G01810, AT3G04810, AT5G61350, AT4G23300, AT2G27060, AT1G80640, AT2G45340, AT3G03770, AT3G17510, AT2…	2509	870	18499	1.66106	3.66333e-10	1.22111e-10	3.57359e-10
GOTERM_BP_DIRECT	GO:0009733~response to auxin	83	2.49849	2.67911e-11	AT5G37020, AT4G14560, AT3G63300, AT2G46070, AT2G22670, AT4G03190, AT2G47750, AT3G03850, AT3G04730, AT3G09600, AT4G01280, AT5G13320, AT3G16350, AT1G49010, AT5G13360, AT1G29460, AT1G66340, AT2G21210, AT2G36910, AT4G00880, AT5G59430, AT5G18060, AT1G15750, AT3G23050, AT2G22240, AT3G02260, AT2G38120, AT2G33310, AT2G17500, AT4G14550, AT3G03840, AT4G38840, AT1G76190, AT5G07700, AT2G34680, AT1G74840, AT1…	2509	290	18499	2.11022	4.6429e-08	1.16073e-08	4.52916e-08
GOTERM_BP_DIRECT	GO:0009734~auxin-activated signaling pathway	59	1.77604	9.14104e-10	AT5G37020, AT3G26810, AT4G14560, AT2G46070, AT2G22670, AT3G63300, AT4G03190, AT5G55910, AT3G04730, AT1G29460, AT2G36910, AT5G18060, AT3G23050, AT2G01950, AT3G02260, AT2G38120, AT2G33310, AT2G17500, AT4G14550, AT2G28350, AT1G54200, AT1G29450, AT1G29440, AT5G16530, AT1G69160, AT1G77690, AT1G19220, AT1G73590, AT5G18010, AT5G18030, AT1G28560, AT2G32410, AT5G17300, AT4G29080, AT4G37580, AT2G01420, AT5…	2509	190	18499	2.28953	1.58414e-06	3.16828e-07	1.54534e-06
GOTERM_BP_DIRECT	GO:0007169~transmembrane receptor protein tyrosine kinase signaling pathway	44	1.3245	9.5323e-09	AT1G10850, AT1G73080, AT5G67280, AT1G72300, AT1G29750, AT4G18640, AT4G39270, AT3G02130, AT2G27060, AT1G31420, AT1G28440, AT1G72180, AT5G58300, AT5G67200, AT1G53730, AT2G45340, AT3G14350, AT3G28040, AT3G03770, AT2G41820, AT4G20270, AT2G01950, AT5G10020, AT2G26730, AT5G65700, AT5G63710, AT5G14210, AT3G49670, AT2G36570, AT3G08680, AT5G53890, AT3G47580, AT3G02880, AT1G75820, AT4G22730, AT4G23740, AT1…	2509	130	18499	2.4955	1.65193e-05	2.75324e-06	1.61148e-05
GOTERM_BP_DIRECT	GO:0042335~cuticle development	17	0.51174	1.46129e-07	AT1G19440, AT2G46720, AT2G26250, AT1G68530, AT3G43720, AT3G55360, AT1G27950, AT4G25050, AT2G16280, AT1G01120, AT5G57800, AT2G26910, AT1G35460, AT1G64670, AT2G20300, AT1G67730, AT1G25450	2509	29	18499	4.32214	0.000253209	3.61767e-05	0.000247037
GOTERM_BP_DIRECT	GO:0080167~response to karrikin	39	1.17399	1.48651e-06	AT3G02870, AT3G09440, AT4G30400, AT1G44575, AT2G26250, AT3G44720, AT4G14440, AT3G22840, AT1G74670, AT5G64410, AT2G47730, AT3G61220, AT5G66920, AT1G10960, AT2G37040, AT5G06980, AT5G48540, AT1G78290, AT5G07460, AT4G31870, AT1G06040, AT3G52740, AT4G27030, AT3G19450, AT5G11260, AT3G52360, AT1G70000, AT2G41040, AT1G30530, AT5G25460, AT5G08050, AT5G51550, AT1G17200, AT4G02940, AT2G30490, AT3G53260, AT5…	2509	128	18499	2.24648	0.00257281	0.000321964	0.00251299
GOTERM_BP_DIRECT	GO:0071555~cell wall organization	74	2.22757	1.91385e-06	AT2G01850, AT4G23990, AT4G33440, AT4G34480, AT2G32530, AT4G18780, AT4G39350, AT1G56710, AT2G36850, AT3G42180, AT1G23480, AT1G63180, AT3G24480, AT3G16850, AT5G17420, AT2G31960, AT4G31590, AT2G35100, AT5G47780, AT4G28850, AT3G23730, AT4G20170, AT4G03210, AT1G60590, AT2G32540, AT4G13840, AT1G11545, AT1G06490, AT3G02350, AT5G26670, AT5G15470, AT1G08200, AT4G28250, AT1G24170, AT1G75680, AT5G16190, AT4…	2509	314	18499	1.7376	0.00331122	0.000368456	0.00323541
GOTERM_BP_DIRECT	GO:0010114~response to red light	23	0.692354	3.02092e-06	AT1G29920, AT1G15550, AT3G61600, AT5G57360, AT4G08920, AT1G19150, AT3G27690, AT1G69530, AT3G18780, AT3G17040, AT2G37640, AT5G11260, AT2G40100, AT5G38410, AT5G38420, AT2G21650, AT5G24120, AT2G05100, AT4G31500, AT5G52250, AT5G67030, AT5G38430, AT2G46340	2509	58	18499	2.9238	0.00522158	0.000523389	0.00510688
GOTERM_BP_DIRECT	GO:0009826~unidimensional cell growth	35	1.05358	4.64144e-06	AT3G50660, AT3G48430, AT1G68530, AT2G19760, AT2G06850, AT1G69530, AT1G72300, AT2G37640, AT3G29030, AT2G28620, AT4G37580, AT1G31420, AT4G25420, AT2G35620, AT1G50890, AT5G54380, AT4G34490, AT1G20190, AT3G02260, AT5G19530, AT1G26770, AT4G17030, AT2G28950, AT1G75750, AT5G47370, AT5G49720, AT3G23090, AT3G19820, AT5G39860, AT4G28250, AT5G04240, AT2G40610, AT3G46290, AT4G39400, AT2G20750	2509	114	18499	2.26366	0.00801137	0.000730972	0.00784628
GOTERM_BP_DIRECT	GO:0019761~glucosinolate biosynthetic process	17	0.51174	6.1375e-06	AT2G22330, AT4G03050, AT3G58990, AT5G14200, AT1G74100, AT4G12030, AT4G03070, AT1G62560, AT4G39950, AT4G13770, AT1G16410, AT1G18590, AT2G20610, AT4G23100, AT1G12140, AT1G16400, AT1G74090	2509	36	18499	3.48172	0.0105799	0.000885967	0.0103752
GOTERM_BP_DIRECT	GO:0009739~response to gibberellin	31	0.933173	1.16651e-05	AT5G37770, AT1G69530, AT4G01280, AT3G09600, AT3G11280, AT3G16350, AT5G02840, AT2G37640, AT1G74670, AT2G31730, AT1G49010, AT5G61420, AT1G66340, AT4G25420, AT5G47390, AT4G23060, AT5G59430, AT2G45900, AT1G50420, AT5G07690, AT2G46830, AT1G15550, AT1G75750, AT4G24540, AT1G01060, AT1G74840, AT1G70000, AT1G66350, AT5G37260, AT5G15310, AT3G03450	2509	99	18499	2.30874	0.0200127	0.00155384	0.0197185
GOTERM_BP_DIRECT	GO:0007018~microtubule-based movement	23	0.692354	1.90868e-05	AT3G19050, AT3G45850, AT3G49650, AT3G44730, AT5G47820, AT1G63640, AT3G20150, AT3G16630, AT1G72250, AT4G38950, AT2G28620, AT2G21380, AT1G18550, AT5G65460, AT2G36200, AT5G66310, AT5G54670, AT5G10470, AT2G22610, AT1G01950, AT2G47500, AT4G05190, AT4G39050	2509	64	18499	2.64969	0.0325367	0.00235991	0.0322623
GOTERM_BP_DIRECT	GO:0009637~response to blue light	20	0.602047	2.62398e-05	AT1G29920, AT1G53090, AT4G08920, AT1G19150, AT4G28860, AT3G01470, AT3G27690, AT2G40100, AT5G38410, AT5G38420, AT5G24120, AT2G36910, AT2G05100, AT3G45780, AT5G38430, AT4G40060, AT1G76570, AT5G58140, AT2G46340, AT1G66840	2509	52	18499	2.83579	0.0444557	0.00302702	0.0443503
GOTERM_BP_DIRECT	GO:0055114~oxidation-reduction process	231	6.95364	3.73986e-05	AT2G35660, AT5G24150, AT3G53130, AT3G06350, AT4G39510, AT4G30210, AT1G31710, AT5G03260, AT3G55360, AT3G23580, AT3G14415, AT3G61220, AT5G66920, AT3G48310, AT5G24155, AT4G35090, AT3G25560, AT4G33790, AT1G12140, AT3G06550, AT1G30120, AT1G37130, AT4G34350, AT4G30950, AT5G44400, AT3G19000, AT5G25140, AT5G51890, AT3G14420, AT2G42250, AT1G11680, AT1G16400, AT2G15620, AT4G29720, AT5G08640, AT5G25130, AT4…	2509	1330	18499	1.28058	0.0627574	0.00404262	0.0632053
GOTERM_BP_DIRECT	GO:0006857~oligopeptide transport	23	0.692354	4.28775e-05	AT2G26690, AT1G72130, AT2G40460, AT3G54140, AT1G18880, AT3G17650, AT3G21670, AT3G45680, AT4G10770, AT5G64410, AT5G13400, AT4G24120, AT3G27020, AT1G59740, AT1G52190, AT5G14940, AT1G32450, AT3G45650, AT2G37900, AT4G27730, AT1G12110, AT3G01350, AT2G02020	2509	67	18499	2.53105	0.0716146	0.00436154	0.0724617
GOTERM_BP_DIRECT	GO:0009926~auxin polar transport	20	0.602047	8.50977e-05	AT3G02260, AT2G38120, AT5G19530, AT2G17500, AT1G28560, AT1G29430, AT1G76190, AT1G70940, AT2G26170, AT1G29460, AT1G29450, AT1G29440, AT5G16530, AT2G36910, AT1G15690, AT2G01420, AT1G77690, AT1G29500, AT1G29510, AT1G73590	2509	56	18499	2.63323	0.137121	0.00815989	0.143764
GOTERM_BP_DIRECT	GO:0019344~cysteine biosynthetic process	10	0.301023	0.000132361	AT3G13110, AT4G04610, AT2G14750, AT3G03900, AT5G28020, AT5G67520, AT4G39940, AT5G28030, AT3G04940, AT1G62180	2509	17	18499	4.33709	0.204987	0.0120009	0.223527
GOTERM_BP_DIRECT	GO:0006559~L-phenylalanine catabolic process	7	0.210716	0.000135231	AT5G36160, AT3G10340, AT2G37040, AT1G06570, AT5G04230, AT3G53260, AT2G20340	2509	8	18499	6.45142	0.208932	0.0116502	0.228369
GOTERM_BP_DIRECT	GO:0070814~hydrogen sulfide biosynthetic process	7	0.210716	0.000135231	AT2G14750, AT3G03900, AT1G19920, AT5G67520, AT4G39940, AT4G14680, AT3G22890	2509	8	18499	6.45142	0.208932	0.0116502	0.228369
GOTERM_BP_DIRECT	GO:0048510~regulation of timing of transition from vegetative to reproductive phase	15	0.451535	0.000269835	AT5G12840, AT5G62430, AT3G24870, AT5G15160, AT4G24540, AT3G24880, AT1G35560, AT3G47500, AT5G39860, AT5G43270, AT4G29720, AT1G27360, AT1G75410, AT4G40060, AT5G39660	2509	38	18499	2.91042	0.373551	0.0220247	0.455191
GOTERM_BP_DIRECT	GO:0015979~photosynthesis	35	1.05358	0.000323012	AT1G29920, AT1G76450, AT1G45474, AT1G44575, AT1G14150, AT1G19150, AT3G27690, AT1G15820, AT1G55480, AT2G39470, AT3G22840, AT4G15510, AT5G38410, AT4G15530, AT4G02260, AT4G04040, AT4G22890, AT1G76550, AT1G76570, AT5G13630, AT1G08520, AT1G52230, AT4G27600, AT3G14940, AT4G05390, AT1G30510, AT1G17050, AT2G40100, AT5G02120, AT4G09650, AT2G05100, AT3G01500, AT4G21280, AT1G78510, AT3G56940	2509	138	18499	1.86998	0.428717	0.0251276	0.544667
GOTERM_BP_DIRECT	GO:0006096~glycolytic process	22	0.662252	0.000332618	AT1G50460, AT1G74030, AT1G32440, AT4G29130, AT4G26520, AT2G21330, AT3G49160, AT3G26650, AT4G26530, AT1G42970, AT1G13440, AT1G79530, AT4G29220, AT4G04040, AT1G78050, AT1G76550, AT1G12900, AT1G30120, AT4G38970, AT1G01090, AT4G24620, AT3G13930	2509	71	18499	2.28461	0.438151	0.0247546	0.56082
GOTERM_BP_DIRECT	GO:0007165~signal transduction	88	2.64901	0.000343285	AT2G46710, AT1G73670, AT3G02870, AT3G63300, AT2G46070, AT5G22400, AT5G10930, AT1G80080, AT4G03100, AT1G18150, AT5G12940, AT4G17350, AT5G45820, AT1G28340, AT4G15415, AT5G43870, AT4G38740, AT3G20820, AT1G58230, AT2G20570, AT1G03440, AT1G78540, AT2G28320, AT5G19390, AT5G46450, AT3G14270, AT5G38850, AT5G46490, AT5G01820, AT3G12610, AT3G23000, AT1G56510, AT5G64330, AT5G45060, AT3G44480, AT3G06880, AT3…	2509	450	18499	1.44184	0.448446	0.0244875	0.578758
GOTERM_BP_DIRECT	GO:0006633~fatty acid biosynthetic process	33	0.993377	0.000361368	AT1G08510, AT4G25700, AT1G19440, AT2G26250, AT1G32440, AT1G68530, AT3G15850, AT3G55360, AT4G25050, AT1G01120, AT5G05580, AT3G11170, AT1G74960, AT1G30120, AT5G63380, AT1G72520, AT1G79750, AT1G64400, AT2G43710, AT4G30950, AT1G14290, AT5G52570, AT2G46720, AT4G13050, AT1G55020, AT1G19640, AT2G16280, AT3G22400, AT5G57800, AT1G67560, AT5G16240, AT1G25450, AT1G76680	2509	128	18499	1.90087	0.465468	0.0247433	0.609157
GOTERM_BP_DIRECT	GO:0006520~cellular amino acid metabolic process	15	0.451535	0.000368863	AT5G36160, AT4G38220, AT3G09920, AT1G43710, AT2G20340, AT1G62800, AT1G72810, AT2G31110, AT3G03910, AT2G20610, AT5G51690, AT5G01410, AT5G53970, AT1G55880, AT1G62960	2509	39	18499	2.83579	0.472369	0.0242908	0.621755
GOTERM_BP_DIRECT	GO:0006865~amino acid transport	17	0.51174	0.000495314	AT2G38120, AT1G47670, AT2G36590, AT3G28960, AT5G09220, AT5G63850, AT5G15240, AT3G54830, AT1G25530, AT5G01240, AT5G19500, AT3G11900, AT1G44800, AT1G77690, AT5G02180, AT3G56200, AT2G39890	2509	49	18499	2.558	0.576241	0.0312994	0.834061
GOTERM_BP_DIRECT	GO:0010218~response to far red light	17	0.51174	0.000495314	AT1G29920, AT2G39940, AT4G08920, AT2G01570, AT1G19150, AT3G27690, AT3G18780, AT5G11260, AT2G40100, AT5G38410, AT5G38420, AT5G24120, AT2G05100, AT5G52250, AT5G38430, AT1G76570, AT2G46340	2509	49	18499	2.558	0.576241	0.0312994	0.834061
GOTERM_BP_DIRECT	GO:0009640~photomorphogenesis	18	0.541842	0.000540537	AT1G14290, AT3G02260, AT2G32950, AT4G08920, AT3G21150, AT1G06040, AT4G28860, AT5G15160, AT4G32700, AT5G11260, AT5G48150, AT4G37580, AT4G38960, AT4G32980, AT2G36910, AT5G39860, AT2G46340, AT1G73590	2509	54	18499	2.45769	0.6082	0.0329107	0.909885
GOTERM_BP_DIRECT	GO:0009742~brassinosteroid mediated signaling pathway	19	0.571945	0.000573975	AT3G02110, AT1G34210, AT3G58850, AT5G08130, AT1G08420, AT1G71830, AT5G39860, AT4G18710, AT2G27210, AT4G38740, AT5G10450, AT3G50750, AT4G30610, AT2G24010, AT3G46290, AT2G01950, AT5G54380, AT4G39400, AT3G16570	2509	59	18499	2.37437	0.630271	0.0337279	0.965915
GOTERM_BP_DIRECT	GO:0018298~protein-chromophore linkage	16	0.481638	0.000575383	AT1G29920, AT5G57360, AT4G08920, AT1G45474, AT1G19150, AT3G27690, AT1G15820, AT2G40100, AT2G18915, AT5G02120, AT2G05100, AT4G18130, AT3G45780, AT5G24850, AT1G76570, AT5G58140	2509	45	18499	2.62153	0.631172	0.0327009	0.968273
GOTERM_BP_DIRECT	GO:0019253~reductive pentose-phosphate cycle	10	0.301023	0.000623145	AT3G55800, AT1G32060, AT1G12900, AT5G38430, AT3G04790, AT3G60750, AT5G38410, AT3G26650, AT5G38420, AT1G42970	2509	20	18499	3.68653	0.660488	0.0342465	1.04825
GOTERM_BP_DIRECT	GO:0007155~cell adhesion	8	0.240819	0.000676559	AT5G42620, AT2G01480, AT1G78240, AT2G35860, AT5G06390, AT3G52370, AT3G11700, AT3G46550	2509	13	18499	4.53727	0.690524	0.0359887	1.13762
GOTERM_BP_DIRECT	GO:0009753~response to jasmonic acid	37	1.11379	0.000824178	AT5G55120, AT1G73080, AT1G08810, AT5G18860, AT3G50660, AT4G26850, AT3G09600, AT4G11280, AT1G18150, AT4G01280, AT3G16350, AT5G02840, AT2G39730, AT1G49010, AT5G61420, AT5G47390, AT5G60890, AT4G37760, AT5G59430, AT3G51420, AT3G23050, AT4G38620, AT5G07690, AT2G46830, AT2G26690, AT2G39940, AT4G12030, AT4G01060, AT1G01060, AT5G07700, AT1G55020, AT1G74840, AT1G70000, AT4G23100, AT5G37260, AT5G15310, AT2…	2509	156	18499	1.74874	0.760425	0.0423756	1.38422
GOTERM_BP_DIRECT	GO:0006355~regulation of transcription, DNA-templated	336	10.1144	0.000864417	AT4G39780, AT4G00020, AT3G17730, AT4G31920, AT3G53680, AT5G06770, AT5G62430, AT3G09600, AT3G58850, AT2G43500, AT5G28770, AT3G16350, AT4G17600, AT5G08130, AT5G05790, AT1G07200, AT4G36870, AT2G21650, AT5G18240, AT4G36730, AT5G58900, AT2G23380, AT1G78540, AT5G07690, AT4G00150, AT2G33310, AT2G23760, AT5G03510, AT1G67890, AT3G23590, AT4G38340, AT5G60200, AT1G76900, AT3G23210, AT3G12560, AT1G64860, AT4…	2509	2119	18499	1.16911	0.776576	0.0431215	1.45133
GOTERM_BP_DIRECT	GO:0030244~cellulose biosynthetic process	16	0.481638	0.000962614	AT5G44030, AT4G23990, AT2G32530, AT5G09870, AT2G22125, AT2G32540, AT4G39350, AT4G18780, AT5G49720, AT1G31420, AT1G02730, AT2G35620, AT2G39770, AT5G17420, AT5G06700, AT5G64740	2509	47	18499	2.50998	0.811567	0.046567	1.61494
GOTERM_BP_DIRECT	GO:0010380~regulation of chlorophyll biosynthetic process	8	0.240819	0.00119511	AT4G31920, AT2G25180, AT2G41680, AT2G20570, AT4G26150, AT3G22840, AT5G44190, AT5G56860	2509	14	18499	4.21318	0.874112	0.0559401	2.0013
GOTERM_BP_DIRECT	GO:0009625~response to insect	11	0.331126	0.00137608	AT2G22330, AT1G66340, AT2G39940, AT5G07700, AT4G39950, AT4G13770, AT5G61420, AT5G07690, AT1G16410, AT5G26000, AT4G19840	2509	26	18499	3.11937	0.908038	0.0624609	2.30104
GOTERM_BP_DIRECT	GO:0010223~secondary shoot formation	9	0.270921	0.00138976	AT5G61480, AT3G14067, AT3G01460, AT5G02030, AT1G77300, AT1G03055, AT2G26170, AT1G73870, AT2G27990	2509	18	18499	3.68653	0.910197	0.061455	2.32367
GOTERM_BP_DIRECT	GO:0006261~DNA-dependent DNA replication	10	0.301023	0.00143068	AT5G04110, AT4G24790, AT3G23890, AT5G13060, AT3G10270, AT4G32700, AT5G45720, AT4G18820, AT2G02480, AT1G14460	2509	22	18499	3.35139	0.916352	0.0616375	2.3913
GOTERM_BP_DIRECT	GO:0006351~transcription, DNA-templated	300	9.0307	0.00147932	AT4G39780, AT3G17730, AT4G31920, AT5G62430, AT3G09600, AT2G43500, AT3G58850, AT5G28770, AT3G16350, AT5G08130, AT5G05790, AT4G36870, AT1G07200, AT2G21650, AT5G18240, AT5G60890, AT4G36730, AT5G58900, AT2G23380, AT5G07690, AT5G11430, AT4G00150, AT2G33310, AT2G23760, AT3G23590, AT4G38340, AT5G60200, AT3G23210, AT3G12560, AT4G32880, AT5G37260, AT2G40260, AT1G27360, AT3G03450, AT3G25710, AT4G37750, AT5…	2509	1886	18499	1.17281	0.923123	0.0621252	2.47165
GOTERM_BP_DIRECT	GO:0035066~positive regulation of histone acetylation	6	0.180614	0.00178761	AT5G56840, AT1G19000, AT1G74840, AT1G04020, AT4G21070, AT1G70000	2509	8	18499	5.52979	0.954982	0.0728379	2.97946
GOTERM_BP_DIRECT	GO:0003333~amino acid transmembrane transport	15	0.451535	0.00185264	AT2G38120, AT1G47670, AT3G28960, AT5G09220, AT1G44100, AT5G15240, AT3G54830, AT2G34960, AT1G25530, AT5G01240, AT5G19500, AT3G13620, AT1G77690, AT5G02180, AT3G56200	2509	45	18499	2.45769	0.959788	0.0736603	3.08625
GOTERM_BP_DIRECT	GO:0009723~response to ethylene	30	0.90307	0.00203211	AT4G11280, AT4G01280, AT3G09600, AT3G16350, AT2G38210, AT5G02840, AT2G31730, AT4G37580, AT1G66340, AT5G47390, AT5G59430, AT1G64060, AT1G58250, AT2G46830, AT5G35220, AT2G38120, AT1G18330, AT2G01570, AT1G05690, AT1G01060, AT1G74840, AT1G70000, AT1G31930, AT1G66350, AT5G37260, AT1G19220, AT5G15310, AT4G24670, AT3G03450, AT4G16110	2509	124	18499	1.7838	0.970555	0.0787115	3.38041
GOTERM_BP_DIRECT	GO:0048364~root development	36	1.08368	0.00204658	AT3G25710, AT4G31920, AT5G63770, AT1G52240, AT1G06150, AT2G23140, AT3G54220, AT3G59420, AT1G14580, AT2G25180, AT2G01420, AT2G27230, AT1G56560, AT3G25820, AT2G45680, AT5G17400, AT3G02260, AT1G78240, AT4G24560, AT1G17110, AT1G04550, AT5G60200, AT1G55020, AT1G70940, AT3G22400, AT1G31930, AT2G42500, AT1G36160, AT4G31400, AT2G31280, AT1G44900, AT1G01950, AT5G55730, AT3G25830, AT4G16110, AT1G73590	2509	158	18499	1.67994	0.971286	0.0775203	3.4041
GOTERM_BP_DIRECT	GO:0009611~response to wounding	43	1.2944	0.00210968	AT5G63770, AT1G73080, AT5G18860, AT4G11280, AT1G18150, AT1G72300, AT1G55480, AT2G20340, AT3G17800, AT4G02260, AT2G37040, AT4G37760, AT5G54640, AT5G04230, AT3G51420, AT3G24550, AT3G23050, AT1G72520, AT1G09340, AT5G07690, AT1G51680, AT1G05200, AT2G22330, AT2G26690, AT1G71697, AT2G39940, AT5G54170, AT4G12030, AT5G53890, AT2G47800, AT5G07700, AT1G55020, AT1G19640, AT2G28290, AT4G26640, AT1G42540, AT1…	2509	199	18499	1.59317	0.974266	0.0781125	3.5073
GOTERM_BP_DIRECT	GO:0009992~cellular water homeostasis	13	0.391331	0.00260601	AT2G39010, AT2G37170, AT4G23400, AT3G53420, AT2G37180, AT3G16240, AT3G61430, AT1G80760, AT4G35100, AT1G01620, AT2G45960, AT2G16850, AT4G18910	2509	37	18499	2.59053	0.989134	0.0936293	4.31545
GOTERM_BP_DIRECT	GO:0006075~(1->3)-beta-D-glucan biosynthetic process	7	0.210716	0.00273957	AT2G36850, AT3G14570, AT3G07160, AT4G04970, AT5G13000, AT1G06490, AT2G31960	2509	12	18499	4.30095	0.991384	0.0962052	4.53182
GOTERM_BP_DIRECT	GO:0046620~regulation of organ growth	7	0.210716	0.00273957	AT1G29440, AT1G29430, AT1G76190, AT1G29500, AT1G29460, AT1G29450, AT1G29510	2509	12	18499	4.30095	0.991384	0.0962052	4.53182
GOTERM_BP_DIRECT	GO:0009908~flower development	43	1.2944	0.00282362	AT5G37020, AT4G37750, AT2G38110, AT4G30200, AT5G62430, AT3G63070, AT5G23730, AT2G18915, AT5G06850, AT2G48160, AT3G23980, AT4G25420, AT2G15530, AT5G52250, AT2G23380, AT2G46870, AT4G34040, AT2G43410, AT4G39100, AT2G21540, AT1G79430, AT5G67440, AT1G31814, AT5G57360, AT4G24560, AT1G79000, AT4G02560, AT1G17110, AT1G69570, AT4G16280, AT4G03110, AT4G37590, AT2G28290, AT1G16710, AT3G47500, AT4G23100, AT3…	2509	202	18499	1.56951	0.992555	0.0970505	4.66776
GOTERM_BP_DIRECT	GO:0009791~post-embryonic development	12	0.361228	0.00305421	AT5G08720, AT4G15180, AT5G20490, AT1G62750, AT4G35450, AT2G32410, AT3G46290, AT5G11530, AT4G39100, AT5G54380, AT4G33650, AT4G39800	2509	33	18499	2.68111	0.995014	0.102538	5.03975
GOTERM_BP_DIRECT	GO:0009833~plant-type primary cell wall biogenesis	9	0.270921	0.00311341	AT4G23990, AT2G32530, AT5G09870, AT2G22125, AT2G32540, AT4G39350, AT5G17420, AT1G76670, AT5G64740	2509	20	18499	3.31788	0.995501	0.102443	5.13504
GOTERM_BP_DIRECT	GO:0009809~lignin biosynthetic process	19	0.571945	0.00340495	AT5G54160, AT3G17390, AT4G39330, AT2G36880, AT2G40890, AT3G19450, AT4G36220, AT5G03260, AT4G01070, AT3G11670, AT1G15950, AT1G80820, AT5G48930, AT2G46570, AT2G38080, AT5G13420, AT3G16920, AT5G60020, AT4G37980	2509	68	18499	2.06012	0.99729	0.109435	5.60297
GOTERM_BP_DIRECT	GO:0010118~stomatal movement	11	0.331126	0.00353538	AT5G46220, AT4G18290, AT1G08810, AT2G39940, AT4G08920, AT4G24020, AT2G47800, AT5G06970, AT5G58140, AT4G17970, AT2G17260	2509	29	18499	2.79668	0.99784	0.111333	5.8116
GOTERM_BP_DIRECT	GO:0040008~regulation of growth	25	0.752559	0.00380478	AT4G00450, AT1G26945, AT5G18030, AT3G58850, AT1G16060, AT1G63700, AT4G37580, AT3G08850, AT3G57190, AT5G18080, AT5G18060, AT2G26710, AT4G34040, AT5G57490, AT5G18020, AT3G04740, AT5G15160, AT2G46660, AT5G39860, AT3G61880, AT4G31500, AT1G61795, AT1G55325, AT1G10370, AT4G38850	2509	101	18499	1.82501	0.998648	0.117191	6.24116
GOTERM_BP_DIRECT	GO:0009624~response to nematode	20	0.602047	0.00385636	AT2G38120, AT2G40460, AT5G64840, AT1G60960, AT3G45680, AT1G71880, AT2G47800, AT5G64290, AT5G54800, AT1G59740, AT1G64780, AT2G39010, AT2G36910, AT3G11900, AT5G14940, AT5G12860, AT2G29650, AT5G27350, AT5G51600, AT1G76670	2509	74	18499	1.99272	0.998764	0.11662	6.3232
GOTERM_BP_DIRECT	GO:0080022~primary root development	10	0.301023	0.00401812	AT1G12240, AT2G42500, AT4G31920, AT1G79530, AT2G25180, AT1G69780, AT4G24670, AT1G12820, AT3G29030, AT5G10250	2509	25	18499	2.94922	0.999067	0.119145	6.58002
GOTERM_BP_DIRECT	GO:1902358~sulfate transmembrane transport	5	0.150512	0.00402348	AT1G77990, AT5G10180, AT3G51895, AT3G15990, AT5G19600	2509	6	18499	6.14421	0.999076	0.117294	6.58853
GOTERM_BP_DIRECT	GO:0055085~transmembrane transport	44	1.3245	0.0040892	AT1G54350, AT3G17650, AT5G64410, AT1G72820, AT5G64290, AT4G24120, AT1G70610, AT3G27020, AT5G10490, AT2G36910, AT5G19760, AT4G18050, AT2G01420, AT3G21390, AT2G29650, AT2G46320, AT5G24030, AT5G57490, AT5G12080, AT5G17400, AT3G13080, AT1G78180, AT2G17500, AT1G04120, AT1G70940, AT5G55960, AT3G28345, AT2G43330, AT5G03555, AT5G01240, AT1G30400, AT5G16530, AT2G35800, AT3G47420, AT2G34355, AT1G28010, AT4…	2509	212	18499	1.53026	0.999176	0.117133	6.69268
GOTERM_BP_DIRECT	GO:0009698~phenylpropanoid metabolic process	8	0.240819	0.00467518	AT2G48110, AT4G30210, AT3G21240, AT2G37040, AT3G23590, AT2G30490, AT5G60020, AT1G51680	2509	17	18499	3.46967	0.999703	0.130658	7.61646
GOTERM_BP_DIRECT	GO:0010152~pollen maturation	8	0.240819	0.00467518	AT1G71830, AT3G26810, AT4G03190, AT1G34210, AT3G62980, AT1G12820, AT3G02130, AT5G54800	2509	17	18499	3.46967	0.999703	0.130658	7.61646
GOTERM_BP_DIRECT	GO:0010311~lateral root formation	14	0.421433	0.00542716	AT2G38120, AT3G02260, AT2G17500, AT2G22670, AT1G28560, AT1G55020, AT1G07880, AT3G22400, AT3G59420, AT1G77690, AT1G19220, AT3G62980, AT1G15570, AT1G77740	2509	45	18499	2.29384	0.99992	0.147725	8.78935
GOTERM_BP_DIRECT	GO:0010119~regulation of stomatal movement	14	0.421433	0.00542716	AT2G18960, AT5G25980, AT2G32950, AT1G69530, AT1G70410, AT1G62400, AT1G66340, AT1G20090, AT3G01500, AT3G45780, AT1G64060, AT2G26770, AT4G16110, AT5G26000	2509	45	18499	2.29384	0.99992	0.147725	8.78935
GOTERM_BP_DIRECT	GO:0016567~protein ubiquitination	82	2.46839	0.00609632	AT5G67385, AT1G67530, AT3G26810, AT1G33480, AT5G13060, AT3G63530, AT2G33770, AT4G30400, AT4G03190, AT3G08660, AT3G10910, AT5G47050, AT1G15165, AT1G04390, AT1G70320, AT2G23140, AT2G18915, AT3G49810, AT4G03000, AT3G18773, AT3G50780, AT5G47610, AT3G51770, AT3G24800, AT3G26490, AT2G15530, AT5G58550, AT1G23030, AT1G10650, AT1G55270, AT5G67440, AT2G24540, AT1G32740, AT5G57360, AT2G16920, AT1G20823, AT1…	2509	456	18499	1.32586	0.999975	0.161902	9.82126
GOTERM_BP_DIRECT	GO:0000103~sulfate assimilation	15	0.451535	0.00655006	AT4G37200, AT5G67520, AT4G39940, AT1G50320, AT1G07700, AT1G76080, AT4G35640, AT2G14750, AT4G04610, AT3G03900, AT1G19920, AT4G14680, AT4G14030, AT3G22890, AT1G62180	2509	51	18499	2.16855	0.999989	0.170306	10.5147
GOTERM_BP_DIRECT	GO:0008654~phospholipid biosynthetic process	13	0.391331	0.0066259	AT1G71697, AT2G38110, AT5G10170, AT5G57190, AT5G58560, AT3G60620, AT3G09560, AT2G22240, AT3G25585, AT1G01610, AT1G73600, AT1G48600, AT4G39800	2509	41	18499	2.3378	0.99999	0.169578	10.6301
GOTERM_BP_DIRECT	GO:0009750~response to fructose	8	0.240819	0.0067659	AT1G31930, AT1G29920, AT3G16690, AT4G29130, AT1G74670, AT2G23460, AT4G15920, AT1G52340	2509	18	18499	3.27691	0.999992	0.170348	10.8428
GOTERM_BP_DIRECT	GO:0006744~ubiquinone biosynthetic process	7	0.210716	0.00699242	AT1G78510, AT1G19140, AT4G39850, AT2G34630, AT2G30490, AT5G33320, AT1G17050	2509	14	18499	3.68653	0.999995	0.173047	11.186
GOTERM_BP_DIRECT	GO:0010206~photosystem II repair	7	0.210716	0.00699242	AT1G54780, AT3G27925, AT1G50250, AT5G42270, AT1G05385, AT1G06430, AT1G75690	2509	14	18499	3.68653	0.999995	0.173047	11.186
GOTERM_BP_DIRECT	GO:0009630~gravitropism	12	0.361228	0.00807772	AT1G31930, AT5G35220, AT1G42540, AT2G01940, AT3G23050, AT1G08190, AT1G70940, AT2G36810, AT3G20130, AT3G54220, AT2G21650, AT1G73590	2509	37	18499	2.39126	0.999999	0.194457	12.8128
GOTERM_BP_DIRECT	GO:0042742~defense response to bacterium	53	1.59542	0.00815093	AT4G26850, AT2G24570, AT5G13320, AT2G39730, AT4G18780, AT3G14415, AT1G66340, AT2G26330, AT4G01050, AT5G09650, AT3G10525, AT2G22240, AT3G01480, AT1G09340, AT2G22330, AT5G10030, AT2G43710, AT3G14420, AT5G14740, AT4G39950, AT4G09650, AT3G01500, AT5G15090, AT3G30775, AT4G24670, AT5G59890, AT5G44030, AT3G55800, AT5G09230, AT5G44510, AT1G27320, AT4G23300, AT1G08830, AT2G47730, AT3G53810, AT1G32060, AT2…	2509	276	18499	1.41584	0.999999	0.193378	12.9215
GOTERM_BP_DIRECT	GO:0010025~wax biosynthetic process	9	0.270921	0.00833715	AT5G37300, AT5G57800, AT4G33790, AT4G24510, AT1G68530, AT3G55360, AT1G51500, AT4G13840, AT1G01120	2509	23	18499	2.88511	1	0.194708	13.1974
GOTERM_BP_DIRECT	GO:0006006~glucose metabolic process	9	0.270921	0.00833715	AT5G55120, AT1G13440, AT1G79530, AT5G13110, AT4G26850, AT1G12900, AT3G26650, AT5G35790, AT1G42970	2509	23	18499	2.88511	1	0.194708	13.1974
GOTERM_BP_DIRECT	GO:0016123~xanthophyll biosynthetic process	5	0.150512	0.00838162	AT5G52570, AT4G25700, AT1G31800, AT5G57030, AT5G67030	2509	7	18499	5.26647	1	0.193062	13.2632
GOTERM_BP_DIRECT	GO:0009658~chloroplast organization	28	0.842866	0.00880935	AT3G52750, AT4G01800, AT5G62430, AT5G23730, AT4G33650, AT1G44000, AT5G24120, AT5G13770, AT1G32080, AT3G57190, AT2G20570, AT3G02380, AT5G44190, AT2G46340, AT1G09340, AT4G18570, AT4G28740, AT5G35220, AT2G04270, AT1G62750, AT3G63140, AT4G35780, AT2G34620, AT5G08050, AT5G15450, AT3G56290, AT3G56940, AT2G30040	2509	125	18499	1.65156	1	0.199273	13.8936
GOTERM_BP_DIRECT	GO:0010228~vegetative to reproductive phase transition of meristem	24	0.722456	0.00885557	AT1G31814, AT4G15180, AT4G02560, AT4G30200, AT5G02030, AT4G35450, AT1G06040, AT3G48430, AT2G01290, AT3G57300, AT4G01060, AT1G51450, AT3G10390, AT2G27990, AT4G38960, AT5G06850, AT4G32980, AT1G66330, AT2G15530, AT2G23380, AT4G34040, AT2G42200, AT2G43410, AT4G12680	2509	102	18499	1.73484	1	0.197654	13.9614
GOTERM_BP_DIRECT	GO:0001887~selenium compound metabolic process	4	0.120409	0.00894602	AT1G08490, AT3G01120, AT5G49810, AT3G22890	2509	4	18499	7.37306	1	0.196952	14.0941
GOTERM_BP_DIRECT	GO:0010082~regulation of root meristem growth	10	0.301023	0.00931072	AT1G08030, AT4G31920, AT4G26540, AT2G25180, AT1G67710, AT1G44900, AT1G70940, AT5G13290, AT5G24740, AT4G16110	2509	28	18499	2.63323	1	0.201606	14.6269
GOTERM_BP_DIRECT	GO:0034220~ion transmembrane transport	10	0.301023	0.00931072	AT2G39010, AT2G37170, AT4G23400, AT3G53420, AT2G37180, AT3G61430, AT4G35100, AT1G01620, AT2G45960, AT2G16850	2509	28	18499	2.63323	1	0.201606	14.6269
GOTERM_BP_DIRECT	GO:0009958~positive gravitropism	11	0.331126	0.00982559	AT2G36910, AT2G38120, AT5G64770, AT4G24670, AT2G01940, AT1G70940, AT2G36810, AT4G37590, AT3G20130, AT1G77740, AT5G67440	2509	33	18499	2.45769	1	0.208963	15.3739
GOTERM_BP_DIRECT	GO:0009641~shade avoidance	7	0.210716	0.0103342	AT2G46970, AT2G32950, AT2G39940, AT4G31500, AT3G58850, AT5G47370, AT1G73870	2509	15	18499	3.44076	1	0.215944	16.1057
GOTERM_BP_DIRECT	GO:0006535~cysteine biosynthetic process from serine	7	0.210716	0.0103342	AT4G35640, AT3G13110, AT5G28020, AT1G55920, AT5G28030, AT1G55880, AT3G04940	2509	15	18499	3.44076	1	0.215944	16.1057
GOTERM_BP_DIRECT	GO:0010072~primary shoot apical meristem specification	7	0.210716	0.0103342	AT4G32880, AT1G36160, AT2G34710, AT1G15750, AT5G27030, AT1G80490, AT3G15880	2509	15	18499	3.44076	1	0.215944	16.1057
GOTERM_BP_DIRECT	GO:0006949~syncytium formation	7	0.210716	0.0103342	AT1G26770, AT4G28250, AT2G28950, AT1G69530, AT2G40610, AT2G37640, AT2G20750	2509	15	18499	3.44076	1	0.215944	16.1057
GOTERM_BP_DIRECT	GO:0006833~water transport	6	0.180614	0.0103582	AT2G37170, AT3G53420, AT3G16240, AT3G61430, AT1G01620, AT2G45960	2509	11	18499	4.02167	1	0.213837	16.1402
GOTERM_BP_DIRECT	GO:0031408~oxylipin biosynthetic process	9	0.270921	0.0110466	AT3G22400, AT1G67560, AT1G72520, AT5G63380, AT3G15850, AT3G11670, AT1G55020, AT1G76680, AT1G19640	2509	24	18499	2.7649	1	0.22376	17.1209
GOTERM_BP_DIRECT	GO:0016117~carotenoid biosynthetic process	10	0.301023	0.0119096	AT3G53130, AT3G10230, AT5G17230, AT1G31800, AT1G49530, AT5G57030, AT1G06570, AT4G14210, AT2G26170, AT3G04870	2509	29	18499	2.54243	1	0.236355	18.3351
GOTERM_BP_DIRECT	GO:0042128~nitrate assimilation	13	0.391331	0.0120297	AT2G26690, AT5G16570, AT3G45650, AT1G32450, AT3G21670, AT3G45680, AT2G15620, AT5G50950, AT4G24020, AT1G12110, AT1G66200, AT1G77760, AT1G37130	2509	44	18499	2.1784	1	0.235777	18.5027
GOTERM_BP_DIRECT	GO:0006730~one-carbon metabolic process	11	0.331126	0.0122653	AT3G17390, AT2G36880, AT3G55630, AT3G52720, AT2G44160, AT3G59970, AT2G28210, AT4G37930, AT1G36370, AT3G10160, AT2G16370	2509	34	18499	2.3854	1	0.237173	18.8307
GOTERM_BP_DIRECT	GO:0010224~response to UV-B	16	0.481638	0.0144071	AT5G08020, AT3G51240, AT4G36220, AT5G11260, AT5G23730, AT5G59920, AT3G17800, AT5G58760, AT5G41360, AT5G01410, AT2G37040, AT5G52250, AT4G38620, AT4G39400, AT3G21890, AT3G17609	2509	61	18499	1.93392	1	0.269746	21.7553
GOTERM_BP_DIRECT	GO:0000038~very long-chain fatty acid metabolic process	7	0.210716	0.0146683	AT1G19440, AT2G46720, AT1G68530, AT2G26250, AT1G25450, AT2G16280, AT1G01120	2509	16	18499	3.22571	1	0.271053	22.1052
GOTERM_BP_DIRECT	GO:0045727~positive regulation of translation	5	0.150512	0.0149756	AT3G08730, AT3G63140, AT1G74310, AT5G08650, AT1G09340	2509	8	18499	4.60816	1	0.273045	22.5149
GOTERM_BP_DIRECT	GO:0007389~pattern specification process	6	0.180614	0.0158001	AT2G28350, AT2G01420, AT5G02030, AT1G20330, AT1G70940, AT2G27990	2509	12	18499	3.68653	1	0.282894	23.604
GOTERM_BP_DIRECT	GO:0010192~mucilage biosynthetic process	6	0.180614	0.0158001	AT1G53500, AT2G35620, AT5G09870, AT1G76880, AT3G46550, AT5G22740	2509	12	18499	3.68653	1	0.282894	23.604
GOTERM_BP_DIRECT	GO:0000160~phosphorelay signal transduction system	14	0.421433	0.0163031	AT2G17820, AT4G31920, AT4G18020, AT1G27320, AT3G57040, AT4G00760, AT3G45780, AT2G25180, AT1G74890, AT1G67710, AT2G46790, AT5G58140, AT5G35750, AT5G39340	2509	51	18499	2.02398	1	0.287603	24.2614
GOTERM_BP_DIRECT	GO:0048573~photoperiodism, flowering	12	0.361228	0.017932	AT4G00450, AT5G64930, AT2G42280, AT2G32950, AT3G09190, AT1G79000, AT3G01460, AT1G06040, AT3G09600, AT4G40060, AT3G22420, AT3G51630	2509	41	18499	2.15797	1	0.308519	26.3539
GOTERM_BP_DIRECT	GO:0048653~anther development	9	0.270921	0.0183263	AT3G49670, AT5G43270, AT1G77300, AT4G31400, AT2G02850, AT1G72520, AT2G42200, AT3G02130, AT5G65700	2509	26	18499	2.55221	1	0.311143	26.8522
GOTERM_BP_DIRECT	GO:0009800~cinnamic acid biosynthetic process	4	0.120409	0.0201103	AT3G10340, AT2G37040, AT5G04230, AT3G53260	2509	5	18499	5.89845	1	0.332804	29.0674
GOTERM_BP_DIRECT	GO:0036092~phosphatidylinositol-3-phosphate biosynthetic process	4	0.120409	0.0201103	AT3G14205, AT1G17340, AT5G20840, AT3G43220	2509	5	18499	5.89845	1	0.332804	29.0674
GOTERM_BP_DIRECT	GO:0051513~regulation of monopolar cell growth	4	0.120409	0.0201103	AT1G18620, AT1G74160, AT5G15580, AT3G02170	2509	5	18499	5.89845	1	0.332804	29.0674
GOTERM_BP_DIRECT	GO:0009684~indoleacetic acid biosynthetic process	7	0.210716	0.0201191	AT2G22330, AT2G20610, AT1G16400, AT4G31500, AT4G24670, AT4G39950, AT1G16410	2509	17	18499	3.03596	1	0.329847	29.0781
GOTERM_BP_DIRECT	GO:0048367~shoot system development	17	0.51174	0.0203453	AT4G31920, AT1G78240, AT4G24560, AT1G17110, AT5G02030, AT5G11530, AT5G49720, AT5G10250, AT1G02730, AT2G25180, AT2G20300, AT1G36160, AT4G24670, AT5G64530, AT5G17400, AT5G55730, AT1G73590	2509	69	18499	1.81655	1	0.329845	29.3543
GOTERM_BP_DIRECT	GO:0008652~cellular amino acid biosynthetic process	17	0.51174	0.0203453	AT3G06350, AT5G67520, AT4G39940, AT1G55920, AT5G14060, AT2G45300, AT4G35640, AT3G13110, AT2G14750, AT4G04610, AT3G03900, AT5G04140, AT5G28020, AT5G28030, AT3G29200, AT3G04940, AT1G62180	2509	69	18499	1.81655	1	0.329845	29.3543
GOTERM_BP_DIRECT	GO:0009965~leaf morphogenesis	15	0.451535	0.0207335	AT2G23760, AT5G60970, AT3G01470, AT5G67100, AT4G36870, AT1G52150, AT3G02150, AT3G23980, AT2G26330, AT4G18710, AT2G31070, AT5G08070, AT1G69780, AT2G01940, AT2G23380	2509	58	18499	1.90683	1	0.331977	29.8262
GOTERM_BP_DIRECT	GO:0010411~xyloglucan metabolic process	12	0.361228	0.0214011	AT2G01850, AT4G37800, AT2G36870, AT5G65730, AT4G28850, AT2G06850, AT3G23730, AT3G06550, AT4G03210, AT5G07720, AT1G11545, AT1G70230	2509	42	18499	2.10659	1	0.337667	30.6305
GOTERM_BP_DIRECT	GO:0009768~photosynthesis, light harvesting in photosystem I	8	0.240819	0.0222614	AT1G29920, AT2G05100, AT1G45474, AT1G19150, AT3G27690, AT1G15820, AT1G76570, AT2G40100	2509	22	18499	2.68111	1	0.345625	31.6543
GOTERM_BP_DIRECT	GO:0051017~actin filament bundle assembly	8	0.240819	0.0222614	AT2G41740, AT4G30160, AT5G48460, AT1G64500, AT3G57410, AT1G20260, AT2G45800, AT3G61230	2509	22	18499	2.68111	1	0.345625	31.6543
GOTERM_BP_DIRECT	GO:0045489~pectin biosynthetic process	10	0.301023	0.0229369	AT5G15470, AT3G02350, AT2G33570, AT2G35100, AT5G47780, AT1G24170, AT3G61130, AT3G01040, AT5G06700, AT2G38650	2509	32	18499	2.30408	1	0.351046	32.4482
GOTERM_BP_DIRECT	GO:0046777~protein autophosphorylation	28	0.842866	0.0234273	AT4G00720, AT4G08920, AT4G28860, AT3G13530, AT2G46500, AT5G23580, AT1G71830, AT3G13690, AT3G45780, AT1G35670, AT3G24550, AT5G58140, AT5G54380, AT4G03260, AT1G01540, AT4G32660, AT5G14640, AT5G66850, AT5G50860, AT3G05840, AT1G08680, AT4G18710, AT2G20300, AT1G12580, AT2G41140, AT1G09020, AT2G01450, AT2G30040	2509	135	18499	1.52923	1	0.35406	33.0191
GOTERM_BP_DIRECT	GO:0010196~nonphotochemical quenching	5	0.150512	0.0240973	AT5G08050, AT1G74730, AT1G44575, AT1G15820, AT1G56500	2509	9	18499	4.09614	1	0.359156	33.7918
GOTERM_BP_DIRECT	GO:0006596~polyamine biosynthetic process	5	0.150512	0.0240973	AT5G19530, AT2G27450, AT3G02470, AT5G08170, AT2G16500	2509	9	18499	4.09614	1	0.359156	33.7918
GOTERM_BP_DIRECT	GO:0010439~regulation of glucosinolate biosynthetic process	5	0.150512	0.0240973	AT2G14750, AT4G39940, AT5G07700, AT5G61420, AT5G07690	2509	9	18499	4.09614	1	0.359156	33.7918
GOTERM_BP_DIRECT	GO:0007033~vacuole organization	7	0.210716	0.0267957	AT3G14205, AT3G14270, AT1G17340, AT5G20840, AT3G43220, AT5G54800, AT4G33240	2509	18	18499	2.8673	1	0.387568	36.8194
GOTERM_BP_DIRECT	GO:0019538~protein metabolic process	7	0.210716	0.0267957	AT3G52490, AT2G34560, AT1G74310, AT2G29970, AT3G24530, AT1G07200, AT4G29920	2509	18	18499	2.8673	1	0.387568	36.8194
GOTERM_BP_DIRECT	GO:0042546~cell wall biogenesis	15	0.451535	0.0274007	AT4G37800, AT2G36870, AT2G01850, AT5G44670, AT1G01200, AT4G28850, AT2G06850, AT3G23730, AT4G03210, AT4G20170, AT1G11545, AT4G39990, AT1G02730, AT2G33570, AT5G65730	2509	60	18499	1.84326	1	0.391265	37.4801
GOTERM_BP_DIRECT	GO:0032259~methylation	40	1.20409	0.0280444	AT5G54160, AT5G42760, AT2G43910, AT5G17920, AT1G64970, AT1G20330, AT5G49810, AT1G33170, AT4G00740, AT1G76090, AT2G34300, AT5G40850, AT3G01660, AT3G23300, AT4G25080, AT5G13710, AT4G14000, AT1G78240, AT3G03780, AT1G77260, AT1G04430, AT1G69523, AT4G00750, AT3G60910, AT1G19640, AT1G01180, AT3G56080, AT1G73600, AT1G08060, AT1G69526, AT1G48600, AT4G18030, AT2G41040, AT1G11680, AT5G14430, AT4G30860, AT4…	2509	212	18499	1.39114	1	0.395295	38.176
GOTERM_BP_DIRECT	GO:0048443~stamen development	8	0.240819	0.0283532	AT2G36910, AT3G26810, AT3G13730, AT4G15180, AT4G03190, AT3G62980, AT1G12820, AT2G03710	2509	23	18499	2.56454	1	0.395587	38.5073
GOTERM_BP_DIRECT	GO:0051453~regulation of intracellular pH	9	0.270921	0.0285124	AT5G47560, AT2G24520, AT2G18960, AT3G42640, AT5G27150, AT5G57350, AT3G05030, AT2G47160, AT5G62670	2509	28	18499	2.36991	1	0.394258	38.6774
GOTERM_BP_DIRECT	GO:0009644~response to high light intensity	14	0.421433	0.0297354	AT4G18290, AT4G08920, AT1G45474, AT1G17870, AT3G18780, AT1G07350, AT4G32770, AT5G02120, AT5G04410, AT1G74310, AT2G05620, AT5G58140, AT2G22240, AT5G53170	2509	55	18499	1.87678	1	0.40426	39.9694
GOTERM_BP_DIRECT	GO:0006268~DNA unwinding involved in DNA replication	6	0.180614	0.0316717	AT5G04110, AT3G23890, AT3G10270, AT5G46280, AT1G44900, AT4G02060	2509	14	18499	3.15988	1	0.42121	41.9629
GOTERM_BP_DIRECT	GO:0010205~photoinhibition	6	0.180614	0.0316717	AT4G30950, AT1G50250, AT5G42270, AT3G15850, AT1G06430, AT3G03380	2509	14	18499	3.15988	1	0.42121	41.9629
GOTERM_BP_DIRECT	GO:0008360~regulation of cell shape	11	0.331126	0.0317098	AT2G36850, AT5G49430, AT3G14570, AT3G07160, AT4G28860, AT4G04970, AT5G13000, AT4G26100, AT1G06490, AT2G31960, AT1G03930	2509	39	18499	2.07958	1	0.418514	42.0015
GOTERM_BP_DIRECT	GO:0009853~photorespiration	13	0.391331	0.0321925	AT1G70580, AT1G32080, AT5G04140, AT1G23310, AT1G80380, AT5G38430, AT4G37930, AT5G36700, AT1G68010, AT2G13360, AT3G10160, AT5G38410, AT5G38420	2509	50	18499	1.91699	1	0.420311	42.4883
GOTERM_BP_DIRECT	GO:0009651~response to salt stress	81	2.43829	0.0327985	AT1G61210, AT1G62380, AT5G14200, AT3G09600, AT4G01280, AT5G17920, AT1G16060, AT3G16350, AT5G63320, AT3G46550, AT1G60940, AT1G49010, AT3G60750, AT1G66340, AT2G33540, AT5G09650, AT5G47390, AT5G59430, AT1G66200, AT4G35830, AT3G16920, AT1G18330, AT1G04120, AT5G23860, AT1G73660, AT3G03780, AT1G06040, AT3G05030, AT3G51920, AT1G74840, AT5G14640, AT5G41580, AT5G27150, AT5G35630, AT5G04590, AT2G38760, AT5…	2509	484	18499	1.23392	1	0.423286	43.0941
GOTERM_BP_DIRECT	GO:0009741~response to brassinosteroid	10	0.301023	0.0334655	AT4G00720, AT5G39860, AT3G50660, AT3G48430, AT1G75750, AT5G04240, AT2G26710, AT3G46290, AT5G54380, AT3G16570	2509	34	18499	2.16855	1	0.426785	43.7539
GOTERM_BP_DIRECT	GO:0006108~malate metabolic process	7	0.210716	0.0347887	AT5G09660, AT5G56720, AT1G53240, AT5G50950, AT4G38340, AT1G79750, AT5G58330	2509	19	18499	2.71639	1	0.436439	45.0415
GOTERM_BP_DIRECT	GO:0010051~xylem and phloem pattern formation	9	0.270921	0.0348373	AT5G60690, AT1G05470, AT5G02030, AT5G49660, AT1G20330, AT1G15750, AT1G04550, AT2G01950, AT1G73590	2509	29	18499	2.28819	1	0.433897	45.0883
GOTERM_BP_DIRECT	GO:0042391~regulation of membrane potential	9	0.270921	0.0348373	AT4G18290, AT4G22200, AT5G15410, AT2G46450, AT3G02850, AT5G54250, AT5G46240, AT5G57940, AT2G28260	2509	29	18499	2.28819	1	0.433897	45.0883
GOTERM_BP_DIRECT	GO:0007010~cytoskeleton organization	8	0.240819	0.0354795	AT3G53750, AT5G49430, AT2G41740, AT4G30160, AT2G19760, AT3G57410, AT4G34490, AT1G14840	2509	24	18499	2.45769	1	0.436925	45.7027
GOTERM_BP_DIRECT	GO:0009585~red, far-red light phototransduction	15	0.451535	0.0355244	AT2G24540, AT1G14280, AT1G53090, AT2G32950, AT2G43010, AT5G11260, AT3G59060, AT3G15354, AT1G18810, AT4G18130, AT4G38740, AT5G61270, AT4G11110, AT2G46340, AT3G17609	2509	62	18499	1.7838	1	0.434392	45.7455
GOTERM_BP_DIRECT	GO:0010103~stomatal complex morphogenesis	5	0.150512	0.0359269	AT2G26330, AT1G80080, AT5G07180, AT1G63700, AT3G63440	2509	10	18499	3.68653	1	0.435174	46.127
GOTERM_BP_DIRECT	GO:0010014~meristem initiation	5	0.150512	0.0359269	AT5G60690, AT4G32880, AT1G28560, AT2G34710, AT1G52150	2509	10	18499	3.68653	1	0.435174	46.127
GOTERM_BP_DIRECT	GO:0010233~phloem transport	5	0.150512	0.0359269	AT1G56430, AT1G09240, AT1G18880, AT2G01950, AT1G06490	2509	10	18499	3.68653	1	0.435174	46.127
GOTERM_BP_DIRECT	GO:0019676~ammonia assimilation cycle	4	0.120409	0.0361972	AT5G35630, AT5G12860, AT5G04140, AT5G64290	2509	6	18499	4.91537	1	0.434743	46.3817
GOTERM_BP_DIRECT	GO:0034440~lipid oxidation	4	0.120409	0.0361972	AT3G22400, AT1G67560, AT1G72520, AT1G55020	2509	6	18499	4.91537	1	0.434743	46.3817
GOTERM_BP_DIRECT	GO:0071483~cellular response to blue light	4	0.120409	0.0361972	AT5G24120, AT3G22840, AT2G21320, AT1G75100	2509	6	18499	4.91537	1	0.434743	46.3817
GOTERM_BP_DIRECT	GO:0010148~transpiration	4	0.120409	0.0361972	AT5G06530, AT2G26330, AT1G64670, AT4G29130	2509	6	18499	4.91537	1	0.434743	46.3817
GOTERM_BP_DIRECT	GO:0015976~carbon utilization	4	0.120409	0.0361972	AT3G01500, AT4G33580, AT1G70410, AT5G14740	2509	6	18499	4.91537	1	0.434743	46.3817
GOTERM_BP_DIRECT	GO:0006021~inositol biosynthetic process	4	0.120409	0.0361972	AT3G02870, AT5G10170, AT2G22240, AT4G39800	2509	6	18499	4.91537	1	0.434743	46.3817
GOTERM_BP_DIRECT	GO:0009909~regulation of flower development	17	0.51174	0.0373731	AT2G39940, AT5G37770, AT3G21150, AT3G24870, AT1G20823, AT4G16280, AT3G24880, AT1G27320, AT5G15850, AT2G45190, AT4G15248, AT5G37260, AT3G02380, AT5G57660, AT5G35750, AT5G13290, AT3G21890	2509	74	18499	1.69381	1	0.44242	47.477
GOTERM_BP_DIRECT	GO:0071554~cell wall organization or biogenesis	10	0.301023	0.0398108	AT2G31110, AT2G14530, AT3G62390, AT5G64470, AT2G30010, AT1G29050, AT2G34070, AT1G01430, AT3G06080, AT4G01080	2509	35	18499	2.10659	1	0.460747	49.6808
GOTERM_BP_DIRECT	GO:0006810~transport	60	1.80614	0.0417308	AT2G37170, AT2G40460, AT4G37925, AT1G80760, AT4G01450, AT4G35100, AT3G01440, AT1G72820, AT2G16850, AT2G39010, AT1G14560, AT5G19760, AT3G21390, AT2G46320, AT2G37450, AT1G70260, AT3G09450, AT2G21540, AT1G78180, AT2G37180, AT4G01440, AT3G61430, AT4G39710, AT3G28070, AT4G36640, AT4G23400, AT5G64840, AT5G64700, AT1G14150, AT2G39470, AT2G01660, AT2G45960, AT4G09160, AT4G18910, AT3G28130, AT3G53420, AT5…	2509	349	18499	1.26757	1	0.473952	51.355
GOTERM_BP_DIRECT	GO:0010182~sugar mediated signaling pathway	9	0.270921	0.0420462	AT5G64930, AT1G66340, AT3G51770, AT1G78580, AT1G73660, AT5G67030, AT4G29130, AT4G02060, AT1G52340	2509	30	18499	2.21192	1	0.473626	51.625
GOTERM_BP_DIRECT	GO:0035999~tetrahydrofolate interconversion	6	0.180614	0.0423405	AT2G44160, AT3G59970, AT1G22020, AT4G37930, AT1G36370, AT4G13930	2509	15	18499	2.94922	1	0.473135	51.8756
GOTERM_BP_DIRECT	GO:0006754~ATP biosynthetic process	6	0.180614	0.0423405	AT2G24520, AT2G18960, AT3G42640, AT2G07707, AT5G57350, AT5G62670	2509	15	18499	2.94922	1	0.473135	51.8756
GOTERM_BP_DIRECT	GO:0010017~red or far-red light signaling pathway	8	0.240819	0.0436949	AT2G24540, AT2G46970, AT3G21150, AT2G43010, AT5G11260, AT2G46790, AT2G46340, AT2G42810	2509	25	18499	2.35938	1	0.481163	53.0134
GOTERM_BP_DIRECT	GO:0040007~growth	8	0.240819	0.0436949	AT1G67560, AT5G43630, AT2G30490, AT1G72520, AT1G55020, AT5G47040, AT5G42810, AT1G77740	2509	25	18499	2.35938	1	0.481163	53.0134
GOTERM_BP_DIRECT	GO:0009904~chloroplast accumulation movement	7	0.210716	0.0441676	AT3G45780, AT3G56270, AT5G65460, AT3G51720, AT5G10470, AT1G75100, AT1G66840	2509	20	18499	2.58057	1	0.482037	53.4045
GOTERM_BP_DIRECT	GO:0006855~drug transmembrane transport	16	0.481638	0.0460159	AT2G29940, AT5G65380, AT1G33080, AT2G04040, AT2G47800, AT1G33110, AT3G26590, AT1G15160, AT3G16340, AT1G47530, AT2G26910, AT1G51340, AT4G25640, AT1G15180, AT1G11670, AT4G22790	2509	70	18499	1.68527	1	0.493546	54.9045
GOTERM_BP_DIRECT	GO:0009828~plant-type cell wall loosening	10	0.301023	0.046923	AT1G26770, AT4G17030, AT4G28250, AT2G28950, AT1G69530, AT2G40610, AT2G37640, AT3G29030, AT2G20750, AT1G20190	2509	36	18499	2.04807	1	0.497583	55.6239
GOTERM_BP_DIRECT	GO:0009414~response to water deprivation	49	1.47502	0.0474415	AT2G37170, AT4G31920, AT1G08810, AT3G23920, AT4G08920, AT1G58440, AT1G16060, AT4G24020, AT1G27320, AT2G45960, AT4G18780, AT3G02130, AT4G02200, AT1G76080, AT5G06530, AT3G53420, AT1G02730, AT1G33240, AT2G33700, AT2G25180, AT3G23050, AT1G01620, AT3G18490, AT5G24030, AT5G58140, AT5G07690, AT2G18960, AT2G17820, AT2G37180, AT2G47800, AT3G51920, AT2G22125, AT4G39950, AT5G07700, AT1G69700, AT5G40390, AT5…	2509	279	18499	1.29491	1	0.498631	56.0303
GOTERM_BP_DIRECT	GO:0048366~leaf development	25	0.752559	0.0477046	AT1G14280, AT5G63770, AT3G50660, AT5G60970, AT2G19760, AT3G48430, AT3G54220, AT3G02150, AT4G25420, AT5G47390, AT2G46870, AT3G13730, AT4G24560, AT3G14940, AT2G28350, AT1G17110, AT1G04020, AT4G37650, AT2G31070, AT5G27150, AT1G15690, AT1G19220, AT2G42200, AT1G56180, AT4G39400	2509	125	18499	1.47461	1	0.497767	56.2352
GOTERM_BP_DIRECT	GO:0009409~response to cold	52	1.56532	0.0480782	AT3G17390, AT5G63770, AT3G02870, AT1G50460, AT1G45474, AT5G37770, AT5G54590, AT4G30200, AT1G68530, AT2G26250, AT1G27320, AT1G55920, AT5G63320, AT3G22840, AT2G16500, AT2G39730, AT3G02130, AT2G47730, AT1G01120, AT1G42970, AT4G35090, AT1G05140, AT1G32060, AT3G11170, AT5G17890, AT1G16880, AT1G09340, AT4G37610, AT2G46830, AT5G10030, AT3G08730, AT5G09410, AT3G26744, AT1G31812, AT3G16690, AT1G53240, AT4…	2509	299	18499	1.28227	1	0.497732	56.5245
